# Supplementary material for: Fighting for Chemicals: Pharmacophagy‐Induced Contest Behaviour and Its Molecular Signatures in a Sawfly
Source: Mol Ecol. 2026 Apr 15;35(8):e70345. doi: 10.1111/mec.70345 (PMC13080588; doi:10.1111/mec.70345)
Supplement: Supplementary file 3 — Data S2: Species chosen for KAAS BLAST. [file MEC-35-e70345-s002.xlsx]

## Sheet: Notes
S2: Species chosen for KAAS BLAST
1. Settings for KEGG annotation (this tab)
2. Full names of species used in KEGG annotation
3. KEGG annotation results (column 1 is our gene names, column 2 is the KEGG match)
Search program = BLAST, Query sequences = GCF_000344095.2_Aros_2.0_cds_from_genomic.fna ,BBH (bi-directional best hit) ID : 1600876198 query name : query query type : nuc program : BLAST method : BBH GENES data set : dme, mde, lcq, aga, aag, aalb, cqu, ame, bim, bter ccal, obb, soc, mpha, aec, acep, pbar, vem, hst, dqu cfo, lhu, pgc, obo, pcf, nvi, mdl, tca, dpa, atd nvl, bmor, bman, dpl, pmac, p…

## Sheet: Species names
Code	Insects	Selected
dme	Drosophila melanogaster (fruit fly)	1
dsi	Drosophila simulans
dya	Drosophila yakuba
dan	Drosophila ananassae
dsr	Drosophila serrata
dpo	Drosophila pseudoobscura pseudoobscura
dpe	Drosophila persimilis
dmn	Drosophila miranda
dwi	Drosophila willistoni
daz	Drosophila arizonae
dnv	Drosophila navojoa
dhe	Drosophila hydei
dvi	Drosophila virilis
mde	Musca domestica (house fly)	2
lcq	Lucilia cuprina (Australian sheep blowfly)	3
aga	Anopheles gambiae (mosquito)	4
aag	Aedes aegypti (yellow fever mosquito)	5
aal	Aedes albopictus (Asian tiger mosquito)	6
cqu	Culex quinquefasciatus (southern house mosquito)	7
ame	Apis mellifera (honey bee)	8
bim	Bombus impatiens (common eastern bumble bee)	9
bte	Bombus terrestris (buff-tailed bumblebee)	10
cca	Ceratina calcarata (carpenter bee)	11
obb	Osmia bicornis bicornis	12
soc	Solenopsis invicta (red fire ant)	13
mph	Monomorium pharaonis (pharaoh ant)	14
aec	Acromyrmex echinatior (Panamanian leafcutter ant)	15
ace	Atta cephalotes (leaf cutting ant)	16
pba	Pogonomyrmex barbatus (red harvester ant)	17
vem	Vollenhovia emeryi	18
hst	Harpegnathos saltator (Jerdon's jumping ant)	19
dqu	Dinoponera quadriceps	20
cfo	Camponotus floridanus (Florida carpenter ant)	21
lhu	Linepithema humile (Argentine ant)	22
pgc	Pseudomyrmex gracilis	23
obo	Ooceraea biroi (clonal raider ant)	24
pcf	Polistes canadensis	25
nvi	Nasonia vitripennis (jewel wasp)	26
mdl	Microplitis demolitor	27
tca	Tribolium castaneum (red flour beetle)	28
dpa	Dendroctonus ponderosae (mountain pine beetle)	29
atd	Aethina tumida (small hive beetle)	30
nvl	Nicrophorus vespilloides	31
bmo	Bombyx mori (domestic silkworm)	32
bma	Bombyx mandarina (wild silkworm)	33
dpl	Danaus plexippus (monarch butterfly)	34
pma	Papilio machaon (common yellow swallowtail)	35
pra	Pieris rapae (cabbage white)	36
haw	Helicoverpa armigera (cotton bollworm)	37
tnl	Trichoplusia ni (cabbage looper)	38
pxy	Plutella xylostella (diamondback moth)	39
api	Acyrthosiphon pisum (pea aphid)	40
dnx	Diuraphis noxia (Russian wheat aphid)
ags	Aphis gossypii (cotton aphid)
rmd	Rhopalosiphum maidis (corn leaf aphid)
bta	Bemisia tabaci (sweet potato whitefly)
cle	Cimex lectularius (bed bug)
zne	Zootermopsis nevadensis
fcd	Folsomia candida

## Sheet: KEGG annotation
lcl|NW_020311285.1_cds_XP_012256132.1_1	K09048
lcl|NW_020311285.1_cds_XP_012255890.1_2	K20694
lcl|NW_020311285.1_cds_XP_020708043.1_3	K20694
lcl|NW_020311285.1_cds_XP_020708044.1_4	K20694
lcl|NW_020311285.1_cds_XP_025601743.1_5
lcl|NW_020311285.1_cds_XP_012255891.1_6
lcl|NW_020311285.1_cds_XP_012255849.1_7	K20226
lcl|NW_020311285.1_cds_XP_012256156.1_8	K17936
lcl|NW_020311285.1_cds_XP_012256157.1_9	K17936
lcl|NW_020311285.1_cds_XP_012255883.1_10	K14537
lcl|NW_020311285.1_cds_XP_012255878.1_11	K01893
lcl|NW_020311285.1_cds_XP_012255879.1_12	K01893
lcl|NW_020311285.1_cds_XP_020707994.1_13	K06839
lcl|NW_020311285.1_cds_XP_012256116.1_14	K06839
lcl|NW_020311285.1_cds_XP_012256083.1_15	K15621
lcl|NW_020311285.1_cds_XP_012256081.1_16	K15621
lcl|NW_020311285.1_cds_XP_012256080.1_17	K15621
lcl|NW_020311285.1_cds_XP_012256084.1_18	K15621
lcl|NW_020311285.1_cds_XP_012256082.1_19	K15621
lcl|NW_020311285.1_cds_XP_020707993.1_20	K15621
lcl|NW_020311285.1_cds_XP_012256086.1_21	K15621
lcl|NW_020311285.1_cds_XP_012256088.1_22	K15621
lcl|NW_020311285.1_cds_XP_012256089.1_23	K15621
lcl|NW_020311285.1_cds_XP_012256091.1_24	K15621
lcl|NW_020311285.1_cds_XP_012256092.1_25	K15621
lcl|NW_020311285.1_cds_XP_012256119.1_26	K01931
lcl|NW_020311285.1_cds_XP_012256117.1_27	K01931
lcl|NW_020311285.1_cds_XP_012256118.1_28	K01931
lcl|NW_020311285.1_cds_XP_012255946.2_29
lcl|NW_020311285.1_cds_XP_012256110.1_30
lcl|NW_020311285.1_cds_XP_012256111.1_31
lcl|NW_020311285.1_cds_XP_012256108.1_32	K06229
lcl|NW_020311285.1_cds_XP_012256109.1_33	K06229
lcl|NW_020311285.1_cds_XP_012256115.1_34
lcl|NW_020311285.1_cds_XP_012256114.1_35	K03754
lcl|NW_020311285.1_cds_XP_012256101.1_36
lcl|NW_020311285.1_cds_XP_012255881.1_37	K11687
lcl|NW_020311285.1_cds_XP_020707988.1_38	K11687
lcl|NW_020311285.1_cds_XP_020707987.1_39
lcl|NW_020311285.1_cds_XP_020707989.1_40	K12483
lcl|NW_020311285.1_cds_XP_012256060.1_41	K12483
lcl|NW_020311285.1_cds_XP_025601748.1_42	K06767
lcl|NW_020311286.1_cds_XP_012256685.1_43
lcl|NW_020311286.1_cds_XP_020708337.1_44
lcl|NW_020311286.1_cds_XP_012256688.1_45
lcl|NW_020311286.1_cds_XP_020708336.1_46	K08958
lcl|NW_020311286.1_cds_XP_025603025.1_47	K08958
lcl|NW_020311286.1_cds_XP_025602973.1_48	K08958
lcl|NW_020311286.1_cds_XP_020708334.1_49	K08958
lcl|NW_020311286.1_cds_XP_020708333.1_50	K08958
lcl|NW_020311286.1_cds_XP_012256678.1_51	K08958
lcl|NW_020311286.1_cds_XP_012256683.1_52	K08958
lcl|NW_020311286.1_cds_XP_012256682.1_53	K08958
lcl|NW_020311286.1_cds_XP_012256674.1_54	K08958
lcl|NW_020311286.1_cds_XP_012256679.1_55	K08958
lcl|NW_020311286.1_cds_XP_012256855.1_56	K16459
lcl|NW_020311286.1_cds_XP_012256854.1_57
lcl|NW_020311286.1_cds_XP_012256852.1_58	K14544
lcl|NW_020311286.1_cds_XP_012256849.1_59	K14544
lcl|NW_020311286.1_cds_XP_012256851.1_60	K14544
lcl|NW_020311286.1_cds_XP_012256853.1_61	K14544
lcl|NW_020311286.1_cds_XP_012257324.1_62
lcl|NW_020311286.1_cds_XP_012256316.1_63	K16582
lcl|NW_020311286.1_cds_XP_012256315.1_64	K16582
lcl|NW_020311286.1_cds_XP_012256340.1_65	K00273
lcl|NW_020311286.1_cds_XP_012256339.1_66	K00273
lcl|NW_020311286.1_cds_XP_012256597.1_67
lcl|NW_020311286.1_cds_XP_012256598.1_68
lcl|NW_020311286.1_cds_XP_020708312.1_69
lcl|NW_020311286.1_cds_XP_020708313.1_70
lcl|NW_020311286.1_cds_XP_012256601.1_71
lcl|NW_020311286.1_cds_XP_025602919.1_72
lcl|NW_020311286.1_cds_XP_025602917.1_73
lcl|NW_020311286.1_cds_XP_025602932.1_74
lcl|NW_020311286.1_cds_XP_012256600.1_75
lcl|NW_020311286.1_cds_XP_025602289.1_76	K10593
lcl|NW_020311286.1_cds_XP_012256943.1_77	K10593
lcl|NW_020311286.1_cds_XP_025602279.1_78	K10593
lcl|NW_020311286.1_cds_XP_025602264.1_79	K10593
lcl|NW_020311286.1_cds_XP_012257090.1_80
lcl|NW_020311286.1_cds_XP_012257091.1_81
lcl|NW_020311286.1_cds_XP_012257092.1_82
lcl|NW_020311286.1_cds_XP_020708219.1_83
lcl|NW_020311286.1_cds_XP_012256186.1_84
lcl|NW_020311286.1_cds_XP_012257089.1_85
lcl|NW_020311286.1_cds_XP_012256369.1_86
lcl|NW_020311286.1_cds_XP_012256342.1_87
lcl|NW_020311286.1_cds_XP_020708138.1_88
lcl|NW_020311286.1_cds_XP_020708139.1_89
lcl|NW_020311286.1_cds_XP_020708285.2_90
lcl|NW_020311286.1_cds_XP_012256271.1_91	K12667
lcl|NW_020311286.1_cds_XP_012257135.1_92	K07151
lcl|NW_020311286.1_cds_XP_020708128.1_93
lcl|NW_020311286.1_cds_XP_020708129.1_94
lcl|NW_020311286.1_cds_XP_020708130.1_95
lcl|NW_020311286.1_cds_XP_025602097.1_96
lcl|NW_020311286.1_cds_XP_012257136.1_97
lcl|NW_020311286.1_cds_XP_012257140.1_98
lcl|NW_020311286.1_cds_XP_012257214.1_99	K17785
lcl|NW_020311286.1_cds_XP_012257193.1_100
lcl|NW_020311286.1_cds_XP_012257191.1_101
lcl|NW_020311286.1_cds_XP_025602684.1_102
lcl|NW_020311286.1_cds_XP_025602675.1_103
lcl|NW_020311286.1_cds_XP_020708280.1_104
lcl|NW_020311286.1_cds_XP_012257326.1_105
lcl|NW_020311286.1_cds_XP_012257325.1_106
lcl|NW_020311286.1_cds_XP_012257276.2_107
lcl|NW_020311286.1_cds_XP_012256190.1_108
lcl|NW_020311286.1_cds_XP_012256191.1_109
lcl|NW_020311286.1_cds_XP_012257265.1_110	K14785
lcl|NW_020311286.1_cds_XP_012257263.1_111	K08110
lcl|NW_020311286.1_cds_XP_012257264.1_112	K08110
lcl|NW_020311286.1_cds_XP_012257286.1_113
lcl|NW_020311286.1_cds_XP_012257287.1_114
lcl|NW_020311286.1_cds_XP_012257288.1_115
lcl|NW_020311286.1_cds_XP_012257289.1_116
lcl|NW_020311286.1_cds_XP_012257251.1_117	K21893
lcl|NW_020311286.1_cds_XP_020708133.1_118
lcl|NW_020311286.1_cds_XP_012256338.1_119	K13443
lcl|NW_020311286.1_cds_XP_020708339.1_120	K18595
lcl|NW_020311286.1_cds_XP_020708340.1_121	K18595
lcl|NW_020311286.1_cds_XP_020708342.1_122	K18595
lcl|NW_020311286.1_cds_XP_020708345.1_123	K18595
lcl|NW_020311286.1_cds_XP_020708346.1_124	K18595
lcl|NW_020311286.1_cds_XP_020708344.1_125	K18595
lcl|NW_020311286.1_cds_XP_020708341.1_126	K18595
lcl|NW_020311286.1_cds_XP_025603042.1_127	K18595
lcl|NW_020311286.1_cds_XP_020708343.1_128	K18595
lcl|NW_020311286.1_cds_XP_012257269.1_129	K15308
lcl|NW_020311286.1_cds_XP_012256248.1_130	K00140
lcl|NW_020311286.1_cds_XP_020708180.1_131
lcl|NW_020311286.1_cds_XP_012257034.1_132	K01958
lcl|NW_020311286.1_cds_XP_012257035.1_133	K01958
lcl|NW_020311286.1_cds_XP_012257036.1_134	K01958
lcl|NW_020311286.1_cds_XP_012256302.1_135
lcl|NW_020311286.1_cds_XP_012256194.1_136	K13273
lcl|NW_020311286.1_cds_XP_012256323.1_137	K01885
lcl|NW_020311286.1_cds_XP_012257177.1_138	K00901
lcl|NW_020311286.1_cds_XP_012257178.1_139	K00901
lcl|NW_020311286.1_cds_XP_012257180.1_140	K00901
lcl|NW_020311286.1_cds_XP_020708264.1_141	K00901
lcl|NW_020311286.1_cds_XP_012257176.1_142	K00901
lcl|NW_020311286.1_cds_XP_012257181.1_143	K00901
lcl|NW_020311286.1_cds_XP_025602636.1_144	K00901
lcl|NW_020311286.1_cds_XP_020708265.1_145	K00901
lcl|NW_020311286.1_cds_XP_012256884.1_146	K11423
lcl|NW_020311286.1_cds_XP_012256885.1_147	K11423
lcl|NW_020311286.1_cds_XP_012256887.1_148	K12947
lcl|NW_020311286.1_cds_XP_012256886.1_149
lcl|NW_020311286.1_cds_XP_012257186.1_150	K03011
lcl|NW_020311286.1_cds_XP_012257185.1_151	K12613
lcl|NW_020311286.1_cds_XP_020708271.1_152	K13514
lcl|NW_020311286.1_cds_XP_012256272.1_153	K13514
lcl|NW_020311286.1_cds_XP_012256274.1_154	K13514
lcl|NW_020311286.1_cds_XP_012256555.1_155	K01679
lcl|NW_020311286.1_cds_XP_012256556.1_156	K01679
lcl|NW_020311286.1_cds_XP_012256561.1_157	K01476
lcl|NW_020311286.1_cds_XP_020708273.1_158	K01476
lcl|NW_020311286.1_cds_XP_012256562.1_159	K01476
lcl|NW_020311286.1_cds_XP_012256563.1_160	K01476
lcl|NW_020311286.1_cds_XP_012256564.1_161	K01476
lcl|NW_020311286.1_cds_XP_012256565.1_162	K24104
lcl|NW_020311286.1_cds_XP_012256195.1_163	K11877
lcl|NW_020311286.1_cds_XP_012256566.1_164	K17777
lcl|NW_020311286.1_cds_XP_012256558.1_165	K17569
lcl|NW_020311286.1_cds_XP_012256559.1_166	K17569
lcl|NW_020311286.1_cds_XP_020708267.1_167
lcl|NW_020311286.1_cds_XP_020708268.1_168
lcl|NW_020311286.1_cds_XP_012256554.1_169
lcl|NW_020311286.1_cds_XP_012256557.1_170	K19199
lcl|NW_020311286.1_cds_XP_020708269.1_171
lcl|NW_020311286.1_cds_XP_012256337.1_172	K07918
lcl|NW_020311286.1_cds_XP_020708216.1_173	K04286
lcl|NW_020311286.1_cds_XP_020708217.1_174	K04286
lcl|NW_020311286.1_cds_XP_020708218.1_175	K04286
lcl|NW_020311286.1_cds_XP_012256317.1_176	K04286
lcl|NW_020311286.1_cds_XP_012256318.1_177	K04286
lcl|NW_020311286.1_cds_XP_020708215.1_178
lcl|NW_020311286.1_cds_XP_012256351.1_179
lcl|NW_020311286.1_cds_XP_012256314.1_180	K19196
lcl|NW_020311286.1_cds_XP_012256312.1_181	K19196
lcl|NW_020311286.1_cds_XP_012256313.1_182	K19196
lcl|NW_020311286.1_cds_XP_012257260.1_183	K09649
lcl|NW_020311286.1_cds_XP_012257261.1_184
lcl|NW_020311286.1_cds_XP_020708156.1_185
lcl|NW_020311286.1_cds_XP_012256319.1_186
lcl|NW_020311286.1_cds_XP_012256320.1_187
lcl|NW_020311286.1_cds_XP_012256322.1_188
lcl|NW_020311286.1_cds_XP_012256831.1_189	K02989
lcl|NW_020311286.1_cds_XP_012256277.1_190	K14319
lcl|NW_020311286.1_cds_XP_012256278.1_191
lcl|NW_020311286.1_cds_XP_012257242.1_192
lcl|NW_020311286.1_cds_XP_012257243.1_193	K18025
lcl|NW_020311286.1_cds_XP_020708376.1_194
lcl|NW_020311286.1_cds_XP_012257147.2_195
lcl|NW_020311286.1_cds_XP_020708377.1_196
lcl|NW_020311286.1_cds_XP_012257145.1_197	K20671
lcl|NW_020311286.1_cds_XP_012257313.1_198
lcl|NW_020311286.1_cds_XP_012257315.1_199
lcl|NW_020311286.1_cds_XP_012256334.1_200
lcl|NW_020311286.1_cds_XP_020708173.1_201
lcl|NW_020311286.1_cds_XP_020708174.1_202
lcl|NW_020311286.1_cds_XP_012256331.1_203
lcl|NW_020311286.1_cds_XP_012256333.1_204
lcl|NW_020311286.1_cds_XP_012256335.1_205
lcl|NW_020311286.1_cds_XP_020708175.1_206
lcl|NW_020311286.1_cds_XP_012257219.1_207	K13212
lcl|NW_020311286.1_cds_XP_012257220.1_208	K13212
lcl|NW_020311286.1_cds_XP_012257221.1_209	K13212
lcl|NW_020311286.1_cds_XP_012257222.1_210	K13212
lcl|NW_020311286.1_cds_XP_012257223.1_211	K13212
lcl|NW_020311286.1_cds_XP_012256441.1_212	K02939
lcl|NW_020311286.1_cds_XP_012256434.1_213	K17575
lcl|NW_020311286.1_cds_XP_012256433.1_214	K11668
lcl|NW_020311286.1_cds_XP_012256425.1_215	K07151
lcl|NW_020311286.1_cds_XP_012256426.1_216	K07151
lcl|NW_020311286.1_cds_XP_012256442.1_217	K01823
lcl|NW_020311286.1_cds_XP_012256424.1_218	K10581
lcl|NW_020311286.1_cds_XP_025601768.1_219	K10581
lcl|NW_020311286.1_cds_XP_012256436.1_220
lcl|NW_020311286.1_cds_XP_020708392.1_221	K00849
lcl|NW_020311286.1_cds_XP_020708393.1_222	K00849
lcl|NW_020311286.1_cds_XP_020708394.1_223	K00849
lcl|NW_020311286.1_cds_XP_020708395.1_224	K00849
lcl|NW_020311286.1_cds_XP_012256438.1_225	K00849
lcl|NW_020311286.1_cds_XP_012256439.1_226	K00849
lcl|NW_020311286.1_cds_XP_012256440.1_227	K00849
lcl|NW_020311286.1_cds_XP_012256427.1_228	K14708
lcl|NW_020311286.1_cds_XP_020708378.1_229	K14708
lcl|NW_020311286.1_cds_XP_020708379.1_230	K14708
lcl|NW_020311286.1_cds_XP_020708380.1_231	K14708
lcl|NW_020311286.1_cds_XP_020708381.1_232	K14708
lcl|NW_020311286.1_cds_XP_020708382.1_233	K14708
lcl|NW_020311286.1_cds_XP_020708383.1_234	K14708
lcl|NW_020311286.1_cds_XP_020708384.1_235	K14708
lcl|NW_020311286.1_cds_XP_012256430.1_236	K14708
lcl|NW_020311286.1_cds_XP_020708385.1_237	K14708
lcl|NW_020311286.1_cds_XP_012256431.1_238
lcl|NW_020311286.1_cds_XP_020708388.1_239
lcl|NW_020311286.1_cds_XP_020708389.1_240	K19684
lcl|NW_020311286.1_cds_XP_012256437.1_241	K19684
lcl|NW_020311286.1_cds_XP_012256443.1_242	K15033
lcl|NW_020311286.1_cds_XP_012256196.1_243
lcl|NW_020311286.1_cds_XP_012256198.1_244	K19511
lcl|NW_020311286.1_cds_XP_012257044.1_245	K13137
lcl|NW_020311286.1_cds_XP_020708397.1_246
lcl|NW_020311286.1_cds_XP_025601937.1_247
lcl|NW_020311287.1_cds_XP_012268165.1_248
lcl|NW_020311287.1_cds_XP_012267542.1_249
lcl|NW_020311287.1_cds_XP_020711924.1_250	K16469
lcl|NW_020311287.1_cds_XP_025603054.1_251	K16469
lcl|NW_020311287.1_cds_XP_025603055.1_252	K16469
lcl|NW_020311287.1_cds_XP_012268127.1_253	K13095
lcl|NW_020311287.1_cds_XP_012267404.1_254	K17919
lcl|NW_020311287.1_cds_XP_012267129.1_255	K05052
lcl|NW_020311287.1_cds_XP_012268111.1_256	K05052
lcl|NW_020311287.1_cds_XP_012268112.1_257	K05052
lcl|NW_020311287.1_cds_XP_020711794.1_258	K12349
lcl|NW_020311287.1_cds_XP_020711795.1_259	K12349
lcl|NW_020311287.1_cds_XP_020711798.1_260	K12349
lcl|NW_020311287.1_cds_XP_012268113.1_261	K12349
lcl|NW_020311287.1_cds_XP_012268114.1_262	K12349
lcl|NW_020311287.1_cds_XP_012268115.1_263	K12349
lcl|NW_020311287.1_cds_XP_012267068.1_264
lcl|NW_020311287.1_cds_XP_012268145.1_265	K04097
lcl|NW_020311287.1_cds_XP_012268148.2_266	K08200
lcl|NW_020311287.1_cds_XP_012268147.1_267	K08200
lcl|NW_020311287.1_cds_XP_020711942.1_268
lcl|NW_020311287.1_cds_XP_012268122.1_269
lcl|NW_020311287.1_cds_XP_012268123.1_270
lcl|NW_020311287.1_cds_XP_012268091.1_271
lcl|NW_020311287.1_cds_XP_020711753.1_272	K08200
lcl|NW_020311287.1_cds_XP_020711761.1_273	K08200
lcl|NW_020311287.1_cds_XP_012268092.1_274	K08200
lcl|NW_020311287.1_cds_XP_012268093.1_275	K08200
lcl|NW_020311287.1_cds_XP_012267392.1_276	K08200
lcl|NW_020311287.1_cds_XP_012267339.1_277	K08202
lcl|NW_020311287.1_cds_XP_012268118.1_278	K12491
lcl|NW_020311287.1_cds_XP_012268119.1_279	K12491
lcl|NW_020311287.1_cds_XP_012268120.1_280	K12491
lcl|NW_020311287.1_cds_XP_020711980.1_281	K12491
lcl|NW_020311287.1_cds_XP_012268121.1_282	K11579
lcl|NW_020311287.1_cds_XP_012267372.1_283	K23203
lcl|NW_020311287.1_cds_XP_012267380.1_284	K23203
lcl|NW_020311287.1_cds_XP_025603077.1_285
lcl|NW_020311287.1_cds_XP_025603078.1_286
lcl|NW_020311287.1_cds_XP_012268056.1_287	K00507
lcl|NW_020311287.1_cds_XP_012268057.1_288	K00507
lcl|NW_020311287.1_cds_XP_012267140.1_289	K00507
lcl|NW_020311287.1_cds_XP_025603062.1_290
lcl|NW_020311287.1_cds_XP_012267516.1_291	K14860
lcl|NW_020311287.1_cds_XP_012268062.1_292	K00472
lcl|NW_020311287.1_cds_XP_012268063.1_293	K00472
lcl|NW_020311287.1_cds_XP_012268061.1_294	K18422
lcl|NW_020311287.1_cds_XP_012268153.1_295	K09532
lcl|NW_020311287.1_cds_XP_012267192.1_296
lcl|NW_020311287.1_cds_XP_012267206.1_297	K12230
lcl|NW_020311287.1_cds_XP_012268054.1_298	K23636
lcl|NW_020311287.1_cds_XP_012268055.1_299	K23636
lcl|NW_020311287.1_cds_XP_020711885.1_300	K18406
lcl|NW_020311287.1_cds_XP_020712059.1_301	K10523
lcl|NW_020311287.1_cds_XP_020712060.1_302	K10523
lcl|NW_020311287.1_cds_XP_012268050.1_303	K10523
lcl|NW_020311287.1_cds_XP_012268051.1_304	K10523
lcl|NW_020311287.1_cds_XP_012268052.1_305	K10523
lcl|NW_020311287.1_cds_XP_012268053.1_306	K10523
lcl|NW_020311287.1_cds_XP_012267219.1_307
lcl|NW_020311287.1_cds_XP_020712062.1_308	K18328
lcl|NW_020311287.1_cds_XP_012268097.1_309	K18328
lcl|NW_020311287.1_cds_XP_020712063.1_310	K07048
lcl|NW_020311287.1_cds_XP_012268098.1_311	K09580
lcl|NW_020311287.1_cds_XP_020712064.1_312	K23040
lcl|NW_020311287.1_cds_XP_020712065.1_313	K23040
lcl|NW_020311287.1_cds_XP_020712066.1_314	K23040
lcl|NW_020311287.1_cds_XP_020712067.1_315	K23040
lcl|NW_020311287.1_cds_XP_012268154.1_316	K23040
lcl|NW_020311287.1_cds_XP_012268155.1_317	K23040
lcl|NW_020311287.1_cds_XP_012268156.1_318	K23040
lcl|NW_020311287.1_cds_XP_012268157.1_319	K23040
lcl|NW_020311287.1_cds_XP_012268158.1_320	K23040
lcl|NW_020311287.1_cds_XP_012268159.1_321	K23040
lcl|NW_020311287.1_cds_XP_012268162.1_322	K23040
lcl|NW_020311287.1_cds_XP_012268163.1_323	K23040
lcl|NW_020311287.1_cds_XP_012268164.1_324	K23040
lcl|NW_020311287.1_cds_XP_012268132.1_325	K11463
lcl|NW_020311287.1_cds_XP_012268131.1_326	K11463
lcl|NW_020311287.1_cds_XP_012268133.1_327	K11463
lcl|NW_020311287.1_cds_XP_012268144.1_328
lcl|NW_020311287.1_cds_XP_012268100.1_329
lcl|NW_020311287.1_cds_XP_012268104.1_330	K22524
lcl|NW_020311287.1_cds_XP_012268103.1_331	K22524
lcl|NW_020311287.1_cds_XP_012268124.1_332	K04097
lcl|NW_020311287.1_cds_XP_012268125.1_333	K04097
lcl|NW_020311287.1_cds_XP_012267483.1_334	K23204
lcl|NW_020311287.1_cds_XP_020711916.1_335
lcl|NW_020311288.1_cds_XP_012267089.1_336	K11450
lcl|NW_020311288.1_cds_XP_012267088.1_337
lcl|NW_020311288.1_cds_XP_012267124.1_338	K08220
lcl|NW_020311288.1_cds_XP_012267119.1_339
lcl|NW_020311288.1_cds_XP_012267120.1_340	K11887
lcl|NW_020311288.1_cds_XP_012267046.1_341	K06546
lcl|NW_020311288.1_cds_XP_012267121.1_342
lcl|NW_020311288.1_cds_XP_012267040.1_343
lcl|NW_020311288.1_cds_XP_012267045.1_344
lcl|NW_020311288.1_cds_XP_012267100.1_345	K01187
lcl|NW_020311288.1_cds_XP_012267099.1_346	K01187
lcl|NW_020311288.1_cds_XP_020711742.1_347
lcl|NW_020311288.1_cds_XP_012267041.1_348
lcl|NW_020311288.1_cds_XP_020711743.1_349
lcl|NW_020311289.1_cds_XP_025603099.1_350
lcl|NW_020311289.1_cds_XP_012253935.1_351	K06057
lcl|NW_020311289.1_cds_XP_020707357.1_352	K06057
lcl|NW_020311289.1_cds_XP_020707358.1_353	K06057
lcl|NW_020311289.1_cds_XP_020707359.1_354	K06057
lcl|NW_020311289.1_cds_XP_012253953.1_355	K10417
lcl|NW_020311289.1_cds_XP_012253951.1_356	K17600
lcl|NW_020311289.1_cds_XP_012253949.1_357	K17600
lcl|NW_020311289.1_cds_XP_025601734.1_358	K19525
lcl|NW_020311289.1_cds_XP_012253900.1_359	K19525
lcl|NW_020311289.1_cds_XP_020707370.1_360	K19525
lcl|NW_020311289.1_cds_XP_020707369.1_361	K19525
lcl|NW_020311289.1_cds_XP_020707367.1_362	K19525
lcl|NW_020311289.1_cds_XP_020707368.1_363	K19525
lcl|NW_020311289.1_cds_XP_020707371.1_364	K01672
lcl|NW_020311289.1_cds_XP_012253823.1_365	K01672
lcl|NW_020311289.1_cds_XP_012253824.1_366	K01672
lcl|NW_020311289.1_cds_XP_012253946.1_367
lcl|NW_020311289.1_cds_XP_012253945.1_368
lcl|NW_020311289.1_cds_XP_012253947.1_369
lcl|NW_020311289.1_cds_XP_012253828.1_370
lcl|NW_020311289.1_cds_XP_012253981.1_371
lcl|NW_020311289.1_cds_XP_012253982.1_372	K03354
lcl|NW_020311289.1_cds_XP_020707384.1_373	K22747
lcl|NW_020311289.1_cds_XP_012253886.1_374	K22747
lcl|NW_020311289.1_cds_XP_012253887.1_375	K22747
lcl|NW_020311289.1_cds_XP_012253888.2_376	K22747
lcl|NW_020311289.1_cds_XP_012253891.1_377
lcl|NW_020311289.1_cds_XP_012253885.1_378	K11348
lcl|NW_020311289.1_cds_XP_020707383.1_379	K11348
lcl|NW_020311289.1_cds_XP_012253890.1_380	K01431
lcl|NW_020311289.1_cds_XP_012253811.1_381	K09498
lcl|NW_020311289.1_cds_XP_012253793.1_382
lcl|NW_020311289.1_cds_XP_012253939.1_383	K09233
lcl|NW_020311289.1_cds_XP_012253985.1_384	K14308
lcl|NW_020311289.1_cds_XP_012253986.1_385
lcl|NW_020311289.1_cds_XP_012253957.1_386	K06258
lcl|NW_020311289.1_cds_XP_012253955.1_387	K04615
lcl|NW_020311289.1_cds_XP_020707361.1_388	K04615
lcl|NW_020311289.1_cds_XP_012253954.1_389	K04615
lcl|NW_020311289.1_cds_XP_012253837.1_390	K15139
lcl|NW_020311289.1_cds_XP_012253921.1_391
lcl|NW_020311289.1_cds_XP_012256113.1_392
lcl|NW_020311289.1_cds_XP_012256121.1_393
lcl|NW_020311289.1_cds_XP_012256129.1_394
lcl|NW_020311289.1_cds_XP_012256178.1_395	K00420
lcl|NW_020311289.1_cds_XP_025601741.1_396
lcl|NW_020311289.1_cds_XP_012256163.1_397	K18532
lcl|NW_020311289.1_cds_XP_012256167.1_398	K18532
lcl|NW_020311289.1_cds_XP_012256141.1_399	K04082
lcl|NW_020311289.1_cds_XP_012256149.1_400	K04082
lcl|NW_020311289.1_cds_XP_012256197.1_401	K12822
lcl|NW_020311289.1_cds_XP_012256204.1_402	K12822
lcl|NW_020311289.1_cds_XP_012256012.1_403	K06774
lcl|NW_020311289.1_cds_XP_012256023.1_404
lcl|NW_020311289.1_cds_XP_025603103.1_405	K20689
lcl|NW_020311289.1_cds_XP_012256069.1_406	K20689
lcl|NW_020311289.1_cds_XP_012256079.1_407	K20689
lcl|NW_020311289.1_cds_XP_012256090.1_408	K20689
lcl|NW_020311289.1_cds_XP_012256099.1_409	K20689
lcl|NW_020311289.1_cds_XP_012256046.1_410	K20632
lcl|NW_020311289.1_cds_XP_020708093.1_411	K20632
lcl|NW_020311289.1_cds_XP_012255999.1_412
lcl|NW_020311289.1_cds_XP_025601744.1_413	K10658
lcl|NW_020311290.1_cds_XP_012254127.2_414
lcl|NW_020311290.1_cds_XP_025601778.1_415	K00227
lcl|NW_020311290.1_cds_XP_012254137.1_416	K03127
lcl|NW_020311290.1_cds_XP_012254136.1_417	K03127
lcl|NW_020311290.1_cds_XP_012254143.1_418
lcl|NW_020311290.1_cds_XP_012254144.1_419
lcl|NW_020311290.1_cds_XP_025601781.1_420	K01283
lcl|NW_020311290.1_cds_XP_025601782.1_421
lcl|NW_020311290.1_cds_XP_020707435.1_422
lcl|NW_020311290.1_cds_XP_012254142.1_423	K02272
lcl|NW_020311290.1_cds_XP_012254141.1_424
lcl|NW_020311290.1_cds_XP_020707432.1_425
lcl|NW_020311290.1_cds_XP_012254140.1_426
lcl|NW_020311290.1_cds_XP_012254135.1_427
lcl|NW_020311290.1_cds_XP_020707433.1_428
lcl|NW_020311290.1_cds_XP_012269284.1_429	K02956
lcl|NW_020311290.1_cds_XP_012269412.1_430	K11344
lcl|NW_020311290.1_cds_XP_012250821.1_431
lcl|NW_020311290.1_cds_XP_012250907.1_432
lcl|NW_020311290.1_cds_XP_012267511.1_433	K00868
lcl|NW_020311290.1_cds_XP_012267421.1_434	K00868
lcl|NW_020311290.1_cds_XP_020706829.1_435	K05731
lcl|NW_020311290.1_cds_XP_020706856.1_436	K05731
lcl|NW_020311290.1_cds_XP_020706900.1_437	K05731
lcl|NW_020311290.1_cds_XP_020706880.1_438	K05731
lcl|NW_020311290.1_cds_XP_020706974.1_439	K05731
lcl|NW_020311290.1_cds_XP_020706962.1_440	K05731
lcl|NW_020311290.1_cds_XP_020707000.1_441	K05731
lcl|NW_020311290.1_cds_XP_020706936.1_442	K05731
lcl|NW_020311290.1_cds_XP_020707024.1_443	K05731
lcl|NW_020311290.1_cds_XP_025601786.1_444	K12385
lcl|NW_020311290.1_cds_XP_012269408.1_445	K08193
lcl|NW_020311290.1_cds_XP_020712094.1_446	K08193
lcl|NW_020311290.1_cds_XP_020712099.1_447	K08193
lcl|NW_020311290.1_cds_XP_012269417.1_448	K08193
lcl|NW_020311290.1_cds_XP_012268970.1_449	K03783
lcl|NW_020311290.1_cds_XP_012268978.1_450	K03783
lcl|NW_020311290.1_cds_XP_020708399.1_451
lcl|NW_020311290.1_cds_XP_012268903.1_452
lcl|NW_020311290.1_cds_XP_012268912.1_453
lcl|NW_020311290.1_cds_XP_020711773.1_454	K16677
lcl|NW_020311290.1_cds_XP_020711796.1_455	K16677
lcl|NW_020311290.1_cds_XP_012252406.1_456	K09317
lcl|NW_020311291.1_cds_XP_012259618.1_457	K12879
lcl|NW_020311291.1_cds_XP_012259619.1_458
lcl|NW_020311291.1_cds_XP_025601797.1_459
lcl|NW_020311291.1_cds_XP_020709165.1_460	K09448
lcl|NW_020311291.1_cds_XP_012259659.1_461	K09448
lcl|NW_020311291.1_cds_XP_020709166.1_462	K09448
lcl|NW_020311291.1_cds_XP_025601794.1_463	K09448
lcl|NW_020311291.1_cds_XP_012259655.1_464	K09448
lcl|NW_020311291.1_cds_XP_012259656.1_465	K09448
lcl|NW_020311291.1_cds_XP_012259657.1_466	K09448
lcl|NW_020311291.1_cds_XP_020709198.1_467	K23552
lcl|NW_020311291.1_cds_XP_012259727.1_468	K23552
lcl|NW_020311291.1_cds_XP_012259525.1_469	K14831
lcl|NW_020311291.1_cds_XP_012259526.1_470	K02981
lcl|NW_020311291.1_cds_XP_012259522.1_471	K00923
lcl|NW_020311291.1_cds_XP_012259521.1_472	K00923
lcl|NW_020311291.1_cds_XP_012259520.1_473	K00923
lcl|NW_020311291.1_cds_XP_012259519.1_474	K00923
lcl|NW_020311291.1_cds_XP_012259527.1_475
lcl|NW_020311291.1_cds_XP_012259528.1_476
lcl|NW_020311291.1_cds_XP_012259529.1_477
lcl|NW_020311291.1_cds_XP_012259524.1_478	K14999
lcl|NW_020311291.1_cds_XP_012259406.1_479
lcl|NW_020311291.1_cds_XP_012259546.1_480
lcl|NW_020311291.1_cds_XP_012259544.1_481
lcl|NW_020311291.1_cds_XP_012259545.1_482
lcl|NW_020311291.1_cds_XP_025601815.1_483
lcl|NW_020311291.1_cds_XP_012259409.1_484
lcl|NW_020311291.1_cds_XP_012259384.1_485	K00699
lcl|NW_020311291.1_cds_XP_025601801.1_486
lcl|NW_020311291.1_cds_XP_025601804.1_487
lcl|NW_020311291.1_cds_XP_025601802.1_488
lcl|NW_020311291.1_cds_XP_025601803.1_489
lcl|NW_020311291.1_cds_XP_025601787.1_490
lcl|NW_020311291.1_cds_XP_025601788.1_491
lcl|NW_020311291.1_cds_XP_012252726.1_492
lcl|NW_020311291.1_cds_XP_012252728.1_493
lcl|NW_020311291.1_cds_XP_012252730.1_494
lcl|NW_020311291.1_cds_XP_020706942.1_495	K19912
lcl|NW_020311291.1_cds_XP_012252725.1_496	K19912
lcl|NW_020311292.1_cds_XP_012252440.1_497
lcl|NW_020311292.1_cds_XP_012252472.1_498
lcl|NW_020311292.1_cds_XP_012252473.1_499
lcl|NW_020311292.1_cds_XP_012252474.1_500
lcl|NW_020311292.1_cds_XP_012252475.1_501
lcl|NW_020311292.1_cds_XP_012252476.1_502
lcl|NW_020311292.1_cds_XP_012252471.1_503	K20279
lcl|NW_020311292.1_cds_XP_012252495.1_504	K08588
lcl|NW_020311292.1_cds_XP_012252496.1_505	K12114
lcl|NW_020311292.1_cds_XP_012252491.1_506	K08052
lcl|NW_020311292.1_cds_XP_025601853.1_507	K08052
lcl|NW_020311292.1_cds_XP_012252488.1_508	K08052
lcl|NW_020311292.1_cds_XP_012252487.1_509	K08052
lcl|NW_020311292.1_cds_XP_020706817.1_510	K08052
lcl|NW_020311292.1_cds_XP_012252494.1_511	K08052
lcl|NW_020311292.1_cds_XP_020706874.1_512	K10572
lcl|NW_020311292.1_cds_XP_020706875.1_513	K10572
lcl|NW_020311292.1_cds_XP_012252469.1_514	K10572
lcl|NW_020311292.1_cds_XP_012252470.1_515	K14443
lcl|NW_020311292.1_cds_XP_012252591.1_516	K16487
lcl|NW_020311292.1_cds_XP_012252588.1_517	K23282
lcl|NW_020311292.1_cds_XP_012252561.1_518	K08861
lcl|NW_020311292.1_cds_XP_025601938.1_519	K17307
lcl|NW_020311292.1_cds_XP_025601936.1_520	K17307
lcl|NW_020311292.1_cds_XP_020706843.1_521	K11290
lcl|NW_020311292.1_cds_XP_020706842.1_522	K11290
lcl|NW_020311292.1_cds_XP_012252551.1_523	K11290
lcl|NW_020311292.1_cds_XP_012252550.1_524	K22610
lcl|NW_020311292.1_cds_XP_012252465.1_525	K08789
lcl|NW_020311292.1_cds_XP_020706879.1_526	K08789
lcl|NW_020311292.1_cds_XP_012252461.1_527	K08789
lcl|NW_020311292.1_cds_XP_012252462.1_528	K08789
lcl|NW_020311292.1_cds_XP_012252463.1_529	K08789
lcl|NW_020311292.1_cds_XP_012252464.1_530	K08789
lcl|NW_020311292.1_cds_XP_012252466.1_531	K01324
lcl|NW_020311292.1_cds_XP_012252468.1_532	K01324
lcl|NW_020311292.1_cds_XP_012252389.1_533
lcl|NW_020311292.1_cds_XP_020706858.1_534	K20360
lcl|NW_020311292.1_cds_XP_020706859.1_535	K20360
lcl|NW_020311292.1_cds_XP_020706860.1_536	K20360
lcl|NW_020311292.1_cds_XP_012252399.1_537	K20360
lcl|NW_020311292.1_cds_XP_012252400.1_538	K20360
lcl|NW_020311292.1_cds_XP_012252402.1_539	K20360
lcl|NW_020311292.1_cds_XP_012252403.1_540	K20360
lcl|NW_020311292.1_cds_XP_012252404.1_541	K20360
lcl|NW_020311292.1_cds_XP_020706861.1_542
lcl|NW_020311292.1_cds_XP_020706862.1_543
lcl|NW_020311292.1_cds_XP_020706863.1_544
lcl|NW_020311292.1_cds_XP_020706864.1_545
lcl|NW_020311292.1_cds_XP_012252392.1_546
lcl|NW_020311292.1_cds_XP_012252394.1_547
lcl|NW_020311292.1_cds_XP_012252395.1_548
lcl|NW_020311292.1_cds_XP_012252396.1_549
lcl|NW_020311292.1_cds_XP_012252397.1_550
lcl|NW_020311292.1_cds_XP_012252409.1_551	K11980
lcl|NW_020311292.1_cds_XP_012252405.1_552
lcl|NW_020311292.1_cds_XP_012252408.1_553	K00036
lcl|NW_020311292.1_cds_XP_020706866.1_554	K00036
lcl|NW_020311292.1_cds_XP_012252407.1_555	K00036
lcl|NW_020311292.1_cds_XP_020706865.1_556	K00036
lcl|NW_020311292.1_cds_XP_020706867.1_557	K00036
lcl|NW_020311292.1_cds_XP_020706868.1_558	K00036
lcl|NW_020311292.1_cds_XP_020706869.1_559	K00036
lcl|NW_020311292.1_cds_XP_020706870.1_560	K00036
lcl|NW_020311292.1_cds_XP_020706871.1_561	K00036
lcl|NW_020311292.1_cds_XP_020706872.1_562
lcl|NW_020311292.1_cds_XP_020706873.1_563
lcl|NW_020311292.1_cds_XP_012252410.1_564
lcl|NW_020311292.1_cds_XP_012252412.1_565
lcl|NW_020311292.1_cds_XP_012252413.1_566
lcl|NW_020311292.1_cds_XP_012252414.1_567
lcl|NW_020311292.1_cds_XP_012252562.1_568	K04630
lcl|NW_020311292.1_cds_XP_020706821.1_569	K09828
lcl|NW_020311292.1_cds_XP_020706822.1_570	K09828
lcl|NW_020311292.1_cds_XP_012252433.1_571	K09828
lcl|NW_020311292.1_cds_XP_020706823.1_572	K09828
lcl|NW_020311292.1_cds_XP_020706824.1_573	K09828
lcl|NW_020311292.1_cds_XP_020706825.1_574	K09828
lcl|NW_020311292.1_cds_XP_012252572.1_575	K20227
lcl|NW_020311292.1_cds_XP_012252573.1_576	K20227
lcl|NW_020311292.1_cds_XP_012252432.1_577	K16365
lcl|NW_020311292.1_cds_XP_012252505.1_578	K04513
lcl|NW_020311292.1_cds_XP_012252507.1_579	K04513
lcl|NW_020311292.1_cds_XP_012252510.1_580	K04513
lcl|NW_020311292.1_cds_XP_012252511.1_581	K04513
lcl|NW_020311292.1_cds_XP_012252512.1_582	K04513
lcl|NW_020311292.1_cds_XP_012252513.1_583	K04513
lcl|NW_020311292.1_cds_XP_012252504.1_584	K01883
lcl|NW_020311292.1_cds_XP_020706835.1_585
lcl|NW_020311292.1_cds_XP_012252370.1_586
lcl|NW_020311292.1_cds_XP_020706834.1_587
lcl|NW_020311292.1_cds_XP_020706847.1_588	K02360
lcl|NW_020311292.1_cds_XP_020706848.1_589	K02360
lcl|NW_020311292.1_cds_XP_012252559.1_590	K02360
lcl|NW_020311292.1_cds_XP_012252441.1_591	K17776
lcl|NW_020311292.1_cds_XP_020706837.1_592	K17776
lcl|NW_020311292.1_cds_XP_012252437.1_593	K02894
lcl|NW_020311292.1_cds_XP_012252544.1_594	K06585
lcl|NW_020311292.1_cds_XP_020706839.1_595	K14284
lcl|NW_020311292.1_cds_XP_020706844.1_596
lcl|NW_020311292.1_cds_XP_020706857.1_597
lcl|NW_020311292.1_cds_XP_012252524.1_598	K15188
lcl|NW_020311292.1_cds_XP_020706828.1_599	K15188
lcl|NW_020311292.1_cds_XP_020706826.1_600	K15188
lcl|NW_020311292.1_cds_XP_020706827.1_601	K15188
lcl|NW_020311292.1_cds_XP_020706830.1_602
lcl|NW_020311292.1_cds_XP_012252528.1_603	K18401
lcl|NW_020311292.1_cds_XP_012252529.1_604	K18401
lcl|NW_020311292.1_cds_XP_012252530.1_605	K18401
lcl|NW_020311292.1_cds_XP_012252531.1_606	K18401
lcl|NW_020311292.1_cds_XP_012252567.1_607	K14716
lcl|NW_020311292.1_cds_XP_012252568.1_608	K14716
lcl|NW_020311292.1_cds_XP_012252571.1_609	K14716
lcl|NW_020311292.1_cds_XP_012252586.1_610	K06640
lcl|NW_020311292.1_cds_XP_020706849.1_611	K22984
lcl|NW_020311292.1_cds_XP_012252374.1_612	K04131
lcl|NW_020311292.1_cds_XP_025601933.1_613	K04378
lcl|NW_020311292.1_cds_XP_012252427.1_614
lcl|NW_020311292.1_cds_XP_012252534.1_615
lcl|NW_020311292.1_cds_XP_012252533.1_616	K04510
lcl|NW_020311292.1_cds_XP_012252429.1_617	K05038
lcl|NW_020311292.1_cds_XP_012252388.1_618	K05038
lcl|NW_020311292.1_cds_XP_012252375.1_619
lcl|NW_020311292.1_cds_XP_020706820.1_620	K05038
lcl|NW_020311292.1_cds_XP_012252422.2_621	K01077
lcl|NW_020311292.1_cds_XP_012252439.1_622
lcl|NW_020311292.1_cds_XP_012252438.1_623
lcl|NW_020311292.1_cds_XP_020706855.1_624
lcl|NW_020311292.1_cds_XP_012252585.1_625
lcl|NW_020311292.1_cds_XP_012252583.1_626	K06972
lcl|NW_020311292.1_cds_XP_012252584.1_627	K21027
lcl|NW_020311292.1_cds_XP_012252431.1_628
lcl|NW_020311292.1_cds_XP_012252377.1_629	K09320
lcl|NW_020311292.1_cds_XP_012252574.1_630	K11322
lcl|NW_020311292.1_cds_XP_012252416.1_631
lcl|NW_020311292.1_cds_XP_012252418.1_632
lcl|NW_020311292.1_cds_XP_012252417.1_633
lcl|NW_020311292.1_cds_XP_012252558.1_634	K00228
lcl|NW_020311292.1_cds_XP_020706846.1_635	K00228
lcl|NW_020311292.1_cds_XP_012252555.1_636	K08869
lcl|NW_020311292.1_cds_XP_012252554.1_637	K11807
lcl|NW_020311292.1_cds_XP_012252556.1_638	K10348
lcl|NW_020311292.1_cds_XP_012252442.1_639	K13288
lcl|NW_020311292.1_cds_XP_012252444.1_640	K13288
lcl|NW_020311292.1_cds_XP_012252445.1_641	K13288
lcl|NW_020311292.1_cds_XP_012252434.1_642	K03927
lcl|NW_020311292.1_cds_XP_012252548.1_643	K04353
lcl|NW_020311292.1_cds_XP_012252549.1_644	K13346
lcl|NW_020311292.1_cds_XP_012252547.1_645	K18086
lcl|NW_020311292.1_cds_XP_020706836.1_646
lcl|NW_020311292.1_cds_XP_012252485.1_647	K09455
lcl|NW_020311292.1_cds_XP_012252484.1_648	K09105
lcl|NW_020311292.1_cds_XP_012252483.1_649	K09455
lcl|NW_020311292.1_cds_XP_012252446.1_650	K01371
lcl|NW_020311292.1_cds_XP_012252428.1_651	K04669
lcl|NW_020311292.1_cds_XP_012252423.1_652	K05121
lcl|NW_020311292.1_cds_XP_025601859.1_653
lcl|NW_020311292.1_cds_XP_025601858.1_654
lcl|NW_020311292.1_cds_XP_012252425.1_655	K22873
lcl|NW_020311292.1_cds_XP_012252560.1_656	K05636
lcl|NW_020311292.1_cds_XP_025601841.1_657	K05636
lcl|NW_020311292.1_cds_XP_012252421.1_658	K05397
lcl|NW_020311292.1_cds_XP_012252419.1_659	K05397
lcl|NW_020311292.1_cds_XP_012252543.1_660
lcl|NW_020311292.1_cds_XP_012252542.1_661
lcl|NW_020311292.1_cds_XP_012252540.1_662
lcl|NW_020311292.1_cds_XP_012252381.1_663	K17888
lcl|NW_020311292.1_cds_XP_020706841.1_664	K17888
lcl|NW_020311292.1_cds_XP_020706851.1_665	K05614
lcl|NW_020311292.1_cds_XP_020706852.1_666	K05614
lcl|NW_020311292.1_cds_XP_020706853.1_667	K05614
lcl|NW_020311292.1_cds_XP_012252589.1_668	K05614
lcl|NW_020311292.1_cds_XP_012252590.1_669	K05614
lcl|NW_020311292.1_cds_XP_020706819.1_670	K23840
lcl|NW_020311292.1_cds_XP_012252537.1_671	K23840
lcl|NW_020311292.1_cds_XP_012252538.1_672	K23840
lcl|NW_020311292.1_cds_XP_020706818.1_673	K03850
lcl|NW_020311292.1_cds_XP_012252536.1_674	K03850
lcl|NW_020311292.1_cds_XP_012252535.1_675	K17503
lcl|NW_020311292.1_cds_XP_012262881.1_676
lcl|NW_020311292.1_cds_XP_020710286.1_677
lcl|NW_020311292.1_cds_XP_020710285.1_678
lcl|NW_020311292.1_cds_XP_020710257.1_679	K04863
lcl|NW_020311292.1_cds_XP_012262848.1_680	K04863
lcl|NW_020311292.1_cds_XP_020710259.1_681	K04863
lcl|NW_020311292.1_cds_XP_020710258.1_682	K04863
lcl|NW_020311292.1_cds_XP_020710260.1_683	K04863
lcl|NW_020311292.1_cds_XP_020710261.1_684	K04863
lcl|NW_020311292.1_cds_XP_012262853.1_685	K04863
lcl|NW_020311292.1_cds_XP_020710262.1_686	K04863
lcl|NW_020311292.1_cds_XP_020710263.1_687	K04863
lcl|NW_020311292.1_cds_XP_012262854.1_688	K04863
lcl|NW_020311292.1_cds_XP_012262856.1_689	K04863
lcl|NW_020311292.1_cds_XP_020710264.1_690	K04863
lcl|NW_020311292.1_cds_XP_020710265.1_691	K04863
lcl|NW_020311292.1_cds_XP_020710266.1_692	K04863
lcl|NW_020311292.1_cds_XP_020710267.1_693	K04863
lcl|NW_020311292.1_cds_XP_020710268.1_694	K04863
lcl|NW_020311292.1_cds_XP_012262858.1_695	K04863
lcl|NW_020311292.1_cds_XP_020710269.1_696	K04863
lcl|NW_020311292.1_cds_XP_012262843.1_697	K08343
lcl|NW_020311292.1_cds_XP_012262839.1_698	K09228
lcl|NW_020311292.1_cds_XP_012262840.1_699	K09228
lcl|NW_020311292.1_cds_XP_012262844.1_700	K18163
lcl|NW_020311292.1_cds_XP_012262845.1_701	K16780
lcl|NW_020311292.1_cds_XP_012262842.1_702	K02175
lcl|NW_020311292.1_cds_XP_012262809.1_703	K14030
lcl|NW_020311292.1_cds_XP_020710277.1_704	K14030
lcl|NW_020311292.1_cds_XP_020710278.1_705	K14030
lcl|NW_020311292.1_cds_XP_012262799.1_706	K14030
lcl|NW_020311292.1_cds_XP_012262801.1_707	K14030
lcl|NW_020311292.1_cds_XP_012262802.1_708	K14030
lcl|NW_020311292.1_cds_XP_012262803.1_709	K14030
lcl|NW_020311292.1_cds_XP_012262805.1_710	K14030
lcl|NW_020311292.1_cds_XP_012262807.1_711	K14030
lcl|NW_020311292.1_cds_XP_012262808.1_712	K14030
lcl|NW_020311292.1_cds_XP_012262812.1_713
lcl|NW_020311292.1_cds_XP_012262768.1_714	K07511
lcl|NW_020311292.1_cds_XP_012262769.1_715
lcl|NW_020311292.1_cds_XP_020710295.1_716
lcl|NW_020311292.1_cds_XP_020710296.1_717
lcl|NW_020311292.1_cds_XP_012262865.1_718
lcl|NW_020311292.1_cds_XP_012262864.1_719
lcl|NW_020311292.1_cds_XP_020710294.1_720
lcl|NW_020311292.1_cds_XP_012262861.1_721
lcl|NW_020311292.1_cds_XP_012262863.1_722
lcl|NW_020311292.1_cds_XP_012262774.1_723	K01047
lcl|NW_020311292.1_cds_XP_012262872.1_724
lcl|NW_020311292.1_cds_XP_020710280.1_725
lcl|NW_020311292.1_cds_XP_020710281.1_726
lcl|NW_020311292.1_cds_XP_012262874.1_727
lcl|NW_020311292.1_cds_XP_012262869.1_728	K04346
lcl|NW_020311292.1_cds_XP_012262870.1_729	K04346
lcl|NW_020311292.1_cds_XP_012262771.1_730
lcl|NW_020311292.1_cds_XP_025601865.1_731	K18411
lcl|NW_020311292.1_cds_XP_025601866.1_732	K18411
lcl|NW_020311292.1_cds_XP_025601867.1_733	K18411
lcl|NW_020311292.1_cds_XP_012262773.1_734
lcl|NW_020311293.1_cds_XP_012251423.1_735	K07914
lcl|NW_020311293.1_cds_XP_012251425.1_736	K07914
lcl|NW_020311293.1_cds_XP_020706547.1_737	K07914
lcl|NW_020311293.1_cds_XP_020706549.1_738	K07914
lcl|NW_020311293.1_cds_XP_020706550.1_739	K07914
lcl|NW_020311293.1_cds_XP_012251426.1_740	K07914
lcl|NW_020311293.1_cds_XP_020706544.1_741
lcl|NW_020311293.1_cds_XP_020706541.1_742	K09228
lcl|NW_020311293.1_cds_XP_020706543.1_743	K09228
lcl|NW_020311293.1_cds_XP_020706540.1_744
lcl|NW_020311293.1_cds_XP_020706539.1_745	K09228
lcl|NW_020311293.1_cds_XP_020706545.1_746	K09228
lcl|NW_020311293.1_cds_XP_012251434.1_747	K19404
lcl|NW_020311293.1_cds_XP_012251432.1_748
lcl|NW_020311293.1_cds_XP_012251499.1_749	K05036
lcl|NW_020311293.1_cds_XP_012251507.1_750
lcl|NW_020311293.1_cds_XP_012251506.1_751	K13128
lcl|NW_020311293.1_cds_XP_012251498.1_752
lcl|NW_020311293.1_cds_XP_012251497.1_753
lcl|NW_020311293.1_cds_XP_012251490.1_754	K16056
lcl|NW_020311293.1_cds_XP_012251488.1_755	K16056
lcl|NW_020311293.1_cds_XP_012251489.1_756	K16056
lcl|NW_020311293.1_cds_XP_012251492.1_757	K16056
lcl|NW_020311293.1_cds_XP_012251495.1_758	K16056
lcl|NW_020311293.1_cds_XP_012251496.1_759	K16056
lcl|NW_020311293.1_cds_XP_012251389.1_760
lcl|NW_020311293.1_cds_XP_020706587.1_761
lcl|NW_020311293.1_cds_XP_012251391.1_762
lcl|NW_020311293.1_cds_XP_020706588.1_763	K13347
lcl|NW_020311293.1_cds_XP_020706584.1_764	K13172
lcl|NW_020311293.1_cds_XP_012251385.1_765	K13172
lcl|NW_020311293.1_cds_XP_020706585.1_766	K13172
lcl|NW_020311293.1_cds_XP_020706586.1_767	K13172
lcl|NW_020311293.1_cds_XP_012251388.1_768	K13172
lcl|NW_020311293.1_cds_XP_012251339.1_769	K13175
lcl|NW_020311293.1_cds_XP_012251340.1_770
lcl|NW_020311293.1_cds_XP_012251316.1_771
lcl|NW_020311293.1_cds_XP_020706553.1_772
lcl|NW_020311293.1_cds_XP_020706554.1_773
lcl|NW_020311293.1_cds_XP_020706555.1_774
lcl|NW_020311293.1_cds_XP_020706557.1_775
lcl|NW_020311293.1_cds_XP_020706552.1_776
lcl|NW_020311293.1_cds_XP_012251317.1_777
lcl|NW_020311293.1_cds_XP_012251397.1_778	K10666
lcl|NW_020311293.1_cds_XP_012251398.1_779
lcl|NW_020311293.1_cds_XP_012251396.1_780	K10599
lcl|NW_020311293.1_cds_XP_020706589.1_781	K05039
lcl|NW_020311293.1_cds_XP_012251392.1_782	K05039
lcl|NW_020311293.1_cds_XP_012251393.1_783	K05039
lcl|NW_020311293.1_cds_XP_020706575.1_784
lcl|NW_020311293.1_cds_XP_020706577.1_785
lcl|NW_020311293.1_cds_XP_012251374.1_786
lcl|NW_020311293.1_cds_XP_012251376.1_787
lcl|NW_020311293.1_cds_XP_020706576.1_788
lcl|NW_020311293.1_cds_XP_012251368.1_789	K16727
lcl|NW_020311293.1_cds_XP_012251367.1_790	K16727
lcl|NW_020311293.1_cds_XP_020706574.1_791	K16727
lcl|NW_020311293.1_cds_XP_012251369.1_792
lcl|NW_020311293.1_cds_XP_012251370.1_793
lcl|NW_020311293.1_cds_XP_012251371.1_794
lcl|NW_020311293.1_cds_XP_012251372.1_795
lcl|NW_020311293.1_cds_XP_012251450.1_796	K00830
lcl|NW_020311293.1_cds_XP_012251449.1_797	K04657
lcl|NW_020311293.1_cds_XP_012251453.1_798	K07937
lcl|NW_020311293.1_cds_XP_012251454.1_799	K07937
lcl|NW_020311293.1_cds_XP_012251455.1_800	K07937
lcl|NW_020311293.1_cds_XP_020706527.1_801	K21971
lcl|NW_020311293.1_cds_XP_012251452.1_802	K21971
lcl|NW_020311293.1_cds_XP_020706593.1_803
lcl|NW_020311293.1_cds_XP_025602018.1_804
lcl|NW_020311293.1_cds_XP_020706569.1_805
lcl|NW_020311293.1_cds_XP_012251503.1_806
lcl|NW_020311293.1_cds_XP_012251504.1_807
lcl|NW_020311293.1_cds_XP_020706581.1_808
lcl|NW_020311293.1_cds_XP_020706579.1_809
lcl|NW_020311293.1_cds_XP_020706580.1_810
lcl|NW_020311293.1_cds_XP_012251501.1_811
lcl|NW_020311293.1_cds_XP_012251502.1_812
lcl|NW_020311293.1_cds_XP_012251418.1_813	K03142
lcl|NW_020311293.1_cds_XP_012251419.1_814	K03142
lcl|NW_020311293.1_cds_XP_020706582.1_815	K13865
lcl|NW_020311293.1_cds_XP_012251414.1_816	K13865
lcl|NW_020311293.1_cds_XP_012251415.1_817	K13865
lcl|NW_020311293.1_cds_XP_012251416.1_818	K13865
lcl|NW_020311293.1_cds_XP_012251413.1_819	K17988
lcl|NW_020311293.1_cds_XP_012251412.1_820	K17988
lcl|NW_020311293.1_cds_XP_012251411.1_821	K17988
lcl|NW_020311293.1_cds_XP_012251410.1_822	K17988
lcl|NW_020311293.1_cds_XP_020706591.1_823	K09228
lcl|NW_020311293.1_cds_XP_012251402.1_824	K09228
lcl|NW_020311293.1_cds_XP_012251404.1_825
lcl|NW_020311293.1_cds_XP_012251405.1_826
lcl|NW_020311293.1_cds_XP_012251406.1_827
lcl|NW_020311293.1_cds_XP_012251407.1_828
lcl|NW_020311293.1_cds_XP_012251408.1_829
lcl|NW_020311293.1_cds_XP_012251409.1_830
lcl|NW_020311293.1_cds_XP_020706590.1_831	K16484
lcl|NW_020311293.1_cds_XP_012251399.1_832	K16484
lcl|NW_020311293.1_cds_XP_012251400.1_833	K16484
lcl|NW_020311293.1_cds_XP_012251401.1_834	K16484
lcl|NW_020311293.1_cds_XP_012251331.1_835	K00911
lcl|NW_020311293.1_cds_XP_012251332.1_836	K00911
lcl|NW_020311293.1_cds_XP_012251333.1_837	K00911
lcl|NW_020311293.1_cds_XP_012251508.1_838	K12815
lcl|NW_020311293.1_cds_XP_012251509.1_839	K12815
lcl|NW_020311293.1_cds_XP_012251510.1_840
lcl|NW_020311293.1_cds_XP_012251512.1_841	K06965
lcl|NW_020311293.1_cds_XP_012251511.1_842	K14843
lcl|NW_020311293.1_cds_XP_025602006.1_843
lcl|NW_020311293.1_cds_XP_012251456.1_844
lcl|NW_020311293.1_cds_XP_012251457.1_845
lcl|NW_020311293.1_cds_XP_012251458.1_846
lcl|NW_020311293.1_cds_XP_012251459.1_847
lcl|NW_020311293.1_cds_XP_012251460.1_848
lcl|NW_020311293.1_cds_XP_012251461.1_849
lcl|NW_020311293.1_cds_XP_012251478.1_850	K06675
lcl|NW_020311293.1_cds_XP_012251480.1_851	K06675
lcl|NW_020311293.1_cds_XP_012251483.1_852
lcl|NW_020311293.1_cds_XP_012251484.1_853
lcl|NW_020311293.1_cds_XP_012251337.1_854	K12195
lcl|NW_020311293.1_cds_XP_012263583.1_855	K04447
lcl|NW_020311293.1_cds_XP_020710554.1_856	K04447
lcl|NW_020311293.1_cds_XP_020710561.1_857	K01456
lcl|NW_020311293.1_cds_XP_012263597.1_858	K01456
lcl|NW_020311294.1_cds_XP_012264944.1_859	K15791
lcl|NW_020311294.1_cds_XP_012264943.1_860	K15791
lcl|NW_020311294.1_cds_XP_012264948.1_861	K11412
lcl|NW_020311294.1_cds_XP_012264945.1_862
lcl|NW_020311294.1_cds_XP_012264947.1_863
lcl|NW_020311294.1_cds_XP_020711027.1_864	K05181
lcl|NW_020311294.1_cds_XP_020711022.1_865	K05181
lcl|NW_020311294.1_cds_XP_020711019.1_866	K05181
lcl|NW_020311294.1_cds_XP_020711026.1_867	K05181
lcl|NW_020311294.1_cds_XP_020711023.1_868	K05181
lcl|NW_020311294.1_cds_XP_020711021.1_869	K05181
lcl|NW_020311294.1_cds_XP_020711018.1_870	K05181
lcl|NW_020311294.1_cds_XP_020711010.1_871	K05181
lcl|NW_020311294.1_cds_XP_020711025.1_872	K05181
lcl|NW_020311294.1_cds_XP_012264889.1_873	K05181
lcl|NW_020311294.1_cds_XP_020711020.1_874	K05181
lcl|NW_020311294.1_cds_XP_020711017.1_875	K05181
lcl|NW_020311294.1_cds_XP_020711024.1_876	K05181
lcl|NW_020311294.1_cds_XP_020711016.1_877	K05181
lcl|NW_020311294.1_cds_XP_020711015.1_878	K05181
lcl|NW_020311294.1_cds_XP_020711012.1_879	K05181
lcl|NW_020311294.1_cds_XP_020711014.1_880	K05181
lcl|NW_020311294.1_cds_XP_020711011.1_881	K05181
lcl|NW_020311294.1_cds_XP_020711013.1_882	K05181
lcl|NW_020311294.1_cds_XP_020711008.1_883	K05181
lcl|NW_020311294.1_cds_XP_020711009.1_884	K05181
lcl|NW_020311294.1_cds_XP_012264901.1_885	K05313
lcl|NW_020311294.1_cds_XP_012264904.1_886
lcl|NW_020311294.1_cds_XP_012264950.1_887	K11481
lcl|NW_020311294.1_cds_XP_012264949.1_888	K03251
lcl|NW_020311294.1_cds_XP_012264971.1_889
lcl|NW_020311294.1_cds_XP_020710992.2_890
lcl|NW_020311294.1_cds_XP_012264902.1_891	K19685
lcl|NW_020311294.1_cds_XP_012264905.1_892	K02875
lcl|NW_020311294.1_cds_XP_012264888.1_893
lcl|NW_020311294.1_cds_XP_012264895.1_894	K10867
lcl|NW_020311294.1_cds_XP_012264897.1_895	K10867
lcl|NW_020311294.1_cds_XP_012264935.1_896	K19363
lcl|NW_020311294.1_cds_XP_012264894.1_897	K19363
lcl|NW_020311294.1_cds_XP_020711031.1_898
lcl|NW_020311294.1_cds_XP_020711028.1_899	K19363
lcl|NW_020311294.1_cds_XP_020711029.1_900	K19363
lcl|NW_020311294.1_cds_XP_020711030.1_901	K19363
lcl|NW_020311294.1_cds_XP_012264939.1_902	K19363
lcl|NW_020311294.1_cds_XP_012264936.1_903	K19363
lcl|NW_020311294.1_cds_XP_012264937.1_904	K19363
lcl|NW_020311294.1_cds_XP_012264938.1_905	K19363
lcl|NW_020311294.1_cds_XP_012264940.1_906	K19363
lcl|NW_020311294.1_cds_XP_012264962.1_907	K04950
lcl|NW_020311294.1_cds_XP_012264906.1_908
lcl|NW_020311294.1_cds_XP_012264900.1_909
lcl|NW_020311294.1_cds_XP_012264959.1_910
lcl|NW_020311294.1_cds_XP_012264957.1_911
lcl|NW_020311294.1_cds_XP_012264955.1_912	K00275
lcl|NW_020311294.1_cds_XP_012264956.1_913	K00275
lcl|NW_020311294.1_cds_XP_020710994.1_914	K12272
lcl|NW_020311295.1_cds_XP_025602133.1_915
lcl|NW_020311295.1_cds_XP_012255633.1_916
lcl|NW_020311295.1_cds_XP_012255635.1_917
lcl|NW_020311295.1_cds_XP_025602164.1_918	K10408
lcl|NW_020311295.1_cds_XP_025602165.1_919	K06825
lcl|NW_020311295.1_cds_XP_012255667.1_920
lcl|NW_020311295.1_cds_XP_012255617.1_921	K00500
lcl|NW_020311295.1_cds_XP_012255615.1_922	K00500
lcl|NW_020311295.1_cds_XP_012255499.1_923	K02223
lcl|NW_020311295.1_cds_XP_020707942.1_924	K02223
lcl|NW_020311295.1_cds_XP_020707940.1_925	K02223
lcl|NW_020311295.1_cds_XP_020707941.1_926	K02223
lcl|NW_020311295.1_cds_XP_012255666.1_927
lcl|NW_020311295.1_cds_XP_020707923.1_928	K04946
lcl|NW_020311295.1_cds_XP_020707924.1_929	K04946
lcl|NW_020311295.1_cds_XP_020707925.1_930	K04946
lcl|NW_020311295.1_cds_XP_020707926.1_931	K04946
lcl|NW_020311295.1_cds_XP_020707915.1_932	K04946
lcl|NW_020311295.1_cds_XP_020707917.1_933	K04946
lcl|NW_020311295.1_cds_XP_020707922.1_934	K04946
lcl|NW_020311295.1_cds_XP_020707916.1_935	K04946
lcl|NW_020311295.1_cds_XP_020707919.1_936	K04946
lcl|NW_020311295.1_cds_XP_020707918.1_937	K04946
lcl|NW_020311295.1_cds_XP_020707920.1_938	K04946
lcl|NW_020311295.1_cds_XP_020707921.1_939	K04946
lcl|NW_020311295.1_cds_XP_020707927.1_940	K04946
lcl|NW_020311295.1_cds_XP_020707928.1_941
lcl|NW_020311295.1_cds_XP_012255581.1_942
lcl|NW_020311295.1_cds_XP_020707929.1_943
lcl|NW_020311295.1_cds_XP_020707930.1_944
lcl|NW_020311295.1_cds_XP_020707931.1_945
lcl|NW_020311295.1_cds_XP_012255578.1_946
lcl|NW_020311295.1_cds_XP_012255501.1_947
lcl|NW_020311295.1_cds_XP_020707909.1_948	K22919
lcl|NW_020311295.1_cds_XP_020707910.1_949	K22919
lcl|NW_020311295.1_cds_XP_020707911.1_950	K22919
lcl|NW_020311295.1_cds_XP_020707912.1_951	K22919
lcl|NW_020311295.1_cds_XP_020707913.1_952	K22919
lcl|NW_020311295.1_cds_XP_020707914.1_953	K22919
lcl|NW_020311295.1_cds_XP_012255515.1_954	K22919
lcl|NW_020311295.1_cds_XP_025602172.1_955
lcl|NW_020311295.1_cds_XP_025602150.1_956	K10408
lcl|NW_020311295.1_cds_XP_012255614.1_957	K18420
lcl|NW_020311295.1_cds_XP_012255608.1_958	K21596
lcl|NW_020311295.1_cds_XP_012255610.1_959	K21596
lcl|NW_020311295.1_cds_XP_012255611.1_960	K21596
lcl|NW_020311295.1_cds_XP_012255609.1_961	K21596
lcl|NW_020311295.1_cds_XP_012255612.1_962	K21596
lcl|NW_020311295.1_cds_XP_012255586.1_963	K12035
lcl|NW_020311295.1_cds_XP_020707892.1_964	K12035
lcl|NW_020311295.1_cds_XP_012255582.1_965	K12035
lcl|NW_020311295.1_cds_XP_012255583.1_966	K12035
lcl|NW_020311295.1_cds_XP_012255584.1_967	K12035
lcl|NW_020311295.1_cds_XP_012255585.1_968	K12035
lcl|NW_020311295.1_cds_XP_012255588.1_969
lcl|NW_020311295.1_cds_XP_012255589.1_970
lcl|NW_020311295.1_cds_XP_012255587.1_971
lcl|NW_020311295.1_cds_XP_012255521.1_972	K04153
lcl|NW_020311295.1_cds_XP_025602179.1_973	K04153
lcl|NW_020311295.1_cds_XP_012255680.1_974
lcl|NW_020311296.1_cds_XP_025602190.1_975	K20015
lcl|NW_020311296.1_cds_XP_012264875.1_976
lcl|NW_020311296.1_cds_XP_012264946.1_977
lcl|NW_020311296.1_cds_XP_012264958.1_978	K07944
lcl|NW_020311296.1_cds_XP_012264967.1_979	K07944
lcl|NW_020311296.1_cds_XP_012265259.1_980
lcl|NW_020311296.1_cds_XP_012264863.1_981
lcl|NW_020311296.1_cds_XP_012265273.1_982
lcl|NW_020311296.1_cds_XP_012265246.1_983	K14292
lcl|NW_020311296.1_cds_XP_012265329.1_984	K18269
lcl|NW_020311296.1_cds_XP_012265337.1_985	K18269
lcl|NW_020311296.1_cds_XP_012265349.1_986	K05754
lcl|NW_020311296.1_cds_XP_012265305.1_987	K10761
lcl|NW_020311296.1_cds_XP_012265316.1_988	K02146
lcl|NW_020311296.1_cds_XP_012265285.1_989	K18260
lcl|NW_020311296.1_cds_XP_012265294.1_990	K18260
lcl|NW_020311296.1_cds_XP_020711003.1_991
lcl|NW_020311296.1_cds_XP_020711033.1_992	K09035
lcl|NW_020311296.1_cds_XP_025602189.1_993	K09035
lcl|NW_020311296.1_cds_XP_012264857.1_994	K03440
lcl|NW_020311296.1_cds_XP_020711157.1_995	K03440
lcl|NW_020311296.1_cds_XP_012264887.1_996	K04398
lcl|NW_020311296.1_cds_XP_020711197.1_997	K09188
lcl|NW_020311296.1_cds_XP_012265197.1_998	K09188
lcl|NW_020311296.1_cds_XP_020711184.1_999	K09188
lcl|NW_020311296.1_cds_XP_020711180.1_1000	K09188
lcl|NW_020311296.1_cds_XP_012264923.1_1001	K09572
lcl|NW_020311296.1_cds_XP_012264908.1_1002	K13249
lcl|NW_020311296.1_cds_XP_012264855.1_1003	K10402
lcl|NW_020311296.1_cds_XP_012265412.1_1004	K12616
lcl|NW_020311296.1_cds_XP_020711069.1_1005	K12616
lcl|NW_020311296.1_cds_XP_012265420.1_1006	K12616
lcl|NW_020311296.1_cds_XP_012265439.1_1007	K12616
lcl|NW_020311296.1_cds_XP_020711081.1_1008	K12616
lcl|NW_020311296.1_cds_XP_012265447.1_1009	K12616
lcl|NW_020311296.1_cds_XP_012265460.1_1010	K14773
lcl|NW_020311296.1_cds_XP_012265398.1_1011	K13172
lcl|NW_020311296.1_cds_XP_012265390.1_1012	K13172
lcl|NW_020311296.1_cds_XP_020711049.1_1013	K13172
lcl|NW_020311296.1_cds_XP_012265380.1_1014	K13172
lcl|NW_020311296.1_cds_XP_025602249.1_1015	K08471
lcl|NW_020311296.1_cds_XP_025602250.1_1016	K08471
lcl|NW_020311296.1_cds_XP_012265358.1_1017
lcl|NW_020311296.1_cds_XP_012265367.1_1018
lcl|NW_020311296.1_cds_XP_012264933.1_1019
lcl|NW_020311296.1_cds_XP_020711095.1_1020	K16742
lcl|NW_020311296.1_cds_XP_012265484.1_1021	K16742
lcl|NW_020311296.1_cds_XP_012265492.1_1022	K16742
lcl|NW_020311296.1_cds_XP_012265471.1_1023	K14309
lcl|NW_020311296.1_cds_XP_012264842.1_1024	K10630
lcl|NW_020311296.1_cds_XP_020711247.1_1025	K02864
lcl|NW_020311296.1_cds_XP_012265059.1_1026	K04237
lcl|NW_020311296.1_cds_XP_012265113.1_1027	K17261
lcl|NW_020311296.1_cds_XP_020711236.1_1028	K17261
lcl|NW_020311296.1_cds_XP_012265123.1_1029	K17261
lcl|NW_020311296.1_cds_XP_025602274.1_1030
lcl|NW_020311296.1_cds_XP_012265047.1_1031
lcl|NW_020311296.1_cds_XP_012265038.1_1032
lcl|NW_020311296.1_cds_XP_020711220.1_1033
lcl|NW_020311296.1_cds_XP_020711229.1_1034
lcl|NW_020311296.1_cds_XP_012265072.1_1035
lcl|NW_020311296.1_cds_XP_012265082.1_1036
lcl|NW_020311296.1_cds_XP_012265135.1_1037	K00940
lcl|NW_020311296.1_cds_XP_012265158.1_1038
lcl|NW_020311296.1_cds_XP_025602198.1_1039
lcl|NW_020311296.1_cds_XP_025602197.1_1040	K23533
lcl|NW_020311296.1_cds_XP_025602194.1_1041	K23533
lcl|NW_020311296.1_cds_XP_020710077.1_1042
lcl|NW_020311296.1_cds_XP_020710282.1_1043
lcl|NW_020311296.1_cds_XP_020710283.1_1044
lcl|NW_020311296.1_cds_XP_012262860.1_1045
lcl|NW_020311296.1_cds_XP_012262859.1_1046
lcl|NW_020311296.1_cds_XP_012262763.1_1047	K09267
lcl|NW_020311296.1_cds_XP_012262775.1_1048	K09267
lcl|NW_020311296.1_cds_XP_012262772.1_1049	K09267
lcl|NW_020311296.1_cds_XP_012262764.1_1050	K09267
lcl|NW_020311296.1_cds_XP_012262867.1_1051	K13338
lcl|NW_020311296.1_cds_XP_020710270.1_1052	K21771
lcl|NW_020311296.1_cds_XP_012262868.1_1053	K21771
lcl|NW_020311296.1_cds_XP_012262879.1_1054	K19330
lcl|NW_020311296.1_cds_XP_012262877.1_1055	K19330
lcl|NW_020311296.1_cds_XP_012262878.1_1056	K19330
lcl|NW_020311296.1_cds_XP_012262837.1_1057	K05543
lcl|NW_020311296.1_cds_XP_012262830.1_1058	K21853
lcl|NW_020311296.1_cds_XP_012262833.1_1059	K21853
lcl|NW_020311296.1_cds_XP_012262835.1_1060	K21853
lcl|NW_020311296.1_cds_XP_012262834.1_1061	K21853
lcl|NW_020311296.1_cds_XP_012262831.1_1062	K21853
lcl|NW_020311296.1_cds_XP_012262836.1_1063	K21853
lcl|NW_020311296.1_cds_XP_012262838.1_1064
lcl|NW_020311296.1_cds_XP_012262813.1_1065	K17493
lcl|NW_020311296.1_cds_XP_012262816.1_1066	K17493
lcl|NW_020311296.1_cds_XP_012262817.1_1067	K17493
lcl|NW_020311296.1_cds_XP_012262826.1_1068	K17493
lcl|NW_020311296.1_cds_XP_012262814.1_1069	K17493
lcl|NW_020311296.1_cds_XP_012262825.1_1070	K17493
lcl|NW_020311296.1_cds_XP_012262815.1_1071	K17493
lcl|NW_020311296.1_cds_XP_012262827.1_1072	K17493
lcl|NW_020311296.1_cds_XP_012262828.1_1073
lcl|NW_020311296.1_cds_XP_012262829.1_1074
lcl|NW_020311296.1_cds_XP_012262875.2_1075	K14050
lcl|NW_020311296.1_cds_XP_020710284.1_1076	K08664
lcl|NW_020311296.1_cds_XP_012262876.1_1077	K01310
lcl|NW_020311296.1_cds_XP_012262766.1_1078	K01298
lcl|NW_020311296.1_cds_XP_025602215.1_1079	K18080
lcl|NW_020311297.1_cds_XP_012253781.1_1080
lcl|NW_020311297.1_cds_XP_012266481.1_1081	K15003
lcl|NW_020311297.1_cds_XP_020707416.1_1082	K01634
lcl|NW_020311297.1_cds_XP_012254104.1_1083	K01634
lcl|NW_020311297.1_cds_XP_020707428.1_1084
lcl|NW_020311297.1_cds_XP_020707427.1_1085
lcl|NW_020311297.1_cds_XP_012254118.1_1086
lcl|NW_020311297.1_cds_XP_012254120.1_1087
lcl|NW_020311297.1_cds_XP_020707429.1_1088
lcl|NW_020311297.1_cds_XP_020707431.1_1089
lcl|NW_020311297.1_cds_XP_020707430.1_1090
lcl|NW_020311297.1_cds_XP_012254107.1_1091
lcl|NW_020311297.1_cds_XP_012254106.1_1092
lcl|NW_020311297.1_cds_XP_012254108.1_1093	K00604
lcl|NW_020311297.1_cds_XP_012254123.1_1094
lcl|NW_020311297.1_cds_XP_020707417.1_1095
lcl|NW_020311297.1_cds_XP_012254124.1_1096
lcl|NW_020311297.1_cds_XP_020707418.1_1097
lcl|NW_020311297.1_cds_XP_012254125.1_1098
lcl|NW_020311297.1_cds_XP_012254126.1_1099
lcl|NW_020311297.1_cds_XP_025602313.1_1100	K19897
lcl|NW_020311297.1_cds_XP_025602312.1_1101	K19897
lcl|NW_020311297.1_cds_XP_025602310.1_1102	K19897
lcl|NW_020311297.1_cds_XP_025602317.1_1103	K19897
lcl|NW_020311297.1_cds_XP_025602315.1_1104	K19897
lcl|NW_020311297.1_cds_XP_025602316.1_1105	K19897
lcl|NW_020311297.1_cds_XP_025602309.1_1106	K19897
lcl|NW_020311297.1_cds_XP_020707420.1_1107	K19897
lcl|NW_020311297.1_cds_XP_012254110.1_1108	K02605
lcl|NW_020311297.1_cds_XP_012254111.1_1109	K02605
lcl|NW_020311297.1_cds_XP_025602325.1_1110	K10370
lcl|NW_020311297.1_cds_XP_025602328.1_1111	K10370
lcl|NW_020311297.1_cds_XP_025602324.1_1112	K10370
lcl|NW_020311297.1_cds_XP_025602323.1_1113	K10370
lcl|NW_020311297.1_cds_XP_012264872.1_1114	K10370
lcl|NW_020311297.1_cds_XP_012264878.1_1115	K10370
lcl|NW_020311297.1_cds_XP_020710989.1_1116	K10370
lcl|NW_020311297.1_cds_XP_012264879.1_1117	K10370
lcl|NW_020311297.1_cds_XP_025602332.1_1118	K10370
lcl|NW_020311298.1_cds_XP_020706317.1_1119
lcl|NW_020311298.1_cds_XP_012269914.1_1120
lcl|NW_020311298.1_cds_XP_012250565.1_1121
lcl|NW_020311298.1_cds_XP_012250566.1_1122
lcl|NW_020311298.1_cds_XP_012250567.1_1123
lcl|NW_020311298.1_cds_XP_020706316.1_1124
lcl|NW_020311298.1_cds_XP_020706310.1_1125
lcl|NW_020311298.1_cds_XP_020706311.1_1126
lcl|NW_020311298.1_cds_XP_020706312.1_1127	K14688
lcl|NW_020311298.1_cds_XP_020706313.1_1128	K14688
lcl|NW_020311298.1_cds_XP_012250558.1_1129	K14688
lcl|NW_020311298.1_cds_XP_012250560.1_1130	K14688
lcl|NW_020311298.1_cds_XP_012250561.1_1131	K14688
lcl|NW_020311298.1_cds_XP_020706314.1_1132	K14688
lcl|NW_020311298.1_cds_XP_012250570.1_1133	K09647
lcl|NW_020311298.1_cds_XP_012250569.1_1134	K09647
lcl|NW_020311298.1_cds_XP_020706237.1_1135	K02359
lcl|NW_020311298.1_cds_XP_020706238.1_1136	K02359
lcl|NW_020311298.1_cds_XP_012250513.1_1137	K02359
lcl|NW_020311298.1_cds_XP_012250514.1_1138	K02359
lcl|NW_020311298.1_cds_XP_012250515.1_1139	K02359
lcl|NW_020311298.1_cds_XP_012250518.1_1140
lcl|NW_020311298.1_cds_XP_020706242.1_1141
lcl|NW_020311298.1_cds_XP_020706243.1_1142
lcl|NW_020311298.1_cds_XP_020706233.1_1143	K16569
lcl|NW_020311298.1_cds_XP_020706235.1_1144	K16569
lcl|NW_020311298.1_cds_XP_012250510.1_1145	K16569
lcl|NW_020311298.1_cds_XP_020706236.1_1146	K16569
lcl|NW_020311298.1_cds_XP_020706229.1_1147	K04984
lcl|NW_020311298.1_cds_XP_020706230.1_1148	K04984
lcl|NW_020311298.1_cds_XP_020706231.1_1149	K04984
lcl|NW_020311298.1_cds_XP_020706232.1_1150	K04984
lcl|NW_020311298.1_cds_XP_012250506.1_1151	K04984
lcl|NW_020311298.1_cds_XP_025602361.1_1152
lcl|NW_020311298.1_cds_XP_025602363.1_1153
lcl|NW_020311298.1_cds_XP_025602364.1_1154
lcl|NW_020311298.1_cds_XP_012250495.1_1155
lcl|NW_020311298.1_cds_XP_025602367.1_1156
lcl|NW_020311298.1_cds_XP_012250504.1_1157
lcl|NW_020311298.1_cds_XP_012250501.1_1158
lcl|NW_020311298.1_cds_XP_025602365.1_1159
lcl|NW_020311298.1_cds_XP_025602369.1_1160
lcl|NW_020311298.1_cds_XP_012250519.1_1161	K01443
lcl|NW_020311298.1_cds_XP_012250592.1_1162	K03068
lcl|NW_020311298.1_cds_XP_020706239.1_1163	K16599
lcl|NW_020311298.1_cds_XP_012250596.1_1164	K16599
lcl|NW_020311298.1_cds_XP_012250594.1_1165	K16599
lcl|NW_020311298.1_cds_XP_012250595.1_1166	K16599
lcl|NW_020311298.1_cds_XP_012250597.1_1167	K16599
lcl|NW_020311298.1_cds_XP_020706241.1_1168	K16599
lcl|NW_020311298.1_cds_XP_012250598.1_1169	K16599
lcl|NW_020311298.1_cds_XP_012250555.1_1170	K02865
lcl|NW_020311298.1_cds_XP_025602493.1_1171	K16461
lcl|NW_020311298.1_cds_XP_025602495.1_1172	K16461
lcl|NW_020311298.1_cds_XP_025602497.1_1173	K16461
lcl|NW_020311298.1_cds_XP_012250554.1_1174
lcl|NW_020311298.1_cds_XP_020706319.1_1175
lcl|NW_020311298.1_cds_XP_012250549.1_1176
lcl|NW_020311298.1_cds_XP_012250550.1_1177
lcl|NW_020311298.1_cds_XP_012250551.1_1178
lcl|NW_020311298.1_cds_XP_012250552.1_1179
lcl|NW_020311298.1_cds_XP_012250553.1_1180
lcl|NW_020311298.1_cds_XP_020706320.1_1181
lcl|NW_020311298.1_cds_XP_020706255.1_1182
lcl|NW_020311298.1_cds_XP_025602334.1_1183
lcl|NW_020311298.1_cds_XP_012269954.1_1184
lcl|NW_020311298.1_cds_XP_012269953.1_1185	K12848
lcl|NW_020311298.1_cds_XP_012269950.1_1186
lcl|NW_020311298.1_cds_XP_012269949.1_1187	K00856
lcl|NW_020311298.1_cds_XP_020706249.1_1188
lcl|NW_020311298.1_cds_XP_020706250.1_1189
lcl|NW_020311298.1_cds_XP_020706251.1_1190
lcl|NW_020311298.1_cds_XP_020706248.1_1191	K01952
lcl|NW_020311298.1_cds_XP_012269936.1_1192	K01952
lcl|NW_020311298.1_cds_XP_012269937.1_1193	K01952
lcl|NW_020311298.1_cds_XP_012269939.1_1194	K01952
lcl|NW_020311298.1_cds_XP_012269947.1_1195	K11436
lcl|NW_020311298.1_cds_XP_012269948.1_1196
lcl|NW_020311298.1_cds_XP_020706253.1_1197	K17102
lcl|NW_020311298.1_cds_XP_012269944.1_1198
lcl|NW_020311298.1_cds_XP_020706252.1_1199
lcl|NW_020311298.1_cds_XP_012269943.1_1200
lcl|NW_020311298.1_cds_XP_012250540.1_1201	K20641
lcl|NW_020311298.1_cds_XP_012250539.1_1202	K20641
lcl|NW_020311298.1_cds_XP_020706274.1_1203	K16803
lcl|NW_020311298.1_cds_XP_020706275.1_1204	K16803
lcl|NW_020311298.1_cds_XP_020706276.1_1205	K16803
lcl|NW_020311298.1_cds_XP_020706277.1_1206	K16803
lcl|NW_020311298.1_cds_XP_012250538.1_1207	K16803
lcl|NW_020311298.1_cds_XP_020706278.1_1208	K16803
lcl|NW_020311298.1_cds_XP_012250541.1_1209	K23541
lcl|NW_020311298.1_cds_XP_020706279.1_1210	K01769
lcl|NW_020311298.1_cds_XP_020706280.1_1211	K01769
lcl|NW_020311298.1_cds_XP_020706281.1_1212	K01769
lcl|NW_020311298.1_cds_XP_012269905.1_1213	K01769
lcl|NW_020311298.1_cds_XP_012269906.1_1214	K01769
lcl|NW_020311298.1_cds_XP_012269856.1_1215
lcl|NW_020311298.1_cds_XP_012250629.1_1216	K04967
lcl|NW_020311298.1_cds_XP_012250631.1_1217	K23490
lcl|NW_020311298.1_cds_XP_012250630.1_1218	K23490
lcl|NW_020311298.1_cds_XP_012250590.1_1219	K01887
lcl|NW_020311298.1_cds_XP_012250591.1_1220	K12859
lcl|NW_020311298.1_cds_XP_012250584.1_1221	K01104
lcl|NW_020311298.1_cds_XP_012250585.1_1222	K01104
lcl|NW_020311298.1_cds_XP_012250588.1_1223	K01104
lcl|NW_020311298.1_cds_XP_012250589.1_1224	K01104
lcl|NW_020311298.1_cds_XP_012250628.1_1225
lcl|NW_020311298.1_cds_XP_012250624.1_1226
lcl|NW_020311298.1_cds_XP_012250625.1_1227
lcl|NW_020311298.1_cds_XP_012250627.1_1228
lcl|NW_020311298.1_cds_XP_020706246.1_1229	K01204
lcl|NW_020311298.1_cds_XP_020706247.1_1230	K01204
lcl|NW_020311298.1_cds_XP_012269897.1_1231	K01204
lcl|NW_020311298.1_cds_XP_012269898.1_1232	K01204
lcl|NW_020311298.1_cds_XP_012269899.1_1233	K01204
lcl|NW_020311298.1_cds_XP_012269900.1_1234	K01204
lcl|NW_020311298.1_cds_XP_012269902.1_1235	K01204
lcl|NW_020311298.1_cds_XP_012269908.1_1236	K03165
lcl|NW_020311298.1_cds_XP_020706303.1_1237	K08399
lcl|NW_020311298.1_cds_XP_012250577.1_1238	K08399
lcl|NW_020311298.1_cds_XP_012250578.1_1239	K08399
lcl|NW_020311298.1_cds_XP_012250580.1_1240	K16059
lcl|NW_020311298.1_cds_XP_012250579.1_1241	K16059
lcl|NW_020311298.1_cds_XP_012269895.1_1242	K11279
lcl|NW_020311298.1_cds_XP_012269893.1_1243	K11279
lcl|NW_020311298.1_cds_XP_012250610.1_1244
lcl|NW_020311298.1_cds_XP_020706308.1_1245
lcl|NW_020311298.1_cds_XP_020706305.1_1246	K08054
lcl|NW_020311298.1_cds_XP_020706306.1_1247	K08054
lcl|NW_020311298.1_cds_XP_020706307.1_1248	K08054
lcl|NW_020311298.1_cds_XP_020706304.1_1249	K18083
lcl|NW_020311298.1_cds_XP_012250602.1_1250	K18083
lcl|NW_020311298.1_cds_XP_012269916.1_1251
lcl|NW_020311298.1_cds_XP_020706261.1_1252
lcl|NW_020311298.1_cds_XP_012269910.1_1253
lcl|NW_020311298.1_cds_XP_012269923.1_1254	K11842
lcl|NW_020311298.1_cds_XP_020706293.1_1255	K11842
lcl|NW_020311298.1_cds_XP_012269922.1_1256	K03644
lcl|NW_020311298.1_cds_XP_012269932.1_1257	K02725
lcl|NW_020311298.1_cds_XP_012269934.1_1258	K16465
lcl|NW_020311298.1_cds_XP_012269930.1_1259	K12586
lcl|NW_020311298.1_cds_XP_012269933.1_1260	K12948
lcl|NW_020311298.1_cds_XP_012269928.1_1261
lcl|NW_020311298.1_cds_XP_012269918.1_1262	K20071
lcl|NW_020311298.1_cds_XP_012269919.1_1263	K20071
lcl|NW_020311298.1_cds_XP_012269921.1_1264	K12351
lcl|NW_020311298.1_cds_XP_020706292.1_1265	K12351
lcl|NW_020311298.1_cds_XP_012269920.1_1266	K14778
lcl|NW_020311298.1_cds_XP_012269924.1_1267
lcl|NW_020311298.1_cds_XP_012269925.1_1268
lcl|NW_020311298.1_cds_XP_020706290.1_1269	K12171
lcl|NW_020311298.1_cds_XP_020706289.1_1270	K12171
lcl|NW_020311298.1_cds_XP_012250571.1_1271
lcl|NW_020311298.1_cds_XP_012250572.1_1272
lcl|NW_020311298.1_cds_XP_020706322.1_1273	K13885
lcl|NW_020311298.1_cds_XP_020706323.1_1274	K13885
lcl|NW_020311298.1_cds_XP_025602492.1_1275	K14209
lcl|NW_020311298.1_cds_XP_012250574.1_1276	K14209
lcl|NW_020311298.1_cds_XP_012250575.1_1277	K14209
lcl|NW_020311298.1_cds_XP_012250576.1_1278	K14209
lcl|NW_020311298.1_cds_XP_025602336.1_1279	K14209
lcl|NW_020311298.1_cds_XP_012269911.1_1280	K03678
lcl|NW_020311298.1_cds_XP_012269912.1_1281	K19202
lcl|NW_020311298.1_cds_XP_012250581.1_1282	K10802
lcl|NW_020311298.1_cds_XP_012250583.1_1283	K10802
lcl|NW_020311298.1_cds_XP_012250620.1_1284	K10770
lcl|NW_020311298.1_cds_XP_012250613.1_1285
lcl|NW_020311298.1_cds_XP_012250614.1_1286
lcl|NW_020311298.1_cds_XP_012250615.1_1287
lcl|NW_020311298.1_cds_XP_012250617.1_1288
lcl|NW_020311298.1_cds_XP_012250618.1_1289
lcl|NW_020311298.1_cds_XP_012250619.1_1290
lcl|NW_020311298.1_cds_XP_012269913.1_1291	K06460
lcl|NW_020311298.1_cds_XP_020706297.1_1292	K12191
lcl|NW_020311298.1_cds_XP_020706298.1_1293	K12191
lcl|NW_020311298.1_cds_XP_012269972.1_1294	K12191
lcl|NW_020311298.1_cds_XP_012269973.1_1295	K12191
lcl|NW_020311298.1_cds_XP_012269975.1_1296	K12191
lcl|NW_020311298.1_cds_XP_012269963.1_1297	K22282
lcl|NW_020311298.1_cds_XP_012269961.1_1298	K22282
lcl|NW_020311298.1_cds_XP_012269971.1_1299
lcl|NW_020311298.1_cds_XP_012269970.1_1300
lcl|NW_020311298.1_cds_XP_012269955.1_1301	K20478
lcl|NW_020311298.1_cds_XP_012269956.1_1302	K20478
lcl|NW_020311298.1_cds_XP_012269957.1_1303	K20478
lcl|NW_020311298.1_cds_XP_012269958.1_1304	K20478
lcl|NW_020311298.1_cds_XP_012269959.1_1305	K20478
lcl|NW_020311298.1_cds_XP_020706299.1_1306	K13134
lcl|NW_020311298.1_cds_XP_012250494.1_1307	K13134
lcl|NW_020311298.1_cds_XP_012269964.1_1308	K00894
lcl|NW_020311298.1_cds_XP_012269965.1_1309	K00894
lcl|NW_020311298.1_cds_XP_020706296.1_1310	K00894
lcl|NW_020311298.1_cds_XP_012269967.1_1311	K00894
lcl|NW_020311298.1_cds_XP_012269968.1_1312	K00894
lcl|NW_020311298.1_cds_XP_012269969.1_1313	K00894
lcl|NW_020311298.1_cds_XP_012269863.1_1314	K16184
lcl|NW_020311298.1_cds_XP_012269868.1_1315	K15030
lcl|NW_020311298.1_cds_XP_012269862.1_1316	K01883
lcl|NW_020311298.1_cds_XP_012269865.1_1317	K03175
lcl|NW_020311298.1_cds_XP_012269866.1_1318	K03175
lcl|NW_020311298.1_cds_XP_012269867.1_1319	K03175
lcl|NW_020311298.1_cds_XP_012269869.1_1320	K10779
lcl|NW_020311298.1_cds_XP_012269884.1_1321	K01136
lcl|NW_020311298.1_cds_XP_012269883.1_1322	K01136
lcl|NW_020311298.1_cds_XP_012269881.1_1323	K01136
lcl|NW_020311298.1_cds_XP_025602431.1_1324	K01136
lcl|NW_020311298.1_cds_XP_025602430.1_1325	K01136
lcl|NW_020311298.1_cds_XP_020706295.1_1326
lcl|NW_020311298.1_cds_XP_012269874.1_1327
lcl|NW_020311298.1_cds_XP_012269875.1_1328
lcl|NW_020311298.1_cds_XP_012269890.1_1329	K12826
lcl|NW_020311298.1_cds_XP_020706294.1_1330
lcl|NW_020311298.1_cds_XP_012269870.1_1331
lcl|NW_020311298.1_cds_XP_012269871.1_1332
lcl|NW_020311298.1_cds_XP_012269872.1_1333
lcl|NW_020311298.1_cds_XP_012269873.1_1334
lcl|NW_020311298.1_cds_XP_020706302.1_1335	K02267
lcl|NW_020311298.1_cds_XP_020706300.1_1336	K02267
lcl|NW_020311298.1_cds_XP_012269887.1_1337	K00729
lcl|NW_020311298.1_cds_XP_012269876.1_1338
lcl|NW_020311298.1_cds_XP_012269878.1_1339
lcl|NW_020311298.1_cds_XP_012269877.1_1340
lcl|NW_020311298.1_cds_XP_025602428.1_1341
lcl|NW_020311298.1_cds_XP_012269888.1_1342	K02902
lcl|NW_020311298.1_cds_XP_012269880.1_1343	K17887
lcl|NW_020311298.1_cds_XP_012250599.1_1344	K20051
lcl|NW_020311298.1_cds_XP_012269859.1_1345	K01052
lcl|NW_020311298.1_cds_XP_020706282.1_1346	K01052
lcl|NW_020311298.1_cds_XP_020706283.1_1347	K01052
lcl|NW_020311298.1_cds_XP_020706287.1_1348
lcl|NW_020311298.1_cds_XP_020706286.1_1349
lcl|NW_020311298.1_cds_XP_020706284.1_1350	K01052
lcl|NW_020311298.1_cds_XP_020706285.1_1351	K01052
lcl|NW_020311298.1_cds_XP_012250542.1_1352
lcl|NW_020311298.1_cds_XP_020706288.1_1353
lcl|NW_020311298.1_cds_XP_012250543.1_1354	K00547
lcl|NW_020311298.1_cds_XP_012250528.1_1355	K00616
lcl|NW_020311298.1_cds_XP_025602419.1_1356	K15272
lcl|NW_020311298.1_cds_XP_020706267.1_1357	K13335
lcl|NW_020311298.1_cds_XP_012250529.1_1358	K05402
lcl|NW_020311298.1_cds_XP_012250523.1_1359	K04346
lcl|NW_020311298.1_cds_XP_012250530.1_1360
lcl|NW_020311298.1_cds_XP_012250531.1_1361
lcl|NW_020311298.1_cds_XP_012250532.1_1362
lcl|NW_020311298.1_cds_XP_012250520.1_1363	K10838
lcl|NW_020311298.1_cds_XP_012250521.1_1364
lcl|NW_020311298.1_cds_XP_020706266.1_1365
lcl|NW_020311298.1_cds_XP_012269935.1_1366	K09330
lcl|NW_020311298.1_cds_XP_012250609.1_1367
lcl|NW_020311298.1_cds_XP_012250632.1_1368	K20526
lcl|NW_020311298.1_cds_XP_012250608.1_1369	K02910
lcl|NW_020311298.1_cds_XP_012250607.1_1370	K23308
lcl|NW_020311298.1_cds_XP_012250606.1_1371	K14521
lcl|NW_020311298.1_cds_XP_020706263.1_1372	K05313
lcl|NW_020311298.1_cds_XP_020706262.1_1373	K05313
lcl|NW_020311298.1_cds_XP_020706264.1_1374	K05313
lcl|NW_020311298.1_cds_XP_020706265.1_1375	K05313
lcl|NW_020311298.1_cds_XP_012250621.1_1376	K08883
lcl|NW_020311298.1_cds_XP_020706258.1_1377
lcl|NW_020311298.1_cds_XP_012269903.1_1378
lcl|NW_020311298.1_cds_XP_012269907.1_1379
lcl|NW_020311298.1_cds_XP_020706245.1_1380
lcl|NW_020311298.1_cds_XP_012269909.1_1381	K02900
lcl|NW_020311299.1_cds_XP_020711964.1_1382
lcl|NW_020311299.1_cds_XP_020711965.1_1383
lcl|NW_020311299.1_cds_XP_020711966.1_1384
lcl|NW_020311299.1_cds_XP_020711967.1_1385
lcl|NW_020311299.1_cds_XP_020711968.1_1386
lcl|NW_020311299.1_cds_XP_012267804.1_1387	K17352
lcl|NW_020311299.1_cds_XP_012267812.1_1388	K02327
lcl|NW_020311299.1_cds_XP_012267813.1_1389	K02327
lcl|NW_020311299.1_cds_XP_012267814.1_1390	K07942
lcl|NW_020311299.1_cds_XP_012267790.1_1391	K10521
lcl|NW_020311299.1_cds_XP_012267800.1_1392	K13814
lcl|NW_020311299.1_cds_XP_012267810.1_1393	K03260
lcl|NW_020311299.1_cds_XP_012267811.1_1394	K03260
lcl|NW_020311299.1_cds_XP_012267809.2_1395	K03260
lcl|NW_020311299.1_cds_XP_012267798.1_1396	K02155
lcl|NW_020311299.1_cds_XP_012267817.1_1397	K14558
lcl|NW_020311299.1_cds_XP_020711974.1_1398	K05193
lcl|NW_020311299.1_cds_XP_012267819.1_1399	K05193
lcl|NW_020311299.1_cds_XP_012267820.1_1400	K05193
lcl|NW_020311299.1_cds_XP_012267818.1_1401	K05193
lcl|NW_020311299.1_cds_XP_020711976.1_1402
lcl|NW_020311299.1_cds_XP_020711975.1_1403	K10249
lcl|NW_020311299.1_cds_XP_012267801.1_1404	K10249
lcl|NW_020311299.1_cds_XP_012267792.1_1405	K19352
lcl|NW_020311299.1_cds_XP_020711969.1_1406	K21032
lcl|NW_020311299.1_cds_XP_012267803.1_1407	K01312
lcl|NW_020311299.1_cds_XP_020711970.1_1408	K01312
lcl|NW_020311299.1_cds_XP_020711972.1_1409	K01312
lcl|NW_020311299.1_cds_XP_020711973.1_1410
lcl|NW_020311299.1_cds_XP_012267802.1_1411	K01312
lcl|NW_020311299.1_cds_XP_012267796.1_1412
lcl|NW_020311299.1_cds_XP_012267797.1_1413	K01312
lcl|NW_020311299.1_cds_XP_025602564.1_1414	K23424
lcl|NW_020311299.1_cds_XP_025602565.1_1415	K23424
lcl|NW_020311299.1_cds_XP_025602566.1_1416	K23424
lcl|NW_020311299.1_cds_XP_012263148.1_1417
lcl|NW_020311299.1_cds_XP_012263141.1_1418
lcl|NW_020311299.1_cds_XP_020710414.1_1419
lcl|NW_020311299.1_cds_XP_012263238.1_1420
lcl|NW_020311299.1_cds_XP_012263240.1_1421
lcl|NW_020311299.1_cds_XP_012263253.1_1422
lcl|NW_020311299.1_cds_XP_012263254.1_1423	K00699
lcl|NW_020311299.1_cds_XP_012263140.1_1424
lcl|NW_020311299.1_cds_XP_012263138.1_1425
lcl|NW_020311299.1_cds_XP_012263137.1_1426
lcl|NW_020311299.1_cds_XP_012263136.1_1427
lcl|NW_020311299.1_cds_XP_012263135.1_1428
lcl|NW_020311299.1_cds_XP_012263134.1_1429
lcl|NW_020311299.1_cds_XP_012263171.1_1430
lcl|NW_020311299.1_cds_XP_012263133.2_1431
lcl|NW_020311299.1_cds_XP_012263132.2_1432
lcl|NW_020311299.1_cds_XP_012263158.1_1433	K14850
lcl|NW_020311299.1_cds_XP_012263144.1_1434	K19178
lcl|NW_020311299.1_cds_XP_012263277.1_1435
lcl|NW_020311299.1_cds_XP_012263276.1_1436	K15559
lcl|NW_020311299.1_cds_XP_012263166.1_1437	K16858
lcl|NW_020311299.1_cds_XP_012263170.1_1438	K16858
lcl|NW_020311299.1_cds_XP_012263264.1_1439
lcl|NW_020311299.1_cds_XP_012263263.1_1440
lcl|NW_020311299.1_cds_XP_020710415.1_1441
lcl|NW_020311299.1_cds_XP_012263260.1_1442
lcl|NW_020311299.1_cds_XP_012263155.1_1443	K04967
lcl|NW_020311299.1_cds_XP_012263233.1_1444	K10862
lcl|NW_020311299.1_cds_XP_020710397.1_1445
lcl|NW_020311299.1_cds_XP_012263234.1_1446
lcl|NW_020311299.1_cds_XP_012263236.1_1447
lcl|NW_020311299.1_cds_XP_012263237.1_1448
lcl|NW_020311299.1_cds_XP_012263149.1_1449
lcl|NW_020311299.1_cds_XP_012263150.1_1450
lcl|NW_020311299.1_cds_XP_012263153.1_1451
lcl|NW_020311299.1_cds_XP_020710404.1_1452
lcl|NW_020311299.1_cds_XP_012263168.1_1453
lcl|NW_020311299.1_cds_XP_012263265.1_1454	K17350
lcl|NW_020311299.1_cds_XP_012263266.1_1455	K17350
lcl|NW_020311299.1_cds_XP_020710406.1_1456
lcl|NW_020311299.1_cds_XP_020710405.1_1457
lcl|NW_020311299.1_cds_XP_020710396.1_1458
lcl|NW_020311299.1_cds_XP_012263161.1_1459
lcl|NW_020311299.1_cds_XP_012263156.1_1460
lcl|NW_020311299.1_cds_XP_020710400.1_1461
lcl|NW_020311299.1_cds_XP_020710395.1_1462
lcl|NW_020311299.1_cds_XP_020710394.1_1463
lcl|NW_020311299.1_cds_XP_020710407.1_1464
lcl|NW_020311299.1_cds_XP_020710390.1_1465
lcl|NW_020311299.1_cds_XP_012263242.1_1466
lcl|NW_020311299.1_cds_XP_012263157.1_1467
lcl|NW_020311299.1_cds_XP_012263154.1_1468	K08515
lcl|NW_020311299.1_cds_XP_012263262.1_1469
lcl|NW_020311299.1_cds_XP_020710409.1_1470
lcl|NW_020311299.1_cds_XP_020710410.1_1471
lcl|NW_020311299.1_cds_XP_020710413.1_1472
lcl|NW_020311299.1_cds_XP_020710412.1_1473
lcl|NW_020311299.1_cds_XP_012263177.1_1474	K01892
lcl|NW_020311299.1_cds_XP_012263178.1_1475	K01892
lcl|NW_020311299.1_cds_XP_012263180.1_1476	K01892
lcl|NW_020311299.1_cds_XP_020710416.1_1477	K01892
lcl|NW_020311299.1_cds_XP_012263179.1_1478	K01892
lcl|NW_020311299.1_cds_XP_025602563.1_1479
lcl|NW_020311300.1_cds_XP_012253104.1_1480	K10343
lcl|NW_020311300.1_cds_XP_025602651.1_1481
lcl|NW_020311300.1_cds_XP_012253178.1_1482	K11716
lcl|NW_020311300.1_cds_XP_025602613.1_1483
lcl|NW_020311300.1_cds_XP_020707121.1_1484
lcl|NW_020311300.1_cds_XP_012253182.1_1485
lcl|NW_020311300.1_cds_XP_012253180.1_1486	K17550
lcl|NW_020311300.1_cds_XP_012253181.1_1487	K17550
lcl|NW_020311300.1_cds_XP_012253179.1_1488	K17550
lcl|NW_020311300.1_cds_XP_020707119.1_1489
lcl|NW_020311300.1_cds_XP_012253177.1_1490
lcl|NW_020311300.1_cds_XP_020707117.1_1491	K20641
lcl|NW_020311300.1_cds_XP_020707118.1_1492	K20641
lcl|NW_020311300.1_cds_XP_012253240.1_1493	K20641
lcl|NW_020311300.1_cds_XP_012253241.1_1494	K20641
lcl|NW_020311300.1_cds_XP_020707112.1_1495	K15426
lcl|NW_020311300.1_cds_XP_012253152.1_1496	K15426
lcl|NW_020311300.1_cds_XP_020707113.1_1497	K15426
lcl|NW_020311300.1_cds_XP_012253145.1_1498
lcl|NW_020311300.1_cds_XP_012253148.1_1499
lcl|NW_020311300.1_cds_XP_020707111.1_1500
lcl|NW_020311300.1_cds_XP_012253146.1_1501
lcl|NW_020311300.1_cds_XP_012253147.1_1502
lcl|NW_020311300.1_cds_XP_012253150.1_1503
lcl|NW_020311300.1_cds_XP_012253151.1_1504
lcl|NW_020311300.1_cds_XP_012253154.1_1505	K21403
lcl|NW_020311300.1_cds_XP_012253207.1_1506
lcl|NW_020311300.1_cds_XP_012253208.1_1507
lcl|NW_020311300.1_cds_XP_025602596.1_1508
lcl|NW_020311300.1_cds_XP_012253142.1_1509	K09381
lcl|NW_020311300.1_cds_XP_012253141.1_1510	K09381
lcl|NW_020311300.1_cds_XP_012253107.1_1511	K09090
lcl|NW_020311300.1_cds_XP_020707073.1_1512
lcl|NW_020311300.1_cds_XP_012253265.1_1513	K16601
lcl|NW_020311300.1_cds_XP_012253270.1_1514	K09090
lcl|NW_020311300.1_cds_XP_020707055.1_1515
lcl|NW_020311300.1_cds_XP_012253266.1_1516
lcl|NW_020311300.1_cds_XP_012253267.1_1517
lcl|NW_020311300.1_cds_XP_012253271.1_1518
lcl|NW_020311300.1_cds_XP_012253269.1_1519	K09090
lcl|NW_020311300.1_cds_XP_012253131.1_1520
lcl|NW_020311300.1_cds_XP_012253140.1_1521
lcl|NW_020311300.1_cds_XP_020707115.1_1522
lcl|NW_020311300.1_cds_XP_020707116.1_1523
lcl|NW_020311300.1_cds_XP_012253167.1_1524
lcl|NW_020311300.1_cds_XP_012253160.1_1525	K08704
lcl|NW_020311300.1_cds_XP_012253163.1_1526	K08704
lcl|NW_020311300.1_cds_XP_012253162.1_1527	K08704
lcl|NW_020311300.1_cds_XP_012253164.1_1528	K08704
lcl|NW_020311300.1_cds_XP_012253165.1_1529	K08704
lcl|NW_020311300.1_cds_XP_012253166.1_1530	K08704
lcl|NW_020311300.1_cds_XP_012253168.1_1531	K10734
lcl|NW_020311300.1_cds_XP_012253223.1_1532	K19363
lcl|NW_020311300.1_cds_XP_012253224.1_1533	K19363
lcl|NW_020311300.1_cds_XP_012253222.1_1534	K23337
lcl|NW_020311300.1_cds_XP_012253235.1_1535	K18739
lcl|NW_020311300.1_cds_XP_012253236.1_1536	K18739
lcl|NW_020311300.1_cds_XP_012253218.1_1537
lcl|NW_020311300.1_cds_XP_012253110.1_1538
lcl|NW_020311300.1_cds_XP_012253275.1_1539	K04448
lcl|NW_020311300.1_cds_XP_012253156.1_1540	K03245
lcl|NW_020311300.1_cds_XP_020707101.1_1541	K11674
lcl|NW_020311300.1_cds_XP_025602628.1_1542	K20478
lcl|NW_020311300.1_cds_XP_025602629.1_1543	K20478
lcl|NW_020311300.1_cds_XP_012253193.1_1544
lcl|NW_020311300.1_cds_XP_012253194.1_1545
lcl|NW_020311300.1_cds_XP_012253195.1_1546
lcl|NW_020311300.1_cds_XP_012253196.1_1547
lcl|NW_020311300.1_cds_XP_020707052.1_1548
lcl|NW_020311300.1_cds_XP_020707053.1_1549
lcl|NW_020311300.1_cds_XP_012253188.1_1550
lcl|NW_020311300.1_cds_XP_012253189.1_1551
lcl|NW_020311300.1_cds_XP_012253190.1_1552
lcl|NW_020311300.1_cds_XP_012253192.1_1553	K17637
lcl|NW_020311300.1_cds_XP_012253172.1_1554
lcl|NW_020311300.1_cds_XP_012253173.1_1555
lcl|NW_020311300.1_cds_XP_012253170.1_1556	K14283
lcl|NW_020311300.1_cds_XP_012253171.1_1557	K14283
lcl|NW_020311300.1_cds_XP_012253175.1_1558	K06626
lcl|NW_020311300.1_cds_XP_020707061.1_1559	K16673
lcl|NW_020311300.1_cds_XP_020707062.1_1560	K16673
lcl|NW_020311300.1_cds_XP_020707063.1_1561	K16673
lcl|NW_020311300.1_cds_XP_020707064.1_1562	K16673
lcl|NW_020311300.1_cds_XP_020707065.1_1563	K16673
lcl|NW_020311300.1_cds_XP_020707066.1_1564	K16673
lcl|NW_020311300.1_cds_XP_020707067.1_1565	K16673
lcl|NW_020311300.1_cds_XP_020707068.1_1566	K01358
lcl|NW_020311300.1_cds_XP_012253257.1_1567	K01358
lcl|NW_020311300.1_cds_XP_012253258.1_1568	K01358
lcl|NW_020311300.1_cds_XP_012253259.1_1569
lcl|NW_020311300.1_cds_XP_012253250.1_1570	K13102
lcl|NW_020311300.1_cds_XP_012253137.1_1571
lcl|NW_020311300.1_cds_XP_020707070.1_1572
lcl|NW_020311300.1_cds_XP_020707069.1_1573
lcl|NW_020311300.1_cds_XP_012253288.1_1574
lcl|NW_020311300.1_cds_XP_012253289.1_1575
lcl|NW_020311300.1_cds_XP_020707098.1_1576
lcl|NW_020311300.1_cds_XP_012253130.1_1577	K12736
lcl|NW_020311300.1_cds_XP_020707071.1_1578
lcl|NW_020311300.1_cds_XP_012253112.1_1579
lcl|NW_020311300.1_cds_XP_020707105.1_1580	K20478
lcl|NW_020311300.1_cds_XP_020707106.1_1581	K20478
lcl|NW_020311300.1_cds_XP_020707104.1_1582	K20478
lcl|NW_020311300.1_cds_XP_020707103.1_1583
lcl|NW_020311300.1_cds_XP_020707108.1_1584	K20478
lcl|NW_020311300.1_cds_XP_020707109.1_1585	K20478
lcl|NW_020311300.1_cds_XP_012253158.1_1586
lcl|NW_020311300.1_cds_XP_020707107.1_1587
lcl|NW_020311300.1_cds_XP_020707081.1_1588	K16782
lcl|NW_020311300.1_cds_XP_012253230.1_1589	K16782
lcl|NW_020311300.1_cds_XP_012253228.1_1590	K09228
lcl|NW_020311300.1_cds_XP_012253128.1_1591
lcl|NW_020311300.1_cds_XP_012253129.1_1592
lcl|NW_020311300.1_cds_XP_012253113.1_1593
lcl|NW_020311300.1_cds_XP_012253114.1_1594
lcl|NW_020311300.1_cds_XP_012253243.1_1595	K01017
lcl|NW_020311300.1_cds_XP_020707054.1_1596	K01017
lcl|NW_020311300.1_cds_XP_012253244.1_1597	K01017
lcl|NW_020311300.1_cds_XP_012253245.1_1598	K01017
lcl|NW_020311300.1_cds_XP_012253246.1_1599	K01017
lcl|NW_020311300.1_cds_XP_012253247.1_1600	K01017
lcl|NW_020311300.1_cds_XP_012253248.1_1601	K01017
lcl|NW_020311300.1_cds_XP_012253249.1_1602	K01017
lcl|NW_020311300.1_cds_XP_012253115.2_1603
lcl|NW_020311300.1_cds_XP_025602626.1_1604
lcl|NW_020311301.1_cds_XP_012250708.1_1605	K15890
lcl|NW_020311301.1_cds_XP_012250709.1_1606	K15890
lcl|NW_020311301.1_cds_XP_012250705.1_1607	K15890
lcl|NW_020311301.1_cds_XP_012250706.1_1608	K15003
lcl|NW_020311301.1_cds_XP_025602676.1_1609
lcl|NW_020311301.1_cds_XP_025602674.1_1610
lcl|NW_020311301.1_cds_XP_020707022.1_1611
lcl|NW_020311301.1_cds_XP_012253060.1_1612
lcl|NW_020311301.1_cds_XP_012253061.1_1613
lcl|NW_020311301.1_cds_XP_012253062.1_1614
lcl|NW_020311301.1_cds_XP_012253098.1_1615	K14570
lcl|NW_020311301.1_cds_XP_012253097.1_1616	K06767
lcl|NW_020311301.1_cds_XP_012253052.1_1617	K15003
lcl|NW_020311301.1_cds_XP_012253053.1_1618	K15003
lcl|NW_020311301.1_cds_XP_012253036.1_1619	K14999
lcl|NW_020311301.1_cds_XP_012253037.1_1620
lcl|NW_020311301.1_cds_XP_020707030.1_1621
lcl|NW_020311301.1_cds_XP_020707031.1_1622
lcl|NW_020311301.1_cds_XP_020707032.1_1623	K06767
lcl|NW_020311302.1_cds_XP_012264588.1_1624	K06228
lcl|NW_020311302.1_cds_XP_012264589.1_1625	K06228
lcl|NW_020311302.1_cds_XP_020710861.1_1626	K06228
lcl|NW_020311302.1_cds_XP_020710873.1_1627
lcl|NW_020311302.1_cds_XP_012264503.2_1628	K10720
lcl|NW_020311302.1_cds_XP_012264491.1_1629	K14985
lcl|NW_020311302.1_cds_XP_012264580.1_1630
lcl|NW_020311302.1_cds_XP_012264582.1_1631
lcl|NW_020311302.1_cds_XP_012264583.2_1632	K19384
lcl|NW_020311302.1_cds_XP_012264492.1_1633	K22414
lcl|NW_020311302.1_cds_XP_012264493.1_1634	K03510
lcl|NW_020311302.1_cds_XP_020710883.1_1635
lcl|NW_020311302.1_cds_XP_020710874.1_1636
lcl|NW_020311302.1_cds_XP_020710882.1_1637
lcl|NW_020311302.1_cds_XP_020710878.1_1638
lcl|NW_020311302.1_cds_XP_020710879.1_1639
lcl|NW_020311302.1_cds_XP_020710880.1_1640
lcl|NW_020311302.1_cds_XP_020710881.1_1641
lcl|NW_020311302.1_cds_XP_012264599.1_1642
lcl|NW_020311302.1_cds_XP_012264594.1_1643
lcl|NW_020311302.1_cds_XP_025602687.1_1644
lcl|NW_020311302.1_cds_XP_012264489.1_1645	K23295
lcl|NW_020311302.1_cds_XP_012264584.1_1646	K11964
lcl|NW_020311302.1_cds_XP_012264585.1_1647	K11964
lcl|NW_020311302.1_cds_XP_012264526.1_1648	K15196
lcl|NW_020311302.1_cds_XP_012264529.1_1649	K10478
lcl|NW_020311302.1_cds_XP_012264531.1_1650	K10478
lcl|NW_020311302.1_cds_XP_012264532.1_1651	K10478
lcl|NW_020311302.1_cds_XP_012264534.1_1652	K10478
lcl|NW_020311302.1_cds_XP_012264535.1_1653	K10478
lcl|NW_020311302.1_cds_XP_012264536.1_1654	K10478
lcl|NW_020311302.1_cds_XP_012264537.1_1655	K10478
lcl|NW_020311302.1_cds_XP_012264538.1_1656	K10478
lcl|NW_020311302.1_cds_XP_012264539.1_1657	K10478
lcl|NW_020311302.1_cds_XP_012264524.1_1658	K04249
lcl|NW_020311302.1_cds_XP_012264520.1_1659	K04249
lcl|NW_020311302.1_cds_XP_012264522.1_1660	K04249
lcl|NW_020311302.1_cds_XP_012264521.1_1661	K04249
lcl|NW_020311302.1_cds_XP_020710892.1_1662	K04249
lcl|NW_020311302.1_cds_XP_012264523.1_1663	K04249
lcl|NW_020311302.1_cds_XP_025602700.1_1664
lcl|NW_020311302.1_cds_XP_012264461.1_1665
lcl|NW_020311302.1_cds_XP_012264499.1_1666	K00953
lcl|NW_020311302.1_cds_XP_012264497.1_1667	K00953
lcl|NW_020311302.1_cds_XP_012264498.1_1668	K00953
lcl|NW_020311302.1_cds_XP_012264494.1_1669	K00621
lcl|NW_020311302.1_cds_XP_012264554.1_1670	K00718
lcl|NW_020311302.1_cds_XP_012264546.2_1671	K19942
lcl|NW_020311302.1_cds_XP_020710872.1_1672	K09680
lcl|NW_020311302.1_cds_XP_020710867.1_1673	K09680
lcl|NW_020311302.1_cds_XP_020710868.1_1674	K09680
lcl|NW_020311302.1_cds_XP_020710869.1_1675	K09680
lcl|NW_020311302.1_cds_XP_020710870.1_1676	K09680
lcl|NW_020311302.1_cds_XP_020710871.1_1677	K09680
lcl|NW_020311302.1_cds_XP_012264553.1_1678	K09680
lcl|NW_020311302.1_cds_XP_012264545.1_1679
lcl|NW_020311302.1_cds_XP_012264540.1_1680	K15075
lcl|NW_020311302.1_cds_XP_012264544.1_1681
lcl|NW_020311302.1_cds_XP_012264541.1_1682	K02259
lcl|NW_020311302.1_cds_XP_012264543.1_1683	K02259
lcl|NW_020311302.1_cds_XP_012264500.1_1684	K14845
lcl|NW_020311302.1_cds_XP_012264501.1_1685	K14845
lcl|NW_020311302.1_cds_XP_012264513.1_1686	K07374
lcl|NW_020311302.1_cds_XP_020710858.1_1687
lcl|NW_020311302.1_cds_XP_012264511.1_1688
lcl|NW_020311302.1_cds_XP_012264512.1_1689	K13194
lcl|NW_020311302.1_cds_XP_012264519.1_1690
lcl|NW_020311302.1_cds_XP_012264514.1_1691
lcl|NW_020311302.1_cds_XP_012264515.1_1692
lcl|NW_020311302.1_cds_XP_012264516.1_1693
lcl|NW_020311302.1_cds_XP_012264506.1_1694
lcl|NW_020311302.1_cds_XP_012264505.1_1695
lcl|NW_020311302.1_cds_XP_020710885.1_1696
lcl|NW_020311302.1_cds_XP_020710886.1_1697
lcl|NW_020311302.1_cds_XP_012264462.1_1698
lcl|NW_020311302.1_cds_XP_020710884.1_1699
lcl|NW_020311302.1_cds_XP_012264464.1_1700	K01063
lcl|NW_020311302.1_cds_XP_012264592.1_1701
lcl|NW_020311302.1_cds_XP_020710888.1_1702
lcl|NW_020311302.1_cds_XP_012264564.1_1703
lcl|NW_020311302.1_cds_XP_012264572.1_1704
lcl|NW_020311302.1_cds_XP_012264569.1_1705
lcl|NW_020311302.1_cds_XP_012264571.1_1706
lcl|NW_020311302.1_cds_XP_020710891.1_1707	K15121
lcl|NW_020311302.1_cds_XP_012264565.1_1708	K15121
lcl|NW_020311302.1_cds_XP_012264566.1_1709	K15121
lcl|NW_020311302.1_cds_XP_025602690.1_1710
lcl|NW_020311302.1_cds_XP_025602692.1_1711
lcl|NW_020311302.1_cds_XP_025602691.1_1712
lcl|NW_020311302.1_cds_XP_025602705.1_1713
lcl|NW_020311302.1_cds_XP_020712351.1_1714
lcl|NW_020311303.1_cds_XP_025602732.1_1715	K04497
lcl|NW_020311303.1_cds_XP_012264562.1_1716	K10360
lcl|NW_020311303.1_cds_XP_020710859.1_1717	K10360
lcl|NW_020311303.1_cds_XP_012264563.1_1718	K10360
lcl|NW_020311303.1_cds_XP_012264502.1_1719	K06774
lcl|NW_020311303.1_cds_XP_012264486.1_1720	K04708
lcl|NW_020311303.1_cds_XP_012264575.1_1721	K02913
lcl|NW_020311303.1_cds_XP_012264573.1_1722	K05858
lcl|NW_020311303.1_cds_XP_012264504.1_1723	K04145
lcl|NW_020311303.1_cds_XP_020710875.1_1724
lcl|NW_020311303.1_cds_XP_012264586.1_1725	K21643
lcl|NW_020311303.1_cds_XP_012264587.1_1726	K21643
lcl|NW_020311303.1_cds_XP_012264560.1_1727	K23339
lcl|NW_020311303.1_cds_XP_012264556.1_1728
lcl|NW_020311303.1_cds_XP_012264557.1_1729
lcl|NW_020311303.1_cds_XP_012264558.1_1730
lcl|NW_020311303.1_cds_XP_012264559.1_1731
lcl|NW_020311303.1_cds_XP_025602733.1_1732
lcl|NW_020311303.1_cds_XP_012264507.1_1733
lcl|NW_020311303.1_cds_XP_012264467.1_1734
lcl|NW_020311303.1_cds_XP_012264468.1_1735
lcl|NW_020311303.1_cds_XP_025602734.1_1736
lcl|NW_020311303.1_cds_XP_012264509.1_1737
lcl|NW_020311303.1_cds_XP_012264475.1_1738
lcl|NW_020311303.1_cds_XP_012264476.1_1739
lcl|NW_020311303.1_cds_XP_020710865.1_1740	K00599
lcl|NW_020311303.1_cds_XP_020710866.1_1741	K00599
lcl|NW_020311303.1_cds_XP_012264487.1_1742	K00019
lcl|NW_020311303.1_cds_XP_012264488.1_1743	K00019
lcl|NW_020311303.1_cds_XP_012264477.1_1744
lcl|NW_020311303.1_cds_XP_012264479.1_1745
lcl|NW_020311303.1_cds_XP_020710863.1_1746
lcl|NW_020311303.1_cds_XP_020710862.1_1747
lcl|NW_020311303.1_cds_XP_012264590.1_1748
lcl|NW_020311303.1_cds_XP_012264591.1_1749
lcl|NW_020311303.1_cds_XP_012264482.1_1750
lcl|NW_020311303.1_cds_XP_012264483.1_1751
lcl|NW_020311304.1_cds_XP_025602796.1_1752
lcl|NW_020311304.1_cds_XP_012259620.1_1753
lcl|NW_020311304.1_cds_XP_012259612.1_1754
lcl|NW_020311304.1_cds_XP_012261163.1_1755	K11247
lcl|NW_020311304.1_cds_XP_012261173.1_1756	K11247
lcl|NW_020311304.1_cds_XP_012261134.1_1757	K11247
lcl|NW_020311304.1_cds_XP_012261144.1_1758	K11247
lcl|NW_020311304.1_cds_XP_012261155.1_1759	K11247
lcl|NW_020311304.1_cds_XP_012259567.1_1760	K01719
lcl|NW_020311304.1_cds_XP_012259575.1_1761	K01719
lcl|NW_020311304.1_cds_XP_020709627.1_1762	K09228
lcl|NW_020311304.1_cds_XP_025602741.1_1763
lcl|NW_020311304.1_cds_XP_025602742.1_1764
lcl|NW_020311304.1_cds_XP_025602851.1_1765	K10408
lcl|NW_020311304.1_cds_XP_012260881.1_1766	K06101
lcl|NW_020311304.1_cds_XP_012260890.1_1767	K06101
lcl|NW_020311304.1_cds_XP_012260898.1_1768	K06101
lcl|NW_020311304.1_cds_XP_012260916.1_1769	K06101
lcl|NW_020311304.1_cds_XP_012260907.1_1770	K06101
lcl|NW_020311304.1_cds_XP_020709544.1_1771	K07827
lcl|NW_020311304.1_cds_XP_012260550.1_1772	K07827
lcl|NW_020311304.1_cds_XP_012260537.1_1773	K04352
lcl|NW_020311304.1_cds_XP_012260527.1_1774	K04352
lcl|NW_020311304.1_cds_XP_012259318.1_1775
lcl|NW_020311304.1_cds_XP_012261247.1_1776
lcl|NW_020311304.1_cds_XP_020709537.1_1777
lcl|NW_020311304.1_cds_XP_012259881.1_1778
lcl|NW_020311304.1_cds_XP_012259845.1_1779
lcl|NW_020311304.1_cds_XP_012259893.1_1780	K09327
lcl|NW_020311304.1_cds_XP_020709550.1_1781	K20364
lcl|NW_020311304.1_cds_XP_020709547.1_1782	K20364
lcl|NW_020311304.1_cds_XP_020709552.1_1783	K20364
lcl|NW_020311304.1_cds_XP_012259857.1_1784	K16914
lcl|NW_020311304.1_cds_XP_012259329.1_1785
lcl|NW_020311304.1_cds_XP_012259543.1_1786	K10577
lcl|NW_020311304.1_cds_XP_012260842.1_1787	K05357
lcl|NW_020311304.1_cds_XP_020709665.1_1788
lcl|NW_020311304.1_cds_XP_020709649.1_1789
lcl|NW_020311304.1_cds_XP_020709651.1_1790
lcl|NW_020311304.1_cds_XP_020709654.1_1791
lcl|NW_020311304.1_cds_XP_020709658.1_1792
lcl|NW_020311304.1_cds_XP_020709662.1_1793
lcl|NW_020311304.1_cds_XP_012260599.1_1794	K23214
lcl|NW_020311304.1_cds_XP_012260608.1_1795	K23214
lcl|NW_020311304.1_cds_XP_020709640.1_1796	K23214
lcl|NW_020311304.1_cds_XP_020709637.1_1797	K23214
lcl|NW_020311304.1_cds_XP_012260621.1_1798	K14325
lcl|NW_020311304.1_cds_XP_012260616.1_1799	K14325
lcl|NW_020311304.1_cds_XP_012260931.1_1800	K12824
lcl|NW_020311304.1_cds_XP_012260939.1_1801	K12824
lcl|NW_020311304.1_cds_XP_012260867.1_1802	K12824
lcl|NW_020311304.1_cds_XP_012260855.1_1803	K14312
lcl|NW_020311304.1_cds_XP_012260058.1_1804	K15053
lcl|NW_020311304.1_cds_XP_020709242.1_1805	K20674
lcl|NW_020311304.1_cds_XP_012260079.1_1806
lcl|NW_020311304.1_cds_XP_012260045.1_1807
lcl|NW_020311304.1_cds_XP_012260087.1_1808
lcl|NW_020311304.1_cds_XP_020709459.1_1809	K18932
lcl|NW_020311304.1_cds_XP_012261316.1_1810	K18932
lcl|NW_020311304.1_cds_XP_012261302.1_1811	K01324
lcl|NW_020311304.1_cds_XP_012261277.1_1812	K10148
lcl|NW_020311304.1_cds_XP_012261265.2_1813
lcl|NW_020311304.1_cds_XP_012261259.1_1814
lcl|NW_020311304.1_cds_XP_020709452.1_1815	K20671
lcl|NW_020311304.1_cds_XP_012259759.1_1816	K20671
lcl|NW_020311304.1_cds_XP_012259698.1_1817
lcl|NW_020311304.1_cds_XP_020709428.1_1818
lcl|NW_020311304.1_cds_XP_012259707.1_1819
lcl|NW_020311304.1_cds_XP_012259738.1_1820	K23404
lcl|NW_020311304.1_cds_XP_012259747.1_1821	K12259
lcl|NW_020311304.1_cds_XP_012259728.1_1822	K21554
lcl|NW_020311304.1_cds_XP_012259718.1_1823	K21554
lcl|NW_020311304.1_cds_XP_012261289.1_1824	K17800
lcl|NW_020311304.1_cds_XP_012260951.1_1825
lcl|NW_020311304.1_cds_XP_020709800.1_1826
lcl|NW_020311304.1_cds_XP_020709804.1_1827
lcl|NW_020311304.1_cds_XP_012260967.1_1828
lcl|NW_020311304.1_cds_XP_020709813.1_1829
lcl|NW_020311304.1_cds_XP_020709243.1_1830
lcl|NW_020311304.1_cds_XP_012259587.1_1831	K05313
lcl|NW_020311304.1_cds_XP_012259361.1_1832	K22815
lcl|NW_020311304.1_cds_XP_012260708.1_1833	K12657
lcl|NW_020311304.1_cds_XP_012260721.1_1834	K12662
lcl|NW_020311304.1_cds_XP_012260733.1_1835	K21246
lcl|NW_020311304.1_cds_XP_012261349.2_1836	K09203
lcl|NW_020311304.1_cds_XP_012259906.1_1837	K01262
lcl|NW_020311304.1_cds_XP_020709761.1_1838	K14939
lcl|NW_020311304.1_cds_XP_020709766.1_1839	K14939
lcl|NW_020311304.1_cds_XP_020709767.1_1840	K14939
lcl|NW_020311304.1_cds_XP_020709768.1_1841	K14939
lcl|NW_020311304.1_cds_XP_020709769.1_1842	K14939
lcl|NW_020311304.1_cds_XP_020709770.1_1843	K14939
lcl|NW_020311304.1_cds_XP_012259935.1_1844	K14939
lcl|NW_020311304.1_cds_XP_012259969.1_1845	K14938
lcl|NW_020311304.1_cds_XP_012259956.1_1846
lcl|NW_020311304.1_cds_XP_012259947.1_1847
lcl|NW_020311304.1_cds_XP_012259997.1_1848	K22825
lcl|NW_020311304.1_cds_XP_012260017.1_1849	K22825
lcl|NW_020311304.1_cds_XP_012259983.1_1850	K15263
lcl|NW_020311304.1_cds_XP_012260031.1_1851	K07208
lcl|NW_020311304.1_cds_XP_012261019.1_1852
lcl|NW_020311304.1_cds_XP_012261026.1_1853
lcl|NW_020311304.1_cds_XP_012261036.1_1854
lcl|NW_020311304.1_cds_XP_012260102.1_1855	K11839
lcl|NW_020311304.1_cds_XP_012260112.1_1856	K11839
lcl|NW_020311304.1_cds_XP_012260197.1_1857	K08773
lcl|NW_020311304.1_cds_XP_012260136.1_1858	K14834
lcl|NW_020311304.1_cds_XP_012260150.1_1859	K17603
lcl|NW_020311304.1_cds_XP_020709822.1_1860	K17603
lcl|NW_020311304.1_cds_XP_012260159.1_1861	K17603
lcl|NW_020311304.1_cds_XP_012260168.1_1862	K17603
lcl|NW_020311304.1_cds_XP_012260177.1_1863	K17603
lcl|NW_020311304.1_cds_XP_012260185.1_1864	K17603
lcl|NW_020311304.1_cds_XP_020709721.1_1865	K09407
lcl|NW_020311304.1_cds_XP_012260337.1_1866	K09407
lcl|NW_020311304.1_cds_XP_012260345.1_1867	K09407
lcl|NW_020311304.1_cds_XP_012260354.1_1868	K09407
lcl|NW_020311304.1_cds_XP_012260317.1_1869	K20245
lcl|NW_020311304.1_cds_XP_012260324.1_1870	K20245
lcl|NW_020311304.1_cds_XP_012260465.1_1871
lcl|NW_020311304.1_cds_XP_012260440.1_1872
lcl|NW_020311304.1_cds_XP_012261362.1_1873
lcl|NW_020311304.1_cds_XP_020709291.1_1874
lcl|NW_020311304.1_cds_XP_012260992.1_1875	K17554
lcl|NW_020311304.1_cds_XP_012260977.1_1876	K17554
lcl|NW_020311304.1_cds_XP_020709351.1_1877	K17554
lcl|NW_020311304.1_cds_XP_020709358.1_1878	K17554
lcl|NW_020311304.1_cds_XP_012260985.1_1879	K17554
lcl|NW_020311304.1_cds_XP_012261005.1_1880
lcl|NW_020311304.1_cds_XP_012259554.1_1881	K12843
lcl|NW_020311304.1_cds_XP_012259672.1_1882	K19511
lcl|NW_020311304.1_cds_XP_012260765.1_1883	K03108
lcl|NW_020311304.1_cds_XP_012260755.1_1884
lcl|NW_020311304.1_cds_XP_012260745.1_1885
lcl|NW_020311304.1_cds_XP_012259523.1_1886	K11488
lcl|NW_020311304.1_cds_XP_012259531.1_1887	K11488
lcl|NW_020311304.1_cds_XP_012261090.1_1888	K05093
lcl|NW_020311304.1_cds_XP_012261082.1_1889	K05093
lcl|NW_020311304.1_cds_XP_012261428.1_1890	K10658
lcl|NW_020311304.1_cds_XP_012261435.1_1891	K10658
lcl|NW_020311304.1_cds_XP_012261386.1_1892	K10658
lcl|NW_020311304.1_cds_XP_012261395.1_1893	K10658
lcl|NW_020311304.1_cds_XP_012261402.1_1894	K10658
lcl|NW_020311304.1_cds_XP_012261412.1_1895	K10658
lcl|NW_020311304.1_cds_XP_012261419.1_1896	K10658
lcl|NW_020311304.1_cds_XP_020709844.1_1897
lcl|NW_020311304.1_cds_XP_012260225.1_1898
lcl|NW_020311304.1_cds_XP_012260210.1_1899
lcl|NW_020311304.1_cds_XP_012260218.1_1900
lcl|NW_020311304.1_cds_XP_020709857.1_1901	K22869
lcl|NW_020311304.1_cds_XP_012260238.1_1902	K22869
lcl|NW_020311304.1_cds_XP_020709858.1_1903	K22869
lcl|NW_020311304.1_cds_XP_012260246.1_1904	K22869
lcl|NW_020311304.1_cds_XP_012260258.1_1905	K06569
lcl|NW_020311304.1_cds_XP_012260270.1_1906	K13051
lcl|NW_020311304.1_cds_XP_020709603.1_1907
lcl|NW_020311304.1_cds_XP_012261185.1_1908
lcl|NW_020311304.1_cds_XP_012261203.1_1909
lcl|NW_020311304.1_cds_XP_012261216.1_1910	K10262
lcl|NW_020311304.1_cds_XP_012261225.1_1911	K10262
lcl|NW_020311304.1_cds_XP_012261098.1_1912	K03362
lcl|NW_020311304.1_cds_XP_012261105.1_1913	K03362
lcl|NW_020311304.1_cds_XP_020709583.1_1914	K03362
lcl|NW_020311304.1_cds_XP_012261113.1_1915	K03362
lcl|NW_020311304.1_cds_XP_012261120.1_1916	K03362
lcl|NW_020311304.1_cds_XP_012260290.1_1917	K18460
lcl|NW_020311304.1_cds_XP_020709327.1_1918	K18460
lcl|NW_020311304.1_cds_XP_012259374.1_1919
lcl|NW_020311304.1_cds_XP_020709335.1_1920	K06569
lcl|NW_020311304.1_cds_XP_025602781.1_1921
lcl|NW_020311304.1_cds_XP_012261069.1_1922
lcl|NW_020311304.1_cds_XP_012261048.1_1923	K01875
lcl|NW_020311304.1_cds_XP_012259781.1_1924	K08462
lcl|NW_020311304.1_cds_XP_012259791.1_1925	K08462
lcl|NW_020311304.1_cds_XP_020709315.1_1926	K08462
lcl|NW_020311304.1_cds_XP_025602745.1_1927
lcl|NW_020311304.1_cds_XP_012259832.1_1928	K12259
lcl|NW_020311304.1_cds_XP_020709341.1_1929	K12259
lcl|NW_020311304.1_cds_XP_012260642.1_1930
lcl|NW_020311304.1_cds_XP_012260649.1_1931
lcl|NW_020311304.1_cds_XP_012260661.1_1932
lcl|NW_020311304.1_cds_XP_012260631.1_1933	K12259
lcl|NW_020311304.1_cds_XP_020709403.1_1934	K11876
lcl|NW_020311304.1_cds_XP_012260673.1_1935	K11876
lcl|NW_020311304.1_cds_XP_012260682.1_1936	K11876
lcl|NW_020311304.1_cds_XP_012260687.1_1937	K11876
lcl|NW_020311304.1_cds_XP_012260698.1_1938	K04571
lcl|NW_020311304.1_cds_XP_012259399.1_1939
lcl|NW_020311304.1_cds_XP_020709501.1_1940	K10765
lcl|NW_020311304.1_cds_XP_012259410.1_1941	K10765
lcl|NW_020311304.1_cds_XP_012260367.1_1942	K21406
lcl|NW_020311304.1_cds_XP_012260375.1_1943	K21406
lcl|NW_020311304.1_cds_XP_012260426.1_1944	K07342
lcl|NW_020311304.1_cds_XP_012260415.1_1945	K13443
lcl|NW_020311304.1_cds_XP_012260396.1_1946	K18042
lcl|NW_020311304.1_cds_XP_012260384.1_1947	K18042
lcl|NW_020311304.1_cds_XP_012260404.1_1948	K18042
lcl|NW_020311304.1_cds_XP_012259685.1_1949
lcl|NW_020311304.1_cds_XP_020709733.1_1950
lcl|NW_020311304.1_cds_XP_020709741.1_1951
lcl|NW_020311304.1_cds_XP_025602856.1_1952
lcl|NW_020311304.1_cds_XP_012259646.1_1953
lcl|NW_020311304.1_cds_XP_025602861.1_1954
lcl|NW_020311304.1_cds_XP_012259436.1_1955
lcl|NW_020311304.1_cds_XP_012259447.1_1956
lcl|NW_020311304.1_cds_XP_012259660.1_1957
lcl|NW_020311304.1_cds_XP_012259632.1_1958
lcl|NW_020311304.1_cds_XP_025602748.1_1959
lcl|NW_020311304.1_cds_XP_012259486.1_1960	K14360
lcl|NW_020311304.1_cds_XP_012260776.1_1961
lcl|NW_020311304.1_cds_XP_012260587.2_1962	K15001
lcl|NW_020311304.1_cds_XP_012260574.1_1963	K07427
lcl|NW_020311304.1_cds_XP_025602751.1_1964	K01349
lcl|NW_020311304.1_cds_XP_020709284.2_1965	K11143
lcl|NW_020311305.1_cds_XP_012263671.1_1966
lcl|NW_020311305.1_cds_XP_012263660.1_1967	K03495
lcl|NW_020311305.1_cds_XP_012264182.1_1968	K04599
lcl|NW_020311305.1_cds_XP_012264194.1_1969	K02857
lcl|NW_020311305.1_cds_XP_012264205.1_1970	K02857
lcl|NW_020311305.1_cds_XP_012264214.1_1971	K02857
lcl|NW_020311305.1_cds_XP_020710672.1_1972
lcl|NW_020311305.1_cds_XP_012263953.1_1973
lcl|NW_020311305.1_cds_XP_012263904.1_1974	K05766
lcl|NW_020311305.1_cds_XP_012263897.1_1975	K05766
lcl|NW_020311305.1_cds_XP_012263914.1_1976	K05766
lcl|NW_020311305.1_cds_XP_012263940.1_1977	K05766
lcl|NW_020311305.1_cds_XP_012263923.1_1978	K05766
lcl|NW_020311305.1_cds_XP_020710681.1_1979	K05766
lcl|NW_020311305.1_cds_XP_012263932.1_1980	K05766
lcl|NW_020311305.1_cds_XP_012264011.1_1981	K14574
lcl|NW_020311305.1_cds_XP_012264026.1_1982	K00798
lcl|NW_020311305.1_cds_XP_012263966.1_1983
lcl|NW_020311305.1_cds_XP_012263985.1_1984
lcl|NW_020311305.1_cds_XP_020710695.1_1985
lcl|NW_020311305.1_cds_XP_012263975.1_1986
lcl|NW_020311305.1_cds_XP_012263998.1_1987
lcl|NW_020311305.1_cds_XP_012264038.1_1988	K13348
lcl|NW_020311305.1_cds_XP_012264046.1_1989	K13348
lcl|NW_020311305.1_cds_XP_012264055.1_1990	K13348
lcl|NW_020311305.1_cds_XP_012264063.1_1991	K13348
lcl|NW_020311305.1_cds_XP_012263685.1_1992	K04682
lcl|NW_020311305.1_cds_XP_020710640.1_1993	K11124
lcl|NW_020311305.1_cds_XP_020710644.1_1994	K11124
lcl|NW_020311305.1_cds_XP_012264169.1_1995	K11124
lcl|NW_020311305.1_cds_XP_012263882.1_1996
lcl|NW_020311305.1_cds_XP_020710664.1_1997
lcl|NW_020311305.1_cds_XP_012264100.1_1998	K04468
lcl|NW_020311305.1_cds_XP_012263808.1_1999	K10588
lcl|NW_020311305.1_cds_XP_012263797.1_2000	K10588
[truncated: 20,113 more rows]
