# Supplementary material for: Fighting for Chemicals: Pharmacophagy‐Induced Contest Behaviour and Its Molecular Signatures in a Sawfly
Source: Mol Ecol. 2026 Apr 15;35(8):e70345. doi: 10.1111/mec.70345 (PMC13080588; doi:10.1111/mec.70345)
Supplement: Supplementary file 4 — Data S3: DE Full results. [file MEC-35-e70345-s006.xlsx]

## Sheet: Notes
S3: DE Full Results
For each of the three pairwise comparisons (AC+ vs C-, C+ vs C-, AC+ vs C+) there are three data sheets:
1. AC+ vs C- (positive fold change is higher in AC+)
2. C+ vs C- (positive fold change is higher in C+)
3. AC+ vs. C+ (positive fold change is higher in AC+)
Putative detoxification genes.	Results [sheet number in this document]
We manually searched for possible detoxification genes in the DE data. These genes are highlighted in the full DE results in 3 separate pages. They are summarized in the final sheet:	AC+ vs C- [1]		C+ vs C- [2]		AC+ vs C+ [3]
	Higher in AC+	Higher in C-	Higher in C+	Higher in C-	Higher in AC+	Higher in C+
Cytochrome P450	2	0	4	0	7	5
Glutathione S-transferases (GSTs) and glycosidases	1	1	3	0	0	3
UDP-glucuronosyltransferases and UDP glycosyltransferases (UDP)	2	1	3	0	14	2
Carboxy/cholinesterase (CEs and CCEs), including acetylcholinesterase	1	0	0	0	1	1
ABC transporters (ABCs)	0	0	0	0	1	1
HSPs	2	1	3	0	1	2

## Sheet: 1. Signif AC+ vs C-
GeneID	baseMean	log2FoldChange	lfcSE	pvalue	padj	ID	Protein	Putative detoxifyer?
gene-LOC105692345	1747.2	-1.77818	0.394334	2.28e-07	7.09e-05	lcl|NW_020311312.1_cds_XP_012266914.1_2616	protein=phosphoenolpyruvate carboxykinase GTP]-like
gene-LOC105692631	241.59	-1.67954	0.49605	2.17e-05	0.00178449	lcl|NW_020311994.1_cds_XP_012267374.1_21771	protein=endocuticle structural glycoprotein SgAbd-2-like
gene-LOC105691267	158.17	-1.44578	0.503211	0.000117114	0.00540586	lcl|NW_020311918.1_cds_XP_012265042.1_10468	protein=cytosolic carboxypeptidase 2-like
gene-LOC105689915	6589.41	-1.40254	0.36786	4.69e-06	0.000638934	lcl|NW_020311961.1_cds_XP_012262718.1_13420	protein=uncharacterized protein LOC105689915
gene-LOC105689152	1494.58	-1.36291	0.391185	1.49e-05	0.00138651	lcl|NW_020311980.1_cds_XP_012261390.1_18760	protein=low density lipoprotein receptor adapter protein 1-like isoform X1
gene-LOC105693608	1477.78	-1.3376	0.521132	0.00026963	0.00937105	lcl|NW_020311970.1_cds_XP_012269064.1_15662	protein=LETM1 domain-containing protein 1
gene-LOC105687351	35432.6	-1.29782	0.26608	4.21e-08	2.2e-05	lcl|NW_020311982.1_cds_XP_012258364.1_19320	protein=uncharacterized protein LOC105687351 isoform X1
gene-LOC105682907	22.4989	-1.22844	0.31281	3.78e-06	0.00053694	lcl|NW_020311317.1_cds_XP_020707554.1_3196	protein=probable glutamate receptor isoform X1
gene-LOC105690225	279.304	-1.17717	0.479105	0.000380023	0.011536	lcl|NW_020311957.1_cds_XP_020710435.2_12802	protein=atrial natriuretic peptide receptor 1
gene-LOC105685440	52.9813	-1.16943	0.290791	2.39e-06	0.000403371	lcl|NW_020311401.1_cds_XP_012254935.1_7676	protein=interaptin-like
gene-LOC105686008	323.287	-1.16329	0.504579	0.000539342	0.0145681	lcl|NW_020311958.1_cds_XP_012255959.1_12959	protein=uncharacterized protein LOC105686008
gene-LOC105691270	461.828	-1.14604	0.2727	1.02e-06	0.000218681	lcl|NW_020311918.1_cds_XP_012265046.1_10351	protein=ankyrin repeat domain-containing protein 27-like
gene-LOC105684799	4959.36	-1.04669	0.283189	8.12e-06	0.000960762	lcl|NW_020311977.1_cds_XP_012253862.1_17536	protein=uncharacterized protein LOC105684799 isoform X1
gene-LOC105684623	3733.65	-1.0355	0.277992	7.31e-06	0.000875229	lcl|NW_020311948.1_cds_XP_012253528.1_12018	protein=sarcosine dehydrogenase, mitochondrial
gene-LOC105686764	656.274	-1.03479	0.254633	1.88e-06	0.00033396	lcl|NW_020311966.1_cds_XP_012257311.1_15176	protein=uncharacterized protein LOC105686764
gene-LOC105684449	1332.28	-1.0324	0.364522	0.000145955	0.00622659	lcl|NW_020311941.1_cds_XP_012253211.1_11409	protein=chitinase-3-like protein 1 isoform X1
gene-LOC105684596	3084.07	-1.02212	0.255632	2.49e-06	0.0004118	lcl|NW_020311948.1_cds_XP_012253483.1_12028	protein=amidophosphoribosyltransferase-like isoform X1
gene-LOC105684947	2386.97	-1.01469	0.478472	0.000840364	0.0191149	lcl|NW_020311297.1_cds_XP_012254125.1_1098	protein=ornithine decarboxylase-like isoform X1
gene-LOC105687095	83.5579	-0.988827	0.278389	1.5e-05	0.00138651	lcl|NW_020311978.1_cds_XP_012257889.1_18431	protein=uncharacterized protein LOC105687095 isoform X1
gene-LOC105693313	345.077	-0.976215	0.528846	0.00143413	0.0270497	lcl|NW_020311432.1_cds_XP_012268576.1_8351	protein=ETS translocation variant 4
gene-LOC105686175	1693.43	-0.949339	0.27294	1.88e-05	0.00162496	lcl|NW_020311970.1_cds_XP_012256224.2_15721	protein=cilia- and flagella-associated protein 45
gene-LOC105686279	176.506	-0.923272	0.313989	0.000113182	0.00535727	lcl|NW_020311332.1_cds_XP_025601739.1_4160	protein=heparan sulfate glucosamine 3-O-sulfotransferase 1
gene-LOC105688807	11722.2	-0.91161	0.356896	0.000284054	0.00966951	lcl|NW_020311971.1_cds_XP_012260781.1_15821	protein=protein lethal(2)essential for life-like
gene-LOC105689145	4631.52	-0.897313	0.230713	3.73e-06	0.00053694	lcl|NW_020311980.1_cds_XP_012261379.1_18835	protein=homogentisate 1,2-dioxygenase
gene-LOC105684598	6538.29	-0.876904	0.203879	7.03e-07	0.000174803	lcl|NW_020311948.1_cds_XP_012253486.1_12027	protein=multifunctional protein ADE2 isoform X1
gene-LOC105686376	7727.49	-0.870901	0.324408	0.000226554	0.00830978	lcl|NW_020311332.1_cds_XP_012256531.1_4191	protein=phosphatidate phosphatase LPIN1 isoform X1
gene-LOC105691756	182.568	-0.865715	0.346841	0.000372255	0.0115272	lcl|NW_020311334.1_cds_XP_012265872.1_4313	protein=zinc finger protein 37-like isoform X1
gene-LOC105686530	698.296	-0.864105	0.505704	0.00187511	0.032204	lcl|NW_020311375.1_cds_XP_020708279.1_6542	protein=alpha-catulin isoform X1
gene-LOC105691331	2762.71	-0.858449	0.239442	1.33e-05	0.00131087	lcl|NW_020311315.1_cds_XP_012265155.1_3108	protein=sodium/potassium/calcium exchanger 3-like isoform X1
gene-LOC105685904	3833.69	-0.847326	0.25131	3.04e-05	0.00224731	lcl|NW_020311310.1_cds_XP_012255805.1_2442	protein=branched-chain-amino-acid aminotransferase, cytosolic
gene-LOC105692218	10275.4	-0.845272	0.277598	7.59e-05	0.00405409	lcl|NW_020311373.1_cds_XP_012266700.1_6490	protein=group XV phospholipase A2-like
gene-LOC105684795	309.191	-0.843819	0.385005	0.000793155	0.0183775	lcl|NW_020311977.1_cds_XP_012253854.1_17532	protein=telomerase reverse transcriptase-like
gene-LOC105689437	8155.88	-0.831408	0.298302	0.000182501	0.00728536	lcl|NW_020311313.1_cds_XP_012261868.1_2936	protein=pyruvate dehydrogenase (acetyl-transferring) kinase, mitochondrial
gene-LOC105688830	4519.58	-0.824431	0.397818	0.000932425	0.0204598	lcl|NW_020311971.1_cds_XP_012260830.1_15907	protein=ribosomal protein S6 kinase alpha-5 isoform X2
gene-LOC105685975	3625.02	-0.820426	0.281705	0.000132385	0.00573818	lcl|NW_020311353.1_cds_XP_012255909.1_5423	protein=heat shock protein 68-like	hsp
gene-LOC105688412	192.4	-0.80822	0.183637	4.91e-07	0.000125169	lcl|NW_020311965.1_cds_XP_012260138.1_14236	protein=uncharacterized protein LOC105688412 isoform X1
gene-LOC105683475	6676.24	-0.806105	0.341982	0.00055583	0.014852	lcl|NW_020311317.1_cds_XP_012251516.1_3199	protein=fatty acid synthase-like
gene-LOC105689604	1653.17	-0.803797	0.335254	0.00045229	0.0129935	lcl|NW_020311370.1_cds_XP_012262172.1_6279	protein=aromatic-L-amino-acid decarboxylase
gene-LOC105688978	177.765	-0.795496	0.287902	0.000207685	0.00792524	lcl|NW_020311957.1_cds_XP_012261086.1_12682	protein=anillin-like
gene-LOC105684329	5511.35	-0.781651	0.282047	0.00017522	0.00713805	lcl|NW_020311301.1_cds_XP_012253036.1_1619	protein=uncharacterized protein LOC105684329
gene-LOC105693471	314.684	-0.777729	0.316426	0.000450075	0.0129674	lcl|NW_020311432.1_cds_XP_020712197.1_8377	protein=uncharacterized protein LOC105693471
gene-LOC105690857	1484.15	-0.763397	0.488163	0.00245663	0.0387546	lcl|NW_020311308.1_cds_XP_012264421.1_2197	protein=facilitated trehalose transporter Tret1-like
gene-LOC105684649	393.739	-0.752194	0.34256	0.000831815	0.0189639	lcl|NW_020311339.1_cds_XP_012253601.1_4654	protein=protein HOS4-like
gene-LOC105694133	45.533	-0.751139	0.337519	0.000824366	0.0188806	lcl|NW_020311298.1_cds_XP_012269935.1_1366	protein=paired mesoderm homeobox protein 2A-like
gene-LOC105689820	72.362	-0.74461	0.233165	5.79e-05	0.00344906	lcl|NW_020311961.1_cds_XP_012262556.1_13516	protein=uncharacterized protein LOC105689820
gene-LOC105692966	5091.72	-0.724784	0.316911	0.000702805	0.0168474	lcl|NW_020311330.1_cds_XP_012267983.1_4051	protein=3-phosphoinositide-dependent protein kinase 1
gene-LOC105693681	57.3489	-0.708943	0.367404	0.00151556	0.0280012	lcl|NW_020311472.1_cds_XP_012269185.2_9358	protein=dynein intermediate chain 3, ciliary isoform X1
gene-LOC105689279	23.2706	-0.703259	0.411925	0.00233522	0.0377432	lcl|NW_020311964.1_cds_XP_025602529.1_13965	protein=uncharacterized protein LOC105689279
gene-LOC110117176	88.3836	-0.699156	0.360238	0.00147292	0.0274173	lcl|NW_020311988.1_cds_XP_020709720.1_20660	protein=uncharacterized protein LOC110117176
gene-LOC105689215	198.493	-0.688554	0.472288	0.00301186	0.0428909	lcl|NW_020311993.1_cds_XP_012261493.1_21318	protein=TBC1 domain family member 19
gene-LOC105686469	5450.99	-0.684826	0.194484	2.06e-05	0.00173421	lcl|NW_020311995.1_cds_XP_012256755.1_21975	protein=ribose-phosphate pyrophosphokinase 1 isoform X1
gene-LOC105684196	17973.4	-0.682793	0.247192	0.000211206	0.00792524	lcl|NW_020311940.1_cds_XP_012252791.1_11122	protein=MAP kinase-interacting serine/threonine-protein kinase 1 isoform X2
gene-LOC105693464	2501.67	-0.679862	0.172931	3.28e-06	0.000485959	lcl|NW_020311432.1_cds_XP_012268832.1_8579	protein=uncharacterized protein LOC105693464 isoform X1
gene-LOC105683080	2451.38	-0.67025	0.14555	2.15e-07	7.05e-05	lcl|NW_020311325.1_cds_XP_012250840.1_3671	protein=BRCA1-associated protein
gene-LOC105685363	8384.86	-0.667119	0.310668	0.000981296	0.0211343	lcl|NW_020311943.1_cds_XP_012254797.1_11585	protein=cytochrome b5-related protein-like isoform X3
gene-LOC105683723	1733.88	-0.665903	0.266962	0.000435295	0.012726	lcl|NW_020311975.1_cds_XP_012251937.1_17041	protein=protein I'm not dead yet
gene-LOC105686209	4190.14	-0.658913	0.205527	5.66e-05	0.00344906	lcl|NW_020311966.1_cds_XP_025602590.1_14916	protein=peptidyl-prolyl cis-trans isomerase B-like
gene-LOC105688900	1639.2	-0.654758	0.207465	6.32e-05	0.00361049	lcl|NW_020311971.1_cds_XP_012260962.1_15917	protein=monoacylglycerol lipase ABHD12 isoform X3
gene-LOC105693892	8625.4	-0.649071	0.276339	0.000661982	0.0163684	lcl|NW_020311988.1_cds_XP_012269533.1_20598	protein=eukaryotic translation initiation factor 4E-binding protein 1 isoform X1
gene-LOC105684002	2931.56	-0.647712	0.117772	3.77e-09	4.68e-06	lcl|NW_020311292.1_cds_XP_012252470.1_515	protein=protein BTG2-like
gene-LOC105691951	2175.1	-0.647589	0.201714	5.46e-05	0.00337336	lcl|NW_020311513.1_cds_XP_012266215.1_9900	protein=BCL2/adenovirus E1B 19 kDa protein-interacting protein 3 isoform X1
gene-LOC105688812	241.142	-0.647504	0.425419	0.00289535	0.0417672	lcl|NW_020311971.1_cds_XP_012260785.1_15820	protein=protein lethal(2)essential for life-like
gene-LOC105686518	52737.5	-0.636991	0.357073	0.00167357	0.0298659	lcl|NW_020311286.1_cds_XP_012256854.1_57	protein=myogenesis-regulating glycosidase-like	GST
gene-LOC110117271	221.663	-0.635739	0.389315	0.00247035	0.0387546	lcl|NW_020311308.1_cds_XP_020710829.1_2196	protein=facilitated trehalose transporter Tret1-like
gene-LOC105693445	77906.4	-0.614949	0.403062	0.00294741	0.0422759	lcl|NW_020311432.1_cds_XP_012268806.1_8372	protein=peritrophin-1-like
gene-LOC105686497	1499.21	-0.606418	0.252552	0.000607091	0.015593	lcl|NW_020311966.1_cds_XP_012256812.1_15009	protein=uncharacterized protein LOC105686497
gene-LOC105687916	2800.11	-0.602814	0.143867	1.38e-06	0.000270852	lcl|NW_020311457.1_cds_XP_012259311.1_9146	protein=ATP-binding cassette sub-family G member 1
gene-LOC105689000	726.912	-0.595361	0.289995	0.00128924	0.0253012	lcl|NW_020311988.1_cds_XP_012261112.1_20676	protein=uncharacterized protein LOC105689000
gene-LOC112695028	1733.98	-0.5933	0.231752	0.000381825	0.011536	lcl|NW_020311979.1_cds_XP_025602818.1_18580	protein=15-hydroxyprostaglandin dehydrogenase NAD(+)]-like
gene-LOC105688415	2143.93	-0.59064	0.169538	2.34e-05	0.00185823	lcl|NW_020311304.1_cds_XP_012260150.1_1859	protein=zinc finger FYVE domain-containing protein 1-like isoform X1
gene-LOC105693447	10243.4	-0.586763	0.25703	0.000798041	0.0184049	lcl|NW_020311432.1_cds_XP_012268808.1_8373	protein=peritrophin-1-like
gene-LOC105685226	2674.16	-0.578656	0.181831	6.11e-05	0.00352275	lcl|NW_020311984.1_cds_XP_012254569.1_19992	protein=zinc transporter 2-like isoform X1
gene-LOC105690068	1217.05	-0.577463	0.216702	0.000307554	0.0101903	lcl|NW_020311338.1_cds_XP_012262990.1_4477	protein=uncharacterized protein LOC105690068
gene-LOC105687628	232.303	-0.561222	0.159499	2.16e-05	0.00178449	lcl|NW_020311364.1_cds_XP_020708940.1_5906	protein=ecdysone-induced protein 78C isoform X1
gene-LOC105690201	268.004	-0.560988	0.376974	0.00336228	0.0458749	lcl|NW_020311299.1_cds_XP_012263240.1_1421	protein=myrosinase 1-like
gene-LOC105686843	69.331	-0.551576	0.279885	0.00166518	0.0298659	lcl|NW_020311932.1_cds_XP_012257429.1_10721	protein=uncharacterized protein LOC105686843
gene-LOC105688832	305.389	-0.54944	0.327091	0.00263883	0.0401142	lcl|NW_020311971.1_cds_XP_012260834.1_15904	protein=iodotyrosine deiodinase 1 isoform X1
gene-LOC105690042	2043.69	-0.547797	0.118524	2.17e-07	7.05e-05	lcl|NW_020311993.1_cds_XP_012262960.1_21330	protein=autophagy-related protein 13 homolog isoform X1
gene-LOC105692768	965.792	-0.54648	0.136279	3.26e-06	0.000485959	lcl|NW_020311320.1_cds_XP_012267633.1_3378	protein=protein cereblon
gene-LOC105692616	4091.36	-0.545402	0.121576	4.09e-07	0.000107084	lcl|NW_020311994.1_cds_XP_012267354.1_21601	protein=guanylate kinase isoform X1
gene-LOC105685188	16874.7	-0.544032	0.165968	5.06e-05	0.00316114	lcl|NW_020311984.1_cds_XP_012254494.1_19922	protein=UTP--glucose-1-phosphate uridylyltransferase isoform X1
gene-LOC105683864	134.172	-0.543421	0.200777	0.000301346	0.0100452	lcl|NW_020311411.1_cds_XP_025602007.1_7866	protein=chorion peroxidase
gene-LOC105686060	4746.99	-0.541331	0.158197	3.39e-05	0.00242453	lcl|NW_020311353.1_cds_XP_012256044.1_5392	protein=probable hydroxyacid-oxoacid transhydrogenase, mitochondrial
gene-LOC105685483	15550.8	-0.541229	0.239961	0.000940216	0.0204951	lcl|NW_020311401.1_cds_XP_012255021.1_7431	protein=neuromodulin
gene-LOC105687785	472.567	-0.538724	0.263359	0.0014275	0.0270478	lcl|NW_020311309.1_cds_XP_012259094.1_2256	protein=probable pancreatic secretory proteinase inhibitor
gene-LOC105692222	1640.94	-0.536466	0.193811	0.000266399	0.0093569	lcl|NW_020311373.1_cds_XP_012266704.1_6489	protein=heat shock factor-binding protein 1
gene-LOC105687448	393.594	-0.52522	0.216905	0.000624417	0.0158334	lcl|NW_020311973.1_cds_XP_012258527.1_16635	protein=sphingomyelin synthase-related 1
gene-LOC105691420	805.808	-0.520844	0.19284	0.000317055	0.0103329	lcl|NW_020311955.1_cds_XP_012265304.1_12397	protein=protein phosphatase 1 regulatory subunit 42-like
gene-LOC105686960	14513.2	-0.517319	0.248267	0.00135074	0.0260705	lcl|NW_020311976.1_cds_XP_012257683.1_17384	protein=aquaporin AQPAn.G isoform X1
gene-LOC105691537	1371.57	-0.508432	0.151223	4.13e-05	0.00283612	lcl|NW_020311940.1_cds_XP_020711262.1_11171	protein=F-box/LRR-repeat protein 20
gene-LOC105693096	5213.3	-0.506468	0.12208	1.76e-06	0.000322169	lcl|NW_020311380.1_cds_XP_012268203.1_6716	protein=patatin-like phospholipase domain-containing protein 3 isoform X1
gene-LOC105693822	3061.61	-0.503114	0.12974	6e-06	0.000764106	lcl|NW_020311324.1_cds_XP_012269432.1_3579	protein=ADP-ribosylation factor-like protein 6-interacting protein 1
gene-LOC105687712	25491.2	-0.501571	0.176151	0.000209193	0.00792524	lcl|NW_020311367.1_cds_XP_012258981.1_6096	protein=nuclear protein 1
gene-LOC105690382	19959.8	-0.501265	0.130767	7.05e-06	0.000857966	lcl|NW_020311971.1_cds_XP_012263548.1_16139	protein=alanine--glyoxylate aminotransferase 2-like
gene-LOC105686928	192.674	-0.501206	0.173543	0.000190924	0.00750114	lcl|NW_020311919.1_cds_XP_012257626.1_10490	protein=RING finger protein 212B-like
gene-LOC105683648	790.605	-0.498965	0.157854	8.05e-05	0.00421094	lcl|NW_020311337.1_cds_XP_012251826.1_4476	protein=headcase protein
gene-LOC105693118	520.208	-0.496267	0.273262	0.0023575	0.0379798	lcl|NW_020311380.1_cds_XP_012268241.1_6773	protein=monocarboxylate transporter 12 isoform X1
gene-LOC105690062	341.261	-0.491956	0.258198	0.00201709	0.0338681	lcl|NW_020311338.1_cds_XP_012262980.1_4544	protein=uncharacterized protein LOC105690062
gene-LOC105688977	703.261	-0.48142	0.263043	0.00232775	0.0376838	lcl|NW_020311418.1_cds_XP_012261085.1_7969	protein=probable nitrile hydratase
gene-LOC105690739	2283.57	-0.480533	0.153297	9.02e-05	0.00462119	lcl|NW_020311306.1_cds_XP_012264230.1_2085	protein=GTP cyclohydrolase 1 isoform X1
gene-LOC105693045	2120.54	-0.479204	0.236827	0.00174554	0.0306549	lcl|NW_020311287.1_cds_XP_012268122.1_269	protein=carcinine transporter-like
gene-LOC105693446	2985.33	-0.477384	0.273465	0.00265185	0.0401142	lcl|NW_020311432.1_cds_XP_012268807.2_8371	protein=peritrophin-1-like
gene-LOC105691830	2440.57	-0.476882	0.139321	3.25e-05	0.00237765	lcl|NW_020311513.1_cds_XP_012265989.1_9707	protein=replication stress response regulator SDE2
gene-LOC105684279	1730.73	-0.476447	0.264994	0.00247577	0.0387546	lcl|NW_020311966.1_cds_XP_012252931.1_14427	protein=protein artichoke isoform X1
gene-LOC105683152	2886.13	-0.474101	0.104582	3.64e-07	0.000103259	lcl|NW_020311511.1_cds_XP_012250964.1_9655	protein=alkaline ceramidase
gene-LOC105684841	4237.61	-0.468436	0.149401	8.69e-05	0.00447392	lcl|NW_020311977.1_cds_XP_012253929.1_17484	protein=protein FAM102B isoform X1
gene-LOC105684366	626.045	-0.465833	0.200831	0.000913231	0.0201723	lcl|NW_020311968.1_cds_XP_012253090.1_15412	protein=forkhead box protein P1 isoform X5
gene-LOC105692474	7766.68	-0.4654	0.203456	0.000963001	0.0208545	lcl|NW_020311288.1_cds_XP_012267124.1_338	protein=uncharacterized MFS-type transporter C09D4.1-like
gene-LOC105687880	10677.5	-0.461703	0.10214	3.94e-07	0.000107084	lcl|NW_020311987.1_cds_XP_020706405.1_20379	protein=tetraspanin-18 isoform X1
gene-LOC105693861	4776.1	-0.459829	0.187269	0.000653843	0.0162884	lcl|NW_020311324.1_cds_XP_012269495.1_3587	protein=glucose-induced degradation protein 4 homolog
gene-LOC105692539	1884.74	-0.456296	0.183717	0.000618891	0.0157738	lcl|NW_020311983.1_cds_XP_012267233.1_19513	protein=nocturnin isoform X1
gene-LOC105693190	725.475	-0.454198	0.226388	0.00195004	0.0331955	lcl|NW_020311993.1_cds_XP_012268381.1_21473	protein=probable RNA polymerase II nuclear localization protein SLC7A6OS
gene-LOC105690315	3315.43	-0.450474	0.139355	5.05e-05	0.00316114	lcl|NW_020311957.1_cds_XP_012263443.1_12803	protein=cysteine and histidine-rich protein 1 homolog
gene-LOC105688184	1735.53	-0.450218	0.193174	0.000890471	0.0199257	lcl|NW_020311304.1_cds_XP_012259718.1_1823	protein=CREB3 regulatory factor isoform X1
gene-LOC105690271	2148.66	-0.44713	0.211085	0.00141024	0.026822	lcl|NW_020311957.1_cds_XP_012263342.1_12886	protein=protein smoothened isoform X1
gene-LOC105693720	285.962	-0.445499	0.262561	0.00310084	0.0435959	lcl|NW_020311499.1_cds_XP_012269254.1_9570	protein=uncharacterized protein LOC105693720
gene-LOC105684474	8342.12	-0.445248	0.130671	4.31e-05	0.00288542	lcl|NW_020311431.1_cds_XP_012253261.1_8300	protein=ATP-binding cassette sub-family A member 1-like isoform X1
gene-LOC105690970	4460.09	-0.444339	0.1409	9.14e-05	0.0046592	lcl|NW_020311302.1_cds_XP_012264592.1_1701	protein=prion-like-(Q/N-rich) domain-bearing protein 25 isoform X1
gene-LOC105693306	624.12	-0.444136	0.146746	0.000154787	0.00646462	lcl|NW_020311332.1_cds_XP_012268568.1_4110	protein=UNC93-like protein MFSD11
gene-LOC105693777	2937.3	-0.442588	0.174656	0.00055895	0.014888	lcl|NW_020311365.1_cds_XP_012269333.1_5993	protein=histone deacetylase 4 isoform X1
gene-LOC105693701	2229.82	-0.439401	0.107143	2.67e-06	0.000434375	lcl|NW_020311499.1_cds_XP_020712475.1_9551	protein=probable E3 ubiquitin-protein ligase RNF144A-B
gene-LOC105693272	1390.97	-0.435962	0.108098	3.53e-06	0.000515975	lcl|NW_020311426.1_cds_XP_012268516.1_8266	protein=E3 ubiquitin-protein ligase LRSAM1-like isoform X1
gene-LOC112694774	1261.12	-0.435635	0.143255	0.000130828	0.00572875	lcl|NW_020311977.1_cds_XP_012253899.1_17550	protein=sulfiredoxin-1
gene-LOC105688210	346.685	-0.435372	0.166693	0.000478717	0.01348	lcl|NW_020311965.1_cds_XP_012259750.1_14166	protein=transmembrane inner ear expressed protein
gene-LOC105691689	6233.19	-0.434298	0.10883	2.93e-06	0.00045556	lcl|NW_020311393.1_cds_XP_012265776.1_7160	protein=40S ribosomal protein S21
gene-LOC105683787	3710	-0.430142	0.112923	8.92e-06	0.00104338	lcl|NW_020311962.1_cds_XP_012252103.1_13571	protein=sterol regulatory element-binding protein cleavage-activating protein isoform X1
gene-LOC105683745	393.571	-0.430034	0.173232	0.000667437	0.0163983	lcl|NW_020311962.1_cds_XP_012251996.1_13702	protein=E3 ubiquitin-protein ligase FANCL
gene-LOC105685691	8625.61	-0.429924	0.126508	4.57e-05	0.00299077	lcl|NW_020311958.1_cds_XP_012255470.1_12979	protein=ubiquitin-conjugating enzyme E2 H
gene-LOC105687065	898.218	-0.425394	0.261541	0.0036406	0.0478028	lcl|NW_020311978.1_cds_XP_012257841.1_18143	protein=retinol dehydrogenase 13 isoform X2
gene-LOC105683907	4825.77	-0.419309	0.203845	0.00158116	0.0290513	lcl|NW_020311381.1_cds_XP_012252308.1_6794	protein=adenylate cyclase type 8 isoform X2
gene-LOC105684654	807.146	-0.418444	0.113006	1.5e-05	0.00138651	lcl|NW_020311339.1_cds_XP_012253616.1_4655	protein=fibroblast growth factor receptor substrate 2
gene-LOC105691266	3318.34	-0.41795	0.149687	0.000297329	0.00996967	lcl|NW_020311918.1_cds_XP_012265039.1_10469	protein=glutamine-dependent NAD(+) synthetase
gene-LOC105690772	1197.62	-0.415779	0.129539	8.14e-05	0.00421948	lcl|NW_020311950.1_cds_XP_012264275.1_12141	protein=transmembrane protein 230
gene-LOC105689464	11403.9	-0.415494	0.15419	0.000335223	0.0107142	lcl|NW_020311313.1_cds_XP_012261916.1_3049	protein=uncharacterized protein LOC105689464
gene-LOC105686369	569.608	-0.414152	0.127501	7.26e-05	0.00394238	lcl|NW_020311966.1_cds_XP_012256519.1_14782	protein=uncharacterized protein LOC105686369
gene-LOC105687084	1409.61	-0.412308	0.171169	0.000869881	0.0195529	lcl|NW_020311978.1_cds_XP_012257866.1_18091	protein=uncharacterized protein LOC105687084 isoform X1
gene-LOC105685972	966.39	-0.412235	0.101079	3.13e-06	0.000478438	lcl|NW_020311353.1_cds_XP_012255907.1_5418	protein=uncharacterized protein YdcI isoform X1
gene-LOC105684005	1965.09	-0.408831	0.185306	0.00132634	0.0258001	lcl|NW_020311317.1_cds_XP_012252479.1_3206	protein=serine protease gd-like isoform X1
gene-LOC105683722	896.481	-0.407592	0.152588	0.000460574	0.0131555	lcl|NW_020311962.1_cds_XP_012251932.1_13689	protein=transport and Golgi organization protein 6 homolog
gene-LOC105690423	508.095	-0.406738	0.0991465	2.84e-06	0.000447932	lcl|NW_020311971.1_cds_XP_012263625.1_16006	protein=putative uncharacterized protein DDB_G0291812
gene-LOC105684786	182.699	-0.406698	0.161968	0.0006677	0.0163983	lcl|NW_020311289.1_cds_XP_012253837.1_390	protein=mediator of RNA polymerase II transcription subunit 22-like
gene-LOC105690405	9444.3	-0.406108	0.147998	0.000334879	0.0107142	lcl|NW_020311971.1_cds_XP_012263599.1_16133	protein=protein GDAP2 homolog
gene-LOC105688088	2344.47	-0.401025	0.203511	0.00222056	0.0363033	lcl|NW_020311965.1_cds_XP_012259548.1_14336	protein=monocarboxylate transporter 12-B
gene-LOC105684879	1195.35	-0.400677	0.148477	0.000405015	0.0120896	lcl|NW_020311980.1_cds_XP_012254001.1_18714	protein=sporulation-specific protein 15-like
gene-LOC105688374	194.731	-0.400271	0.160534	0.000705081	0.0168474	lcl|NW_020311304.1_cds_XP_012260045.1_1807	protein=uncharacterized protein LOC105688374
gene-LOC105689503	2609.31	-0.399551	0.0707894	1.04e-09	3.03e-06	lcl|NW_020311964.1_cds_XP_012261975.1_14022	protein=grpE protein homolog, mitochondrial
gene-LOC105686507	174.826	-0.395083	0.124877	0.000104543	0.00506906	lcl|NW_020311966.1_cds_XP_012256830.1_14895	protein=dynein light chain 4, axonemal-like
gene-LOC112694904	65714.8	-0.394633	0.165164	0.00090842	0.0201498	lcl|NW_020311559.1_cds_XP_025602216.1_10040	protein=LOW QUALITY PROTEIN: uncharacterized protein LOC112694904] transl_except=(pos:145..147,aa:Other),(pos:211..213,aa:Other),(pos:229..231,aa:Other),(pos:295..297,aa:Other),(pos:301..303,aa:Other),(pos:622..624,aa:Other),(pos:784..786,aa:Other),(pos:817..819,aa:Other)
gene-LOC105686488	224.013	-0.394124	0.134542	0.000214434	0.00792524	lcl|NW_020311966.1_cds_XP_012256789.1_14644	protein=uncharacterized protein LOC105686488 isoform X1
gene-LOC105685347	4802.5	-0.392815	0.150672	0.000417082	0.012375	lcl|NW_020311401.1_cds_XP_012254754.1_7462	protein=G-protein coupled receptor Mth2-like
gene-LOC105686016	75.6478	-0.391716	0.207696	0.0027342	0.0405134	lcl|NW_020311353.1_cds_XP_012255967.1_5464	protein=nuclear RNA export factor 1-like
gene-LOC105687790	1312.32	-0.388401	0.110467	3.05e-05	0.00224731	lcl|NW_020311309.1_cds_XP_020709070.1_2395	protein=G-protein-signaling modulator 2 isoform X1
gene-LOC105685575	1705.71	-0.387017	0.159847	0.000892044	0.0199257	lcl|NW_020311401.1_cds_XP_012255234.1_7481	protein=oxytocin receptor-like isoform X1
gene-LOC105693644	25961.7	-0.384916	0.0957126	4.27e-06	0.000597608	lcl|NW_020311987.1_cds_XP_012269163.1_20371	protein=60S ribosomal protein L5
gene-LOC105689818	11108.1	-0.383749	0.21403	0.00318939	0.0445261	lcl|NW_020311961.1_cds_XP_012262551.1_13522	protein=uncharacterized protein LOC105689818
gene-LOC105693798	4597.84	-0.380729	0.1066	2.97e-05	0.00223383	lcl|NW_020311324.1_cds_XP_012269384.1_3512	protein=dihydroxyacetone phosphate acyltransferase
gene-LOC105686316	4027.49	-0.380113	0.110428	4.02e-05	0.00281467	lcl|NW_020311966.1_cds_XP_012256416.1_15157	protein=inositol hexakisphosphate kinase 1 isoform X1
gene-LOC105689035	5268.63	-0.377087	0.217318	0.00358525	0.0473901	lcl|NW_020311988.1_cds_XP_012261202.1_20674	protein=D-3-phosphoglycerate dehydrogenase
gene-LOC105684099	23361.3	-0.374683	0.0857159	1.27e-06	0.000257063	lcl|NW_020311937.1_cds_XP_012252639.1_11042	protein=40S ribosomal protein S17
gene-LOC105688128	756.505	-0.374671	0.154167	0.00106513	0.0221957	lcl|NW_020311291.1_cds_XP_012259619.1_458	protein=uncharacterized protein LOC105688128
gene-LOC105688857	169.565	-0.369867	0.165111	0.0014104	0.026822	lcl|NW_020311971.1_cds_XP_025602678.1_15985	protein=neuronal acetylcholine receptor subunit alpha-7
gene-LOC105692085	5524.31	-0.368809	0.151516	0.000932007	0.0204598	lcl|NW_020311992.1_cds_XP_012266476.1_21269	protein=S-adenosylmethionine synthase-like isoform X1
gene-LOC105684202	606.64	-0.364789	0.129337	0.000281881	0.0096285	lcl|NW_020311339.1_cds_XP_012252808.1_4657	protein=exosome complex component RRP4
gene-LOC105689128	617.586	-0.364617	0.15754	0.0012137	0.0240803	lcl|NW_020311304.1_cds_XP_012261362.1_1873	protein=thyroid adenoma-associated protein homolog isoform X1
gene-LOC105687276	3089.29	-0.364077	0.105119	3.98e-05	0.00281467	lcl|NW_020311397.1_cds_XP_012258206.1_7304	protein=galactosylgalactosylxylosylprotein 3-beta-glucuronosyltransferase S
gene-LOC105683744	2572.53	-0.363944	0.150844	0.00115709	0.0233296	lcl|NW_020311962.1_cds_XP_012251995.1_13707	protein=proton-coupled folate transporter-like
gene-LOC105685151	342.706	-0.362942	0.19632	0.00318585	0.0445261	lcl|NW_020311956.1_cds_XP_012254430.1_12564	protein=RNA-binding protein MEX3B
gene-LOC105689936	987.509	-0.362104	0.13286	0.000419556	0.012375	lcl|NW_020311961.1_cds_XP_012262748.1_13351	protein=E3 ubiquitin-protein ligase MARCH3-like
gene-LOC105693097	891.421	-0.361708	0.178993	0.00231992	0.0376183	lcl|NW_020311380.1_cds_XP_012268206.1_6715	protein=ankyrin repeat and LEM domain-containing protein 2
gene-LOC105683529	3469.86	-0.361561	0.124087	0.000242372	0.00872889	lcl|NW_020311975.1_cds_XP_012251607.1_17118	protein=HIRA-interacting protein 3-like isoform X1
gene-LOC105689826	1413.18	-0.361089	0.0814103	7.58e-07	0.000183814	lcl|NW_020311961.1_cds_XP_012262571.1_13294	protein=jmjC domain-containing protein 4 isoform X1
gene-LOC105683982	1793.53	-0.359798	0.130593	0.000344769	0.0109146	lcl|NW_020311292.1_cds_XP_012252431.1_628	protein=protein FAM185A-like
gene-LOC105691668	38915.7	-0.358128	0.0668046	1.68e-08	9.85e-06	lcl|NW_020311393.1_cds_XP_012265731.1_7108	protein=60S ribosomal protein L10
gene-LOC105689824	740.485	-0.356753	0.15973	0.00142858	0.0270478	lcl|NW_020311961.1_cds_XP_012262568.1_13297	protein=phosphorylated CTD-interacting factor 1 isoform X1
gene-LOC105688385	828.689	-0.356018	0.161368	0.00157428	0.0290322	lcl|NW_020311965.1_cds_XP_012260065.1_14092	protein=short-chain dehydrogenase/reductase family 16C member 6-like
gene-LOC105689898	26935.6	-0.353653	0.0652358	2.95e-09	4.19e-06	lcl|NW_020311961.1_cds_XP_012262695.1_13283	protein=60S ribosomal protein L35
gene-LOC105685443	1199.31	-0.349188	0.171331	0.00262328	0.0399929	lcl|NW_020311401.1_cds_XP_012254937.1_7677	protein=hexosaminidase D-like isoform X1
gene-LOC105687915	19201.3	-0.34765	0.114718	0.00012137	0.00546022	lcl|NW_020311454.1_cds_XP_025602134.1_9100	protein=PTB domain-containing engulfment adapter protein 1-like
gene-LOC105684086	10801.4	-0.345401	0.0829311	1.95e-06	0.00033929	lcl|NW_020311925.1_cds_XP_012252619.1_10530	protein=RNA-binding protein Rsf1 isoform X2
gene-LOC105687871	1820.73	-0.343746	0.143518	0.00100605	0.0215057	lcl|NW_020311411.1_cds_XP_012259209.1_7870	protein=CCR4-NOT transcription complex subunit 6-like isoform X1
gene-LOC105690007	2072.95	-0.341955	0.102234	4.92e-05	0.00313725	lcl|NW_020311988.1_cds_XP_012262937.1_20473	protein=uncharacterized protein LOC105690007
gene-LOC105690356	1700.49	-0.340735	0.147884	0.00129051	0.0253012	lcl|NW_020311971.1_cds_XP_012263505.1_16055	protein=replication factor C subunit 1 isoform X1
gene-LOC105692715	619.673	-0.340266	0.180086	0.00324905	0.0448796	lcl|NW_020311323.1_cds_XP_012267530.1_3496	protein=ribosomal RNA-processing protein 7 homolog A
gene-LOC105687789	1471.06	-0.338374	0.177556	0.00342117	0.0463031	lcl|NW_020311309.1_cds_XP_012259098.1_2392	protein=prefoldin subunit 6
gene-LOC105694134	3469.38	-0.337794	0.170013	0.00262048	0.0399929	lcl|NW_020311298.1_cds_XP_012269936.1_1192	protein=phosphoribosylformylglycinamidine synthase
gene-LOC105690937	1375.26	-0.336661	0.131413	0.000728405	0.0172326	lcl|NW_020311302.1_cds_XP_012264526.1_1648	protein=transcription factor IIIB 90 kDa subunit
gene-LOC105686431	46083.2	-0.336038	0.142855	0.00119071	0.0237665	lcl|NW_020311995.1_cds_XP_025603029.1_21920	protein=polyubiquitin-A
gene-LOC105687686	9852.14	-0.335063	0.0883858	1.76e-05	0.00155772	lcl|NW_020311329.1_cds_XP_012258932.1_3935	protein=60S ribosomal protein L38
gene-LOC105684220	28191.2	-0.333378	0.0745527	2.02e-06	0.000346508	lcl|NW_020311327.1_cds_XP_012252829.1_3759	protein=60S ribosomal protein L34-like
gene-LOC105689418	1928.53	-0.331957	0.159902	0.00269845	0.040403	lcl|NW_020311964.1_cds_XP_025602511.1_13867	protein=uncharacterized protein LOC105689418 isoform X1
gene-LOC105684454	2379.38	-0.331074	0.166619	0.0027465	0.0406253	lcl|NW_020311941.1_cds_XP_012253219.1_11414	protein=ran-binding protein 9 isoform X1
gene-LOC105690177	6048.03	-0.329548	0.0998918	7.91e-05	0.0041942	lcl|NW_020311993.1_cds_XP_012263187.1_21344	protein=PAN2-PAN3 deadenylation complex subunit PAN3
gene-LOC105684591	265.442	-0.328968	0.136034	0.0011047	0.0226406	lcl|NW_020311975.1_cds_XP_012253479.1_17025	protein=uncharacterized protein LOC105684591
gene-LOC105684704	1746.65	-0.328891	0.133834	0.00101205	0.0215876	lcl|NW_020311416.1_cds_XP_012253693.1_7933	protein=uncharacterized protein LOC105684704 isoform X1
gene-LOC105685667	1131.02	-0.328294	0.103348	0.00011852	0.00542899	lcl|NW_020311424.1_cds_XP_012255410.1_8219	protein=uncharacterized protein LOC105685667
gene-LOC105685192	1120.46	-0.327333	0.103283	0.000120035	0.00546022	lcl|NW_020311984.1_cds_XP_012254499.1_19949	protein=endoribonuclease Dcr-1
gene-LOC105686762	672.611	-0.326534	0.0902913	2.63e-05	0.00204241	lcl|NW_020311966.1_cds_XP_012257308.1_14850	protein=zinc finger protein 836-like isoform X1
gene-LOC105693508	2634.92	-0.324913	0.0984514	8.15e-05	0.00421948	lcl|NW_020311946.1_cds_XP_012268916.1_11836	protein=protein FAM160B1-like isoform X2
gene-LOC105685395	997.274	-0.324906	0.105678	0.000173972	0.00713805	lcl|NW_020311934.1_cds_XP_012254850.1_10882	protein=uncharacterized protein LOC105685395
gene-LOC105686085	731.054	-0.324745	0.0584239	2.74e-09	4.19e-06	lcl|NW_020311285.1_cds_XP_012256108.1_32	protein=suppressor of fused homolog
gene-LOC105692408	1739.93	-0.323724	0.169439	0.00317266	0.0445261	lcl|NW_020311357.1_cds_XP_012267017.1_5590	protein=syntaxin-17
gene-LOC105686897	2097.48	-0.323649	0.163497	0.00344171	0.0464187	lcl|NW_020311981.1_cds_XP_012257557.1_19150	protein=DNA-directed RNA polymerase III subunit RPC8
gene-LOC105689511	2172.55	-0.321868	0.154658	0.00283966	0.0414482	lcl|NW_020311313.1_cds_XP_012261992.1_2837	protein=rho GTPase-activating protein conundrum isoform X1
gene-LOC105685999	6092.1	-0.32186	0.120677	0.000638062	0.016016	lcl|NW_020311958.1_cds_XP_012255948.1_12919	protein=60S ribosomal protein L39
gene-LOC105686154	1581.17	-0.320638	0.124099	0.000744408	0.0174514	lcl|NW_020311966.1_cds_XP_012256200.1_14638	protein=serine/threonine-protein kinase S6KL
gene-LOC105687407	1737.48	-0.320317	0.138465	0.00145445	0.0271359	lcl|NW_020311343.1_cds_XP_012258477.1_4855	protein=ribosome biogenesis protein NSA2 homolog
gene-LOC105690299	1515.18	-0.319071	0.170548	0.00348617	0.046576	lcl|NW_020311957.1_cds_XP_012263409.1_12792	protein=EIN3-binding F-box protein 1
gene-LOC105684559	876.219	-0.31877	0.154563	0.00254478	0.0392172	lcl|NW_020311948.1_cds_XP_012253434.1_12034	protein=N-acetyltransferase eco isoform X1
gene-LOC105688356	10878.7	-0.317927	0.103886	0.000205439	0.00791496	lcl|NW_020311965.1_cds_XP_012259978.1_14202	protein=cytosolic purine 5'-nucleotidase isoform X1
gene-LOC105684254	894.199	-0.317802	0.0872089	2.44e-05	0.00191253	lcl|NW_020311933.1_cds_XP_012252892.1_10781	protein=zinc finger protein 557 isoform X1
gene-LOC105688079	1210.31	-0.315718	0.114231	0.000444493	0.0128438	lcl|NW_020311965.1_cds_XP_012259539.1_14316	protein=uncharacterized protein LOC105688079
gene-LOC105691999	24644.9	-0.3139	0.0925625	5.03e-05	0.00316114	lcl|NW_020311992.1_cds_XP_012266276.1_21093	protein=40S ribosomal protein S7
gene-LOC105683543	36979.9	-0.313457	0.0693642	1.03e-06	0.000218681	lcl|NW_020311360.1_cds_XP_012251638.1_5766	protein=60S ribosomal protein L7
gene-LOC105690329	2967.85	-0.310897	0.138357	0.00193685	0.0330796	lcl|NW_020311327.1_cds_XP_012263470.1_3878	protein=insulin receptor substrate 1 isoform X1
gene-LOC105690610	688.53	-0.307852	0.137595	0.00175328	0.0306823	lcl|NW_020311977.1_cds_XP_012263983.1_17600	protein=uncharacterized protein LOC105690610 isoform X1
gene-LOC105689181	494.542	-0.303929	0.147467	0.0027578	0.0406715	lcl|NW_020311979.1_cds_XP_012261440.1_18677	protein=chromatin modification-related protein eaf-1-like isoform X1
gene-LOC105694094	10412.8	-0.303485	0.139344	0.00215085	0.0355362	lcl|NW_020311298.1_cds_XP_012269874.1_1327	protein=uncharacterized protein LOC105694094 isoform X1
gene-LOC105685119	3678.01	-0.301675	0.102155	0.000246198	0.00880292	lcl|NW_020311413.1_cds_XP_012254388.1_7897	protein=integral membrane protein GPR155
gene-LOC105687748	34011.1	-0.300694	0.142902	0.00255402	0.0392988	lcl|NW_020311309.1_cds_XP_012259035.1_2280	protein=ATP-dependent RNA helicase p62-like isoform X1
gene-LOC105690119	2658.34	-0.299006	0.119679	0.000757531	0.0176757	lcl|NW_020311338.1_cds_XP_012263099.1_4540	protein=protein CNPPD1
gene-LOC105690543	5672.57	-0.298815	0.109651	0.0005647	0.014888	lcl|NW_020311977.1_cds_XP_025602758.1_17919	protein=protein diaphanous isoform X1
gene-LOC105687193	2154.69	-0.293276	0.128097	0.00179206	0.0313059	lcl|NW_020311978.1_cds_XP_012258057.1_18407	protein=kelch-like ECH-associated protein 1 isoform X1
gene-LOC105692214	29238	-0.293141	0.0764201	9.89e-06	0.00110408	lcl|NW_020311373.1_cds_XP_012266696.1_6463	protein=40S ribosomal protein S18
gene-LOC105684663	2572.67	-0.292388	0.140698	0.00285087	0.0414738	lcl|NW_020311976.1_cds_XP_012253629.1_17322	protein=etoposide-induced protein 2.4 homolog
gene-LOC105688059	1987.94	-0.29118	0.143999	0.00317677	0.0445261	lcl|NW_020311979.1_cds_XP_012259512.1_18522	protein=DNA repair protein XRCC1
gene-LOC105689965	91782.2	-0.289917	0.0752087	1.24e-05	0.00125578	lcl|NW_020311292.1_cds_XP_012262812.1_713	protein=translationally-controlled tumor protein homolog
gene-LOC105689935	712.695	-0.288083	0.129625	0.00213815	0.035422	lcl|NW_020311961.1_cds_XP_012262747.1_13350	protein=general transcription factor 3C polypeptide 5
gene-LOC105688998	1565.59	-0.287997	0.0820736	4.69e-05	0.00303033	lcl|NW_020311446.1_cds_XP_012261107.1_8937	protein=N-acetylglucosaminyl-phosphatidylinositol biosynthetic protein isoform X1
gene-LOC105684199	818.167	-0.287547	0.147626	0.00361218	0.0476194	lcl|NW_020311940.1_cds_XP_012252795.1_11111	protein=uncharacterized protein LOC105684199
gene-LOC105689890	5471.04	-0.284782	0.12231	0.00172833	0.0305839	lcl|NW_020311961.1_cds_XP_012262675.1_13485	protein=optineurin isoform X1
gene-LOC105685684	5534.88	-0.284463	0.117414	0.0013392	0.0259486	lcl|NW_020311424.1_cds_XP_012255458.1_8192	protein=nucleolar GTP-binding protein 1
gene-LOC105691980	4127.39	-0.282659	0.0867567	0.000115359	0.00537432	lcl|NW_020311513.1_cds_XP_012266257.1_9902	protein=polyadenylate-binding protein-interacting protein 2B
gene-LOC105685175	8017.92	-0.280509	0.109161	0.000827915	0.0189183	lcl|NW_020311984.1_cds_XP_012254456.1_20048	protein=oxysterol-binding protein-related protein 8 isoform X1
gene-LOC105685190	1113.83	-0.279556	0.12396	0.0020926	0.0347254	lcl|NW_020311984.1_cds_XP_012254497.1_19918	protein=transcription initiation factor TFIID subunit 7
gene-LOC105691480	16512.8	-0.279471	0.109212	0.00141126	0.026822	lcl|NW_020311955.1_cds_XP_012265394.1_12418	protein=death-associated protein 1
gene-LOC105690581	45293.6	-0.278647	0.0758944	2.7e-05	0.00207959	lcl|NW_020311977.1_cds_XP_012263927.1_17863	protein=40S ribosomal protein S3a
gene-LOC105689637	3900.95	-0.278439	0.121636	0.0018155	0.0315491	lcl|NW_020311915.1_cds_XP_012262221.1_10195	protein=uncharacterized protein LOC105689637
gene-LOC105692728	13099.7	-0.278097	0.084292	0.000104252	0.00506906	lcl|NW_020311994.1_cds_XP_012267558.1_21807	protein=60S ribosomal protein L37a
gene-LOC105694106	484.165	-0.275722	0.102722	0.000713497	0.0170076	lcl|NW_020311298.1_cds_XP_012269903.1_1378	protein=uncharacterized protein LOC105694106 isoform X1
gene-LOC105688284	452.731	-0.27555	0.0826851	9.59e-05	0.0047886	lcl|NW_020311304.1_cds_XP_020709547.1_1782	protein=multiple coagulation factor deficiency protein 2 homolog isoform X1
gene-LOC105686453	1415.95	-0.275269	0.117438	0.00173197	0.0305839	lcl|NW_020311966.1_cds_XP_012256729.1_14708	protein=uncharacterized protein LOC105686453
gene-LOC105683699	984.563	-0.274348	0.092324	0.000308622	0.0101917	lcl|NW_020311962.1_cds_XP_012251895.1_13606	protein=importin-13
gene-LOC105685973	1032.62	-0.273993	0.0714739	1.42e-05	0.00138327	lcl|NW_020311353.1_cds_XP_012255908.1_5422	protein=WD repeat-containing protein 6
gene-LOC105687098	8290.19	-0.272057	0.0806993	7.93e-05	0.0041942	lcl|NW_020311978.1_cds_XP_012257893.1_18187	protein=cystathionine gamma-lyase
gene-LOC105688869	711.035	-0.270009	0.117802	0.00203986	0.0340777	lcl|NW_020311971.1_cds_XP_012260909.1_15866	protein=snurportin-1
gene-LOC105691868	1933.91	-0.269439	0.101509	0.000847044	0.0192229	lcl|NW_020311513.1_cds_XP_012266067.1_9823	protein=ragulator complex protein LAMTOR4 homolog
gene-LOC105683031	41481.7	-0.268823	0.0758793	4.64e-05	0.00301382	lcl|NW_020311317.1_cds_XP_012250745.1_3240	protein=60S ribosomal protein L6
gene-LOC105691376	1415.75	-0.267908	0.110041	0.00144147	0.0270597	lcl|NW_020311985.1_cds_XP_012265218.1_20263	protein=uncharacterized protein LOC105691376
gene-LOC105687758	19520.1	-0.267359	0.0814269	0.000127557	0.00563517	lcl|NW_020311309.1_cds_XP_012259053.1_2398	protein=60S ribosomal protein L28
gene-LOC105683916	43073.9	-0.266989	0.0975868	0.00065547	0.0162884	lcl|NW_020311381.1_cds_XP_012252328.1_6791	protein=polyadenylate-binding protein
gene-LOC105684577	21599.5	-0.266545	0.0690366	1.94e-05	0.00166485	lcl|NW_020311976.1_cds_XP_020707179.1_17324	protein=40S ribosomal protein S12
gene-LOC105684830	20148.7	-0.266073	0.10412	0.00105776	0.022135	lcl|NW_020311985.1_cds_XP_012253907.1_20289	protein=glutamate dehydrogenase, mitochondrial isoform X1
gene-LOC105686632	1245.38	-0.265596	0.0957029	0.000604938	0.0155779	lcl|NW_020311995.1_cds_XP_012257066.1_21973	protein=metallophosphoesterase domain-containing protein 1
gene-LOC105686385	1304.01	-0.264928	0.102493	0.000940134	0.0204951	lcl|NW_020311286.1_cds_XP_012256558.1_165	protein=G patch domain-containing protein 2
gene-LOC105689060	915.886	-0.264685	0.122159	0.00281229	0.0412912	lcl|NW_020311980.1_cds_XP_025602839.1_18774	protein=uncharacterized protein LOC105689060
gene-LOC105691765	4502.95	-0.2637	0.101365	0.00117008	0.0235436	lcl|NW_020311334.1_cds_XP_012265883.1_4396	protein=supervillin-like isoform X1
gene-LOC105686636	270.863	-0.262659	0.12226	0.00299449	0.0428277	lcl|NW_020311966.1_cds_XP_012257070.1_14806	protein=E3 ubiquitin-protein ligase MSL2
gene-LOC105684587	844.816	-0.259967	0.108107	0.00164181	0.0296719	lcl|NW_020311948.1_cds_XP_012253472.1_11997	protein=mediator of RNA polymerase II transcription subunit 31-A
gene-LOC105687415	1152.38	-0.257935	0.0946039	0.000696314	0.0168128	lcl|NW_020311343.1_cds_XP_012258487.1_4773	protein=girdin isoform X1
gene-LOC105693335	912.938	-0.257253	0.0924899	0.000615036	0.0157336	lcl|NW_020311432.1_cds_XP_012268600.1_8592	protein=ras association domain-containing protein 4
gene-LOC105685436	664.187	-0.257178	0.119781	0.00304817	0.0432223	lcl|NW_020311401.1_cds_XP_012254922.1_7621	protein=uncharacterized protein LOC105685436 isoform X1
gene-LOC105683412	2804.55	-0.256978	0.0866637	0.000353567	0.0110653	lcl|NW_020311293.1_cds_XP_012251397.1_778	protein=E3 ubiquitin-protein ligase RNF185-like
gene-LOC105687519	1341.26	-0.255253	0.101013	0.00121931	0.0240954	lcl|NW_020311973.1_cds_XP_012258650.1_16462	protein=uncharacterized protein LOC105687519 isoform X1
gene-LOC105684090	1153.65	-0.252968	0.119783	0.00342382	0.0463031	lcl|NW_020311925.1_cds_XP_012252626.1_10550	protein=PR domain zinc finger protein 10 isoform X1
gene-LOC105687296	403.06	-0.252703	0.0979829	0.00112811	0.0229784	lcl|NW_020311343.1_cds_XP_012258252.1_4806	protein=zinc finger protein 37-like
gene-LOC105683089	2801.02	-0.252366	0.0767787	0.000128628	0.00565734	lcl|NW_020311311.1_cds_XP_012250857.1_2552	protein=protein tramtrack, alpha isoform isoform X1
gene-LOC105689570	3906.25	-0.251473	0.0869959	0.000464678	0.0131968	lcl|NW_020311408.1_cds_XP_012262105.1_7806	protein=sodium/hydrogen exchanger 7 isoform X4
gene-LOC105682932	24389.4	-0.251084	0.0746758	0.000100146	0.00495249	lcl|NW_020311298.1_cds_XP_012250608.1_1369	protein=60S ribosomal protein L31
gene-LOC105692317	1594.44	-0.251078	0.113843	0.00283698	0.0414482	lcl|NW_020311312.1_cds_XP_012266859.1_2739	protein=UDP-galactose transporter senju	UDP
gene-LOC105691679	4355.44	-0.251043	0.115036	0.00283854	0.0414482	lcl|NW_020311393.1_cds_XP_012265744.1_7149	protein=uncharacterized protein LOC105691679
gene-LOC105690945	22424.2	-0.250843	0.122645	0.00374684	0.0489404	lcl|NW_020311302.1_cds_XP_012264553.1_1678	protein=pantothenate kinase 3 isoform X1
gene-LOC105684636	3284.99	-0.249499	0.0909116	0.000729874	0.0172326	lcl|NW_020311948.1_cds_XP_012253576.1_12002	protein=probable serine/threonine-protein kinase DDB_G0267686 isoform X1
gene-LOC105683747	5597.37	-0.249344	0.0796674	0.000233799	0.00854397	lcl|NW_020311962.1_cds_XP_012252004.1_13708	protein=sepiapterin reductase-like
gene-LOC105685910	4860.31	-0.249023	0.103737	0.00197243	0.0332868	lcl|NW_020311342.1_cds_XP_012255811.1_4738	protein=MOB kinase activator-like 2 isoform X2
gene-LOC105690426	21367.7	-0.248963	0.0902802	0.00102839	0.0217493	lcl|NW_020311971.1_cds_XP_012263629.1_16137	protein=40S ribosomal protein S14a
gene-LOC105684914	807.359	-0.2468	0.100035	0.00167058	0.0298659	lcl|NW_020311419.1_cds_XP_012254067.2_8089	protein=snRNA-activating protein complex subunit 3 isoform X1
gene-LOC105692092	482.7	-0.246694	0.112367	0.00288208	0.0416999	lcl|NW_020311990.1_cds_XP_012266502.1_20804	protein=uncharacterized protein LOC105692092
gene-LOC105683885	1229.84	-0.246142	0.0848589	0.0004697	0.0133015	lcl|NW_020311462.1_cds_XP_012252263.1_9211	protein=thiamin pyrophosphokinase 1 isoform X1
gene-LOC105686391	114459	-0.245177	0.0811054	0.000562676	0.014888	lcl|NW_020311966.1_cds_XP_012256569.1_14828	protein=eukaryotic initiation factor 4A-I
gene-LOC105684580	14076.9	-0.242181	0.106537	0.00252621	0.039113	lcl|NW_020311948.1_cds_XP_012253463.1_12049	protein=40S ribosomal protein S28
gene-LOC105685571	22067.9	-0.237146	0.117033	0.00330846	0.0452977	lcl|NW_020311943.1_cds_XP_012255228.1_11544	protein=40S ribosomal protein S29
gene-LOC105693466	3102.49	-0.237022	0.10681	0.00309055	0.0435746	lcl|NW_020311432.1_cds_XP_012268838.1_8354	protein=colorectal mutant cancer protein
gene-LOC105692622	18282.5	-0.23676	0.0978281	0.00190019	0.0325654	lcl|NW_020311970.1_cds_NP_001295473.1_15775	protein=60S ribosomal protein L32] exception=annotated by transcript or proteomic data
gene-LOC105684723	12884.8	-0.236278	0.0964203	0.00165483	0.0297451	lcl|NW_020311397.1_cds_XP_020707292.1_7322	protein=heparan-alpha-glucosaminide N-acetyltransferase-like
gene-LOC105690957	2486.99	-0.235754	0.0784389	0.000354002	0.0110653	lcl|NW_020311303.1_cds_XP_012264573.1_1722	protein=1-phosphatidylinositol 4,5-bisphosphate phosphodiesterase
gene-LOC105684608	2216.07	-0.235318	0.11116	0.0038426	0.0498635	lcl|NW_020311976.1_cds_XP_012253503.1_17293	protein=exportin-1
gene-LOC105685219	13111.8	-0.235165	0.106171	0.00364533	0.0478028	lcl|NW_020311984.1_cds_XP_020707627.1_19937	protein=uncharacterized protein LOC105685219
gene-LOC105685749	3400.19	-0.233144	0.0860495	0.000859142	0.0194489	lcl|NW_020311958.1_cds_XP_012255536.1_12926	protein=DENN domain-containing protein 5B isoform X1
gene-LOC105686113	13244.5	-0.232587	0.0950325	0.00170521	0.0303216	lcl|NW_020311333.1_cds_XP_012256151.1_4288	protein=thymosin beta isoform X1
gene-LOC105684314	527.704	-0.232148	0.0760184	0.000329599	0.0107066	lcl|NW_020311966.1_cds_XP_012253005.1_14390	protein=putative methyltransferase C9orf114
gene-LOC105687777	724.956	-0.231298	0.0808897	0.000594	0.015435	lcl|NW_020311309.1_cds_XP_012259077.1_2255	protein=rhotekin-like isoform X1
gene-LOC105688847	373.824	-0.230959	0.098964	0.00249431	0.0388612	lcl|NW_020311971.1_cds_XP_012260865.1_15890	protein=DNA polymerase eta isoform X1
gene-LOC105691758	3865.06	-0.230792	0.0747015	0.000291729	0.00987842	lcl|NW_020311334.1_cds_XP_012265875.1_4322	protein=hrp65 protein-like isoform X1
gene-LOC105687829	3648.09	-0.230724	0.0906022	0.00145507	0.0271359	lcl|NW_020311309.1_cds_XP_012259157.1_2382	protein=failed axon connections isoform X1
gene-LOC105685222	2045.85	-0.229636	0.0651413	5.98e-05	0.00352275	lcl|NW_020311344.1_cds_XP_012254563.1_4872	protein=max-like protein X isoform X1
gene-LOC105692824	2415.97	-0.229513	0.0932925	0.00163955	0.0296719	lcl|NW_020311984.1_cds_XP_012267721.1_20108	protein=beta-1,3-galactosyltransferase 1-like isoform X1
gene-LOC105684478	3946.75	-0.228534	0.105641	0.00373331	0.0488278	lcl|NW_020311344.1_cds_XP_012253273.1_4864	protein=homeobox protein extradenticle isoform X1
gene-LOC105693786	13660.7	-0.227252	0.0691555	0.000151923	0.00639877	lcl|NW_020311365.1_cds_XP_012269358.1_5985	protein=40S ribosomal protein S9 isoform X1
gene-LOC105690727	1305.74	-0.226147	0.0964093	0.00245875	0.0387546	lcl|NW_020311306.1_cds_XP_012264209.1_2106	protein=adenylyltransferase and sulfurtransferase MOCS3
gene-LOC105694110	29196.6	-0.225678	0.0719138	0.000242214	0.00872889	lcl|NW_020311298.1_cds_XP_012269909.1_1381	protein=60S ribosomal protein L27a
gene-LOC105683632	993.504	-0.225278	0.0975784	0.00272667	0.0405134	lcl|NW_020311337.1_cds_XP_012251799.1_4442	protein=probable 28S rRNA (cytosine-C(5))-methyltransferase
gene-LOC105689137	973.031	-0.223929	0.0864411	0.00136722	0.0262866	lcl|NW_020311980.1_cds_XP_012261370.1_18773	protein=proto-oncogene tyrosine-protein kinase receptor Ret
gene-LOC105692828	1116.99	-0.223911	0.0871301	0.00181267	0.0315491	lcl|NW_020311984.1_cds_XP_012267728.1_20130	protein=GATOR complex protein NPRL3 isoform X1
gene-LOC105682903	1927.62	-0.223862	0.0849716	0.00120336	0.0239229	lcl|NW_020311298.1_cds_XP_012250543.1_1354	protein=uncharacterized protein LOC105682903
gene-LOC105693492	40252.3	-0.223814	0.0814001	0.000870852	0.0195529	lcl|NW_020311432.1_cds_XP_012268883.1_8312	protein=40S ribosomal protein S6
gene-LOC105693346	938.319	-0.223242	0.0995936	0.00326662	0.0449597	lcl|NW_020311432.1_cds_XP_012268612.1_8513	protein=sin3 histone deacetylase corepressor complex component SDS3 isoform X2
gene-LOC105693467	53451	-0.222821	0.0940358	0.00236651	0.0379808	lcl|NW_020311432.1_cds_XP_012268839.1_8357	protein=60S ribosomal protein L4
gene-LOC105682919	21211.2	-0.221962	0.0809226	0.000592125	0.015435	lcl|NW_020311298.1_cds_XP_012250581.1_1282	protein=high mobility group protein DSP1 isoform X1
gene-LOC105691797	23507	-0.221778	0.0695991	0.000249403	0.0088538	lcl|NW_020311334.1_cds_XP_012265946.1_4399	protein=60S ribosomal protein L18a
gene-LOC105685158	21151.3	-0.22158	0.0615124	6.83e-05	0.00385548	lcl|NW_020311984.1_cds_XP_012254438.1_19905	protein=40S ribosomal protein S19a
gene-LOC105692894	2724.5	-0.22058	0.0576541	2.13e-05	0.00178242	lcl|NW_020311323.1_cds_XP_012267855.1_3466	protein=uncharacterized protein LOC105692894 isoform X1
gene-LOC105687218	4216.98	-0.2183	0.091308	0.0024887	0.0388347	lcl|NW_020311978.1_cds_XP_012258098.1_18227	protein=ras-related protein Rab-18-B
gene-LOC105684833	11406.7	-0.218042	0.0814474	0.00102522	0.0217363	lcl|NW_020311977.1_cds_XP_012253911.1_17588	protein=40S ribosomal protein S27
gene-LOC105686360	1429.25	-0.21776	0.0757832	0.000698561	0.0168128	lcl|NW_020311966.1_cds_XP_012256500.1_14781	protein=transmembrane and coiled-coil domain-containing protein 4-like isoform X2
gene-LOC105690547	1939.22	-0.216248	0.0672959	0.000201129	0.00780948	lcl|NW_020311977.1_cds_XP_012263818.1_17617	protein=arfaptin-2 isoform X1
gene-LOC105686524	1470.72	-0.214108	0.087947	0.00223456	0.0364722	lcl|NW_020311995.1_cds_XP_012256859.1_22022	protein=uncharacterized protein LOC105686524
gene-LOC105693068	1284.37	-0.213749	0.0896993	0.0027342	0.0405134	lcl|NW_020311954.1_cds_XP_025602417.1_12333	protein=ankyrin repeat domain-containing protein SOWAHC
gene-LOC105688394	14498	-0.211603	0.0903622	0.00287296	0.0416286	lcl|NW_020311974.1_cds_XP_012260084.1_16697	protein=poly(U)-specific endoribonuclease homolog
gene-LOC105691245	20050.8	-0.211506	0.0891725	0.00265239	0.0401142	lcl|NW_020311918.1_cds_XP_012265011.1_10357	protein=60S ribosomal protein L21
gene-LOC105690741	772.509	-0.210953	0.0782461	0.00113802	0.0230854	lcl|NW_020311306.1_cds_XP_012264236.1_2056	protein=uncharacterized protein LOC105690741
gene-LOC105692312	3807.94	-0.210176	0.0872411	0.00243187	0.0386147	lcl|NW_020311312.1_cds_XP_012266850.1_2778	protein=CDP-diacylglycerol--inositol 3-phosphatidyltransferase
gene-LOC105686760	2633.18	-0.209478	0.0832091	0.00182813	0.0316579	lcl|NW_020311995.1_cds_XP_012257301.1_22082	protein=serine/threonine-protein phosphatase 6 regulatory subunit 3 isoform X1
gene-LOC105690631	647.772	-0.209035	0.0802319	0.00151546	0.0280012	lcl|NW_020311977.1_cds_XP_012264033.1_17891	protein=N-acetylglucosamine-1-phosphotransferase subunits alpha/beta isoform X1
gene-LOC105687760	37105.6	-0.207353	0.058891	7.56e-05	0.00405409	lcl|NW_020311309.1_cds_XP_012259054.1_2323	protein=60S ribosomal protein L18
gene-LOC112694969	1170.92	-0.206824	0.0731752	0.000803965	0.0184805	lcl|NW_020311959.1_cds_XP_025602469.1_13065	protein=splicing factor 3B subunit 6
gene-LOC105683386	1055.78	-0.206114	0.0770146	0.00128	0.0251944	lcl|NW_020311956.1_cds_XP_012251352.1_12641	protein=BTB/POZ domain-containing protein KCTD3 isoform X2
gene-LOC105685507	2142.84	-0.203634	0.0631591	0.000236682	0.00861766	lcl|NW_020311943.1_cds_XP_012255080.1_11705	protein=zinc finger protein 571-like isoform X1
gene-LOC105690473	916.453	-0.203611	0.0806622	0.00195539	0.0332249	lcl|NW_020311305.1_cds_XP_012263685.1_1992	protein=transcription factor E2F5-like
gene-LOC105686689	802.593	-0.202914	0.0860637	0.00289461	0.0417672	lcl|NW_020311966.1_cds_XP_012257163.1_14658	protein=uncharacterized protein LOC105686689 isoform X1
gene-LOC105691383	1374.48	-0.200811	0.0602506	0.000174931	0.00713805	lcl|NW_020311296.1_cds_XP_012265246.1_983	protein=trimethylguanosine synthase
gene-LOC105688436	26234.9	-0.200558	0.0760319	0.00147642	0.027431	lcl|NW_020311965.1_cds_XP_012260192.1_14223	protein=60S ribosomal protein L26
gene-LOC105692270	27358.2	-0.20009	0.0681174	0.00061573	0.0157336	lcl|NW_020311312.1_cds_XP_012266772.1_2675	protein=60S acidic ribosomal protein P2
gene-LOC105686025	2488.36	-0.200054	0.0748455	0.00143305	0.0270497	lcl|NW_020311333.1_cds_XP_012255989.1_4208	protein=ran-binding protein 3 isoform X1
gene-LOC105687408	22605.6	-0.198368	0.0736529	0.00159474	0.0291667	lcl|NW_020311343.1_cds_XP_012258479.1_4854	protein=ubiquitin-40S ribosomal protein S27a
gene-LOC105691010	882.552	-0.194962	0.0826436	0.00322485	0.0448686	lcl|NW_020311412.1_cds_XP_012264665.1_7886	protein=DNA-directed RNA polymerase II subunit RPB7
gene-LOC105689028	2724.99	-0.193794	0.0808029	0.00297173	0.0425633	lcl|NW_020311446.1_cds_XP_012261186.1_8930	protein=GRB10-interacting GYF protein 2 isoform X1
gene-LOC105687134	1799.48	-0.19378	0.0693955	0.00120331	0.0239229	lcl|NW_020311976.1_cds_XP_012257958.1_17370	protein=eukaryotic translation initiation factor 3 subunit K
gene-LOC105693231	2404.24	-0.19367	0.0648634	0.000573033	0.0150289	lcl|NW_020311372.1_cds_XP_012268449.1_6387	protein=splicing factor 3A subunit 1
gene-LOC105685244	16130.3	-0.191459	0.0657869	0.000703834	0.0168474	lcl|NW_020311984.1_cds_XP_012254610.1_19892	protein=60S ribosomal protein L36
gene-LOC105686242	884.236	-0.191006	0.0763425	0.00238573	0.0381256	lcl|NW_020311966.1_cds_XP_012256306.1_14798	protein=CCR4-NOT transcription complex subunit 10-A
gene-LOC105685189	1070.49	-0.187836	0.0797641	0.00351067	0.046715	lcl|NW_020311339.1_cds_XP_012254500.1_4616	protein=RNA-binding protein 42
gene-LOC105685788	496.218	-0.185476	0.0788131	0.00370251	0.0484888	lcl|NW_020311983.1_cds_XP_012255618.1_19658	protein=TBC1 domain family member 14-like
gene-LOC105684441	1547.27	-0.184003	0.0644043	0.000928745	0.0204598	lcl|NW_020311300.1_cds_XP_012253193.1_1544	protein=cleft lip and palate transmembrane protein 1-like protein isoform X1
gene-LOC105685408	1690.97	-0.182405	0.0599654	0.00053064	0.0144508	lcl|NW_020311943.1_cds_XP_012254880.1_11535	protein=translation initiation factor IF-2, mitochondrial isoform X1
gene-LOC105693538	1221.84	-0.182146	0.0602947	0.00059473	0.015435	lcl|NW_020311465.1_cds_XP_012268966.1_9271	protein=histone acetyltransferase KAT8-like
gene-LOC105689736	7102.28	-0.180815	0.072066	0.00251482	0.0390584	lcl|NW_020311959.1_cds_XP_012262408.1_13067	protein=probable elongation factor 1-delta isoform X1
gene-LOC105688105	2663.78	-0.180057	0.0611757	0.000736676	0.017352	lcl|NW_020311979.1_cds_XP_012259580.1_18574	protein=eukaryotic translation initiation factor 3 subunit E
gene-LOC105685384	1909.4	-0.176757	0.0655564	0.00160561	0.0292303	lcl|NW_020311401.1_cds_XP_012254835.1_7487	protein=uncharacterized protein LOC105685384
gene-LOC105689966	5709.21	-0.176706	0.0701887	0.00261601	0.0399929	lcl|NW_020311296.1_cds_XP_012262813.1_1065	protein=patronin isoform X1
gene-LOC105689430	1069.49	-0.175658	0.0698639	0.00264844	0.0401142	lcl|NW_020311964.1_cds_XP_012261855.1_14009	protein=ras-related protein M-Ras-like
gene-LOC105682888	1246.95	-0.174303	0.0627942	0.00130424	0.0254698	lcl|NW_020311298.1_cds_XP_012250519.1_1161	protein=N-acetylglucosamine-6-phosphate deacetylase
gene-LOC105693401	2813.16	-0.172165	0.0582039	0.000797036	0.0184049	lcl|NW_020311432.1_cds_XP_012268704.1_8459	protein=transcriptional adapter 2B isoform X1
gene-LOC105692061	3059.51	-0.171059	0.0625573	0.00139126	0.0266798	lcl|NW_020311992.1_cds_XP_012266405.1_21100	protein=myotubularin-related protein 3
gene-LOC105691166	2593.5	-0.168581	0.0587434	0.00105702	0.022135	lcl|NW_020311362.1_cds_XP_020710993.1_5840	protein=putative tRNA pseudouridine synthase Pus10
gene-LOC105688927	798.125	-0.165716	0.0631295	0.00221104	0.0362668	lcl|NW_020311418.1_cds_XP_012260995.1_7979	protein=DET1- and DDB1-associated protein 1
gene-LOC105684070	1089.02	-0.16309	0.0625098	0.00240723	0.0382846	lcl|NW_020311925.1_cds_XP_012252603.1_10527	protein=mediator of RNA polymerase II transcription subunit 17
gene-LOC105694091	4783.78	-0.161813	0.0460501	7.99e-05	0.00420307	lcl|NW_020311298.1_cds_XP_012269868.1_1315	protein=eukaryotic translation initiation factor 3 subunit M
gene-LOC105690284	1389.06	-0.160482	0.0518755	0.000529497	0.0144508	lcl|NW_020311327.1_cds_XP_012263380.1_3839	protein=YTH domain-containing protein 1
gene-LOC105691620	6912.95	-0.156292	0.06108	0.00221908	0.0363033	lcl|NW_020311940.1_cds_XP_012265659.1_11160	protein=RNA-binding protein 39 isoform X1
gene-LOC105692348	6048.97	-0.135909	0.040074	0.000269407	0.00937105	lcl|NW_020311312.1_cds_XP_012266917.1_2591	protein=serine/arginine-rich splicing factor 1A
gene-LOC105693783	2179.87	-0.134854	0.0468244	0.00149207	0.02767	lcl|NW_020311365.1_cds_XP_012269351.1_6003	protein=uncharacterized protein LOC105693783 isoform X1
gene-LOC105685668	6917.47	-0.134334	0.0488621	0.002251	0.0366802	lcl|NW_020311424.1_cds_XP_012255412.1_8198	protein=aspartate--tRNA ligase, cytoplasmic isoform X1
gene-LOC105684891	13892.4	-0.123567	0.275738	7.42e-05	0.0040094	lcl|NW_020311988.1_cds_XP_012254060.1_20535	protein=uncharacterized protein LOC105684891
gene-LOC105690653	3978.33	-0.114746	0.0412747	0.00260221	0.039855	lcl|NW_020311977.1_cds_XP_012264071.1_17641	protein=YTH domain-containing family protein 1
gene-LOC105690370	3163.24	-0.112191	0.21502	0.00284877	0.0414738	lcl|NW_020311971.1_cds_XP_012263524.1_15996	protein=venom acid phosphatase Acph-1-like
gene-LOC110116790	43.4577	-0.0766617	0.151294	0.000860916	0.0194489	lcl|NW_020311304.1_cds_XP_020709813.1_1829	protein=ionotropic receptor 25a-like
gene-LOC105690336	3581.35	-0.0721178	0.147241	3.03e-05	0.00224731	lcl|NW_020311957.1_cds_XP_012263482.1_12798	protein=calcium-independent phospholipase A2-gamma-like isoform X2
gene-LOC105692436	44.1288	-0.065464	0.138202	0.000753277	0.0176178	lcl|NW_020311287.1_cds_XP_012267068.1_264	protein=cuticle protein 19-like
gene-LOC105693193	19.8504	-0.0550888	0.128855	0.000188597	0.00743909	lcl|NW_020311966.1_cds_XP_012268385.1_14460	protein=homeobox protein rough
gene-LOC105692013	795.936	-0.0533733	0.126738	0.00215577	0.0355362	lcl|NW_020311992.1_cds_XP_012266300.1_21128	protein=ornithine decarboxylase 2-like isoform X1
gene-LOC105689639	56.5274	-0.0491623	0.12352	0.00273118	0.0405134	lcl|NW_020311477.1_cds_XP_012262223.1_9440	protein=protein Wnt-11-like
gene-LOC105686218	1519.43	-0.0441459	0.120281	0.00198629	0.0334073	lcl|NW_020311966.1_cds_XP_012256279.1_14719	protein=ERAD-associated E3 ubiquitin-protein ligase HRD1-like
gene-LOC105687948	569.33	-0.0393322	0.117841	9.97e-05	0.00495249	lcl|NW_020311357.1_cds_XP_025601860.1_5634	protein=4-coumarate--CoA ligase 1-like
gene-LOC112695038	34.2567	-0.0339054	0.114998	7.03e-05	0.00392504	lcl|NW_020311984.1_cds_XP_025602887.1_20080	protein=uncharacterized protein LOC112695038
gene-LOC105688733	841.474	-0.0294046	0.113024	1.31e-05	0.00131087	lcl|NW_020311965.1_cds_XP_012260680.1_14327	protein=abaecin-like
gene-LOC105688732	1129	-0.0281466	0.112472	5.71e-05	0.00344906	lcl|NW_020311965.1_cds_XP_012260679.2_14326	protein=uncharacterized protein LOC105688732 isoform X1
gene-LOC105690076	1598.21	-0.0209919	0.109914	0.00202721	0.0339805	lcl|NW_020311338.1_cds_XP_012263016.1_4487	protein=uncharacterized protein LOC105690076
gene-LOC105683987	239.14	-0.0186655	0.109286	0.00254039	0.0392103	lcl|NW_020311942.1_cds_XP_012252436.1_11493	protein=trypsin delta-like
gene-LOC105684828	1385.39	0.12217	0.0452652	0.00307145	0.0433668	lcl|NW_020311985.1_cds_XP_012253903.1_20288	protein=transcription elongation factor B polypeptide 3
gene-LOC105690726	12772.4	0.127865	0.0449269	0.00159625	0.0291667	lcl|NW_020311306.1_cds_XP_012264199.1_2093	protein=dynein heavy chain, cytoplasmic isoform X1
gene-LOC105684717	1530.67	0.129447	0.0461644	0.00204329	0.0340777	lcl|NW_020311397.1_cds_XP_012253742.1_7336	protein=glutathione S-transferase C-terminal domain-containing protein homolog	GST
gene-LOC105683590	4172.58	0.135238	0.0504117	0.00273486	0.0405134	lcl|NW_020311966.1_cds_XP_012251728.1_14592	protein=ATP-dependent zinc metalloprotease YME1 homolog isoform X1
gene-LOC105688339	3393.07	0.159231	0.0611933	0.00276573	0.0407279	lcl|NW_020311965.1_cds_XP_012259949.1_14254	protein=thioredoxin, mitochondrial
gene-LOC105694095	5746.94	0.159655	0.0552028	0.0010697	0.0222444	lcl|NW_020311298.1_cds_XP_012269876.1_1338	protein=probable phosphorylase b kinase regulatory subunit alpha isoform X1
gene-LOC105685916	3857.67	0.160453	0.0644995	0.00347403	0.0464763	lcl|NW_020311958.1_cds_XP_012255825.1_12942	protein=ADP-ribosylation factor GTPase-activating protein 2
gene-LOC105691289	4587.52	0.166035	0.0676076	0.00355621	0.0471945	lcl|NW_020311918.1_cds_XP_012265084.1_10390	protein=vascular endothelial growth factor receptor 1-like isoform X1
gene-LOC105692705	3300.1	0.168112	0.0610669	0.00157781	0.0290434	lcl|NW_020311970.1_cds_XP_012267505.1_15782	protein=charged multivesicular body protein 4b
gene-LOC105692918	3204.27	0.175126	0.0580481	0.000630194	0.0158988	lcl|NW_020311972.1_cds_XP_012267898.1_16220	protein=AT-rich interactive domain-containing protein 2 isoform X1
gene-LOC105691786	3951.12	0.176246	0.0587622	0.000725635	0.0172144	lcl|NW_020311968.1_cds_XP_012265933.1_15499	protein=coatomer subunit alpha
gene-LOC105693016	1159.73	0.18155	0.0647616	0.00113526	0.0230766	lcl|NW_020311323.1_cds_XP_012268068.1_3497	protein=FAD-linked sulfhydryl oxidase ALR
gene-LOC105690338	2927.77	0.182192	0.0525216	0.000117471	0.00540586	lcl|NW_020311327.1_cds_XP_012263486.1_3810	protein=ATPase family AAA domain-containing protein 1-B isoform X1
gene-LOC105688344	4093.72	0.182841	0.0592407	0.000551367	0.0147725	lcl|NW_020311365.1_cds_XP_012259959.1_5964	protein=integrin beta-PS
gene-LOC105686351	526.052	0.183309	0.0763948	0.00338621	0.0460358	lcl|NW_020311966.1_cds_XP_012256483.1_14872	protein=AKT-interacting protein
gene-LOC105683180	1613.29	0.185163	0.0609106	0.000547713	0.0147142	lcl|NW_020311988.1_cds_XP_012251074.1_20501	protein=charged multivesicular body protein 1b
gene-LOC105689071	820.191	0.185402	0.0744131	0.00250384	0.0389487	lcl|NW_020311980.1_cds_XP_012261250.1_18844	protein=trafficking protein particle complex subunit 3
gene-LOC105686035	1745.41	0.186627	0.0736351	0.00247157	0.0387546	lcl|NW_020311333.1_cds_XP_012256007.1_4276	protein=uncharacterized protein LOC105686035 isoform X1
gene-LOC105691598	4294.77	0.195176	0.0729723	0.00145013	0.0271359	lcl|NW_020311940.1_cds_XP_012265620.1_11283	protein=coatomer subunit gamma
gene-LOC105687301	816.338	0.196312	0.0713473	0.00109704	0.0226236	lcl|NW_020311982.1_cds_XP_012258258.1_19213	protein=leucine-rich repeats and immunoglobulin-like domains protein 3 isoform X1
gene-LOC105687252	1138.22	0.197874	0.0844002	0.00336447	0.0458749	lcl|NW_020311343.1_cds_XP_012258140.1_4852	protein=protein jagunal
gene-LOC105694100	1525.94	0.198703	0.0687051	0.000760334	0.0176996	lcl|NW_020311298.1_cds_XP_012269888.1_1342	protein=39S ribosomal protein L28, mitochondrial
gene-LOC105685790	2287.5	0.202995	0.0728986	0.00097716	0.0211152	lcl|NW_020311983.1_cds_XP_012255620.1_19659	protein=ancient ubiquitous protein 1-like
gene-LOC105685612	2624.15	0.204321	0.0549913	4e-05	0.00281467	lcl|NW_020311943.1_cds_XP_012255296.1_11732	protein=armadillo repeat-containing protein 5 isoform X1
gene-LOC105688269	3157.68	0.206805	0.0644826	0.000220834	0.00812997	lcl|NW_020311974.1_cds_XP_012259850.1_16705	protein=V-type proton ATPase subunit e
gene-LOC105688309	1207.49	0.209387	0.0887913	0.00282797	0.0414482	lcl|NW_020311974.1_cds_XP_020709366.1_16849	protein=phosphatidylinositol 4-phosphate 5-kinase type-1 alpha-like isoform X1
gene-LOC105693380	813.819	0.210354	0.0917595	0.00335916	0.0458749	lcl|NW_020311343.1_cds_XP_012268663.1_4763	protein=SET and MYND domain-containing protein 4-like
gene-LOC105693859	2335.45	0.21092	0.0698506	0.000430545	0.0126616	lcl|NW_020311987.1_cds_XP_012269527.1_20373	protein=mitochondrial-processing peptidase subunit alpha
gene-LOC105692370	2173.37	0.213629	0.0698268	0.000377566	0.011536	lcl|NW_020311312.1_cds_XP_012266954.1_2632	protein=striatin-4
gene-LOC105688746	1073.39	0.213882	0.0718779	0.00051926	0.0142976	lcl|NW_020311354.1_cds_XP_012260694.1_5476	protein=tryptophan--tRNA ligase, cytoplasmic
gene-LOC105686301	5222.75	0.216984	0.0802611	0.00110222	0.0226406	lcl|NW_020311966.1_cds_XP_012256372.1_14954	protein=CAP-Gly domain-containing linker protein 2 isoform X1
gene-LOC105683925	856.484	0.217545	0.0971058	0.00358127	0.0473901	lcl|NW_020311381.1_cds_XP_012252342.1_6841	protein=threonylcarbamoyladenosine tRNA methylthiotransferase
gene-LOC105693698	1380.32	0.217841	0.0963981	0.00338578	0.0460358	lcl|NW_020311499.1_cds_XP_012269213.1_9553	protein=calcium-transporting ATPase type 2C member 1
gene-LOC105693439	1738.17	0.218233	0.0763671	0.000688411	0.0168127	lcl|NW_020311432.1_cds_XP_012268794.1_8502	protein=WD repeat-containing protein 37-like
gene-LOC105692197	507.225	0.218981	0.091306	0.00240355	0.0382846	lcl|NW_020311990.1_cds_XP_012266670.1_20834	protein=polycomb protein EED-like
gene-LOC105684041	1045.88	0.21985	0.0985471	0.0037593	0.0489744	lcl|NW_020311292.1_cds_XP_012252558.1_634	protein=oxygen-dependent coproporphyrinogen-III oxidase isoform X1
gene-LOC105693952	7157.04	0.220476	0.0816333	0.000897452	0.0200015	lcl|NW_020311945.1_cds_XP_012269646.1_11805	protein=dihydrolipoyllysine-residue succinyltransferase component of 2-oxoglutarate dehydrogenase complex, mitochondrial isoform X1
gene-LOC105684176	1211.88	0.220586	0.0963587	0.00309786	0.0435959	lcl|NW_020311940.1_cds_XP_025602353.1_11083	protein=growth factor receptor-bound protein 14-like isoform X1
gene-LOC105683457	1700.86	0.220789	0.0780854	0.000739263	0.0173718	lcl|NW_020311956.1_cds_XP_012251477.1_12617	protein=CUE domain-containing protein 1
gene-LOC105688078	3408.49	0.222168	0.0574972	2.06e-05	0.00173421	lcl|NW_020311304.1_cds_XP_012259543.1_1786	protein=SUMO-conjugating enzyme UBC9-B
gene-LOC105691913	2564.42	0.225378	0.0955681	0.00252007	0.0390788	lcl|NW_020311347.1_cds_XP_012266156.1_5073	protein=protein transport protein Sec23A
gene-LOC105685167	1463.58	0.228211	0.0756615	0.000390043	0.0117131	lcl|NW_020311984.1_cds_XP_012254450.1_19887	protein=glutaredoxin-related protein 5, mitochondrial
gene-LOC105683492	1645.13	0.228607	0.0864716	0.00121872	0.0240954	lcl|NW_020311917.1_cds_XP_012251536.1_10201	protein=28S ribosomal protein S17, mitochondrial
gene-LOC105692286	1544.16	0.228941	0.0769446	0.000438739	0.0127891	lcl|NW_020311312.1_cds_XP_012266795.1_2609	protein=mitotic-spindle organizing protein 1-like
gene-LOC105686666	608.441	0.229787	0.0946567	0.00216224	0.0355838	lcl|NW_020311995.1_cds_XP_012257127.1_22001	protein=dual specificity mitogen-activated protein kinase kinase dSOR1
gene-LOC105684138	1491.51	0.231876	0.104042	0.0032702	0.0449597	lcl|NW_020311453.1_cds_XP_012252705.1_9084	protein=golgin subfamily A member 5
gene-LOC105690932	2629.55	0.23191	0.0932593	0.00173317	0.0305839	lcl|NW_020311374.1_cds_XP_012264517.1_6518	protein=probable phospholipid-transporting ATPase VD isoform X1
gene-LOC105692322	1738.54	0.233344	0.0881414	0.00118512	0.0237025	lcl|NW_020311312.1_cds_XP_012266864.1_2678	protein=uncharacterized protein LOC105692322
gene-LOC105691907	3694.04	0.233567	0.0765266	0.000332899	0.0107088	lcl|NW_020311513.1_cds_XP_012266142.1_9724	protein=arfGAP with SH3 domain, ANK repeat and PH domain-containing protein isoform X1
gene-LOC105683147	812.353	0.234527	0.0947868	0.0017493	0.0306667	lcl|NW_020311917.1_cds_XP_012250949.1_10228	protein=serine/threonine-protein kinase Genghis Khan isoform X1
gene-LOC105693408	2473.06	0.234756	0.0713004	0.000147682	0.00627334	lcl|NW_020311432.1_cds_XP_012268726.1_8454	protein=protein RER1
gene-LOC105691880	1085.69	0.235619	0.108821	0.0036255	0.0477255	lcl|NW_020311513.1_cds_XP_012266098.1_9721	protein=39S ribosomal protein L11, mitochondrial
gene-LOC105689473	762.576	0.235996	0.0591033	1.02e-05	0.00112918	lcl|NW_020311313.1_cds_XP_012261927.1_2950	protein=active regulator of SIRT1-like
gene-LOC105686411	1609.65	0.23603	0.0656017	4.89e-05	0.00313565	lcl|NW_020311966.1_cds_XP_012256636.1_14967	protein=28S ribosomal protein S5, mitochondrial
gene-LOC105688554	695.869	0.23663	0.0870203	0.000871422	0.0195529	lcl|NW_020311958.1_cds_XP_012260403.1_12894	protein=39S ribosomal protein L21, mitochondrial
gene-LOC105685467	4867.34	0.2389	0.0980059	0.00190493	0.0325904	lcl|NW_020311401.1_cds_XP_012254994.1_7500	protein=cAMP-dependent protein kinase type II regulatory subunit isoform X1
gene-LOC105689390	1401.41	0.240585	0.109743	0.00329262	0.045152	lcl|NW_020311964.1_cds_XP_012261787.1_13901	protein=uncharacterized protein LOC105689390 isoform X1
gene-LOC105686010	1522.18	0.240847	0.109321	0.00319885	0.0445954	lcl|NW_020311333.1_cds_XP_012255960.1_4256	protein=uroporphyrinogen decarboxylase
gene-LOC105693386	6023.09	0.243041	0.0780395	0.000210841	0.00792524	lcl|NW_020311432.1_cds_XP_012268672.1_8387	protein=alpha-actinin, sarcomeric isoform X1
gene-LOC105688823	483.037	0.243094	0.0914504	0.000951765	0.0207014	lcl|NW_020311971.1_cds_XP_012260796.1_15824	protein=signal recognition particle 9 kDa protein
gene-LOC105693056	1969.22	0.243175	0.0933025	0.00115339	0.0233023	lcl|NW_020311386.1_cds_XP_012268143.1_6916	protein=hydroxymethylglutaryl-CoA synthase 1
gene-LOC105688769	4153.61	0.245728	0.112824	0.00326119	0.0449597	lcl|NW_020311970.1_cds_XP_012260726.1_15654	protein=NADH dehydrogenase ubiquinone] 1 alpha subcomplex subunit 6 isoform X2
gene-LOC105691885	1026.66	0.249031	0.118737	0.00380192	0.0494648	lcl|NW_020311347.1_cds_XP_012266105.2_5058	protein=mitochondrial intermembrane space import and assembly protein 40-B
gene-LOC105683798	2732.45	0.250059	0.0652638	1.77e-05	0.00155921	lcl|NW_020311962.1_cds_XP_012252119.1_13633	protein=cytochrome c-type heme lyase
gene-LOC105692065	17591.7	0.25086	0.083634	0.000380159	0.011536	lcl|NW_020311992.1_cds_XP_012266420.1_21238	protein=glycogen phosphorylase
gene-LOC105689508	908.826	0.25096	0.0891594	0.000604722	0.0155779	lcl|NW_020311964.1_cds_XP_012261989.1_13994	protein=serine/threonine-protein kinase pakG-like isoform X1
gene-LOC105684281	1501.01	0.252322	0.112891	0.00265545	0.0401142	lcl|NW_020311966.1_cds_XP_012252949.1_14430	protein=methylcrotonoyl-CoA carboxylase beta chain, mitochondrial isoform X3
gene-LOC105685029	6251.35	0.253915	0.0760471	0.000110338	0.00527288	lcl|NW_020311959.1_cds_XP_012254253.1_13213	protein=lamin Dm0-like isoform X1
gene-LOC105687651	378.717	0.255462	0.121734	0.00357959	0.0473901	lcl|NW_020311986.1_cds_XP_012258881.1_20347	protein=uncharacterized protein LOC105687651
gene-LOC105690125	26226.9	0.256311	0.105788	0.00187587	0.032204	lcl|NW_020311373.1_cds_XP_012263113.1_6416	protein=cytochrome b-c1 complex subunit Rieske, mitochondrial isoform X1
gene-LOC105691942	1120.25	0.256638	0.0745746	7.13e-05	0.00394011	lcl|NW_020311942.1_cds_XP_012266205.1_11500	protein=uncharacterized protein LOC105691942
gene-LOC105684496	8141.2	0.257299	0.119829	0.00329328	0.045152	lcl|NW_020311941.1_cds_XP_012253303.1_11431	protein=chloride intracellular channel exc-4
gene-LOC105691710	1029.91	0.258699	0.0991245	0.00105393	0.022135	lcl|NW_020311393.1_cds_XP_012265815.1_7125	protein=BMP-binding endothelial regulator protein
gene-LOC105693717	1218.12	0.260857	0.085906	0.000302166	0.0100452	lcl|NW_020311290.1_cds_XP_012269284.1_429	protein=28S ribosomal protein S15, mitochondrial
gene-LOC105684275	2045.09	0.261104	0.109853	0.00181178	0.0315491	lcl|NW_020311932.1_cds_XP_025602302.1_10690	protein=epimerase family protein SDR39U1
gene-LOC105691962	1805.38	0.262135	0.0934413	0.000565923	0.014888	lcl|NW_020311513.1_cds_XP_012266233.1_9688	protein=zinc finger protein-like 1 homolog
gene-LOC105693990	12411.3	0.263958	0.125678	0.00339016	0.0460358	lcl|NW_020311410.1_cds_XP_012269699.1_7830	protein=uncharacterized protein CG43427 isoform X1
gene-LOC105689847	1168.5	0.264232	0.07357	4.33e-05	0.00288542	lcl|NW_020311961.1_cds_XP_012262598.1_13451	protein=golgin subfamily A member 1 isoform X1
gene-LOC105693187	357.771	0.266419	0.101733	0.000987092	0.0211916	lcl|NW_020311993.1_cds_XP_012268377.1_21470	protein=SOSS complex subunit B homolog
gene-LOC105684365	1613.07	0.267975	0.13158	0.00360955	0.0476194	lcl|NW_020311968.1_cds_XP_012253084.1_15433	protein=S-adenosylhomocysteine hydrolase-like protein 1 isoform X1
gene-LOC105694118	930.586	0.272619	0.0850429	0.000152709	0.00640476	lcl|NW_020311298.1_cds_XP_020706289.1_1270	protein=SH3 domain-containing RING finger protein 3-like isoform X1
gene-LOC105683061	5820.68	0.273131	0.0782158	3.31e-05	0.00240054	lcl|NW_020311311.1_cds_XP_012250785.1_2568	protein=putative mediator of RNA polymerase II transcription subunit 26 isoform X1
gene-LOC105686772	906.927	0.273664	0.12233	0.00236902	0.0379808	lcl|NW_020311987.1_cds_XP_012257361.1_20383	protein=ubiquinol-cytochrome-c reductase complex assembly factor 1
gene-LOC105693960	3459.82	0.273927	0.111396	0.00140195	0.0267988	lcl|NW_020311340.1_cds_XP_012269664.1_4690	protein=uncharacterized protein LOC105693960
gene-LOC105688350	2241.35	0.276193	0.119073	0.00197128	0.0332868	lcl|NW_020311970.1_cds_XP_012259967.1_15586	protein=dolichyl-diphosphooligosaccharide--protein glycosyltransferase 48 kDa subunit
gene-LOC105692324	4582.39	0.276686	0.131699	0.00349527	0.0466349	lcl|NW_020311312.1_cds_XP_012266865.1_2680	protein=cytochrome b-c1 complex subunit 6, mitochondrial
gene-LOC105692793	2958.58	0.276902	0.129693	0.0030574	0.0432914	lcl|NW_020311984.1_cds_XP_012267666.1_20121	protein=succinate dehydrogenase cytochrome b560 subunit, mitochondrial-like
gene-LOC105691685	3912.26	0.277229	0.0934541	0.000332552	0.0107088	lcl|NW_020311918.1_cds_XP_012265813.1_10270	protein=uncharacterized protein LOC105691685 isoform X1
gene-LOC105690180	2287.68	0.277315	0.104448	0.000805038	0.0184805	lcl|NW_020311989.1_cds_XP_012263188.1_20773	protein=4-hydroxybenzoate polyprenyltransferase, mitochondrial isoform X1
gene-LOC105691113	1396.65	0.277894	0.109195	0.00107988	0.0223625	lcl|NW_020311388.1_cds_XP_012264811.1_6978	protein=uncharacterized protein LOC105691113 isoform X1
gene-LOC105689845	5566.42	0.279225	0.0976182	0.000440909	0.0128147	lcl|NW_020311961.1_cds_XP_012262595.1_13287	protein=NADH dehydrogenase ubiquinone] iron-sulfur protein 6, mitochondrial
gene-LOC105692531	916.471	0.27924	0.0982956	0.000463135	0.0131907	lcl|NW_020311983.1_cds_XP_012267218.1_19503	protein=probable serine hydrolase
gene-LOC105689423	127703	0.279805	0.089899	0.000312198	0.010261	lcl|NW_020311313.1_cds_XP_012261845.1_2888	protein=ADP,ATP carrier protein 2
gene-LOC105687668	1485.05	0.281346	0.100078	0.000502023	0.0139779	lcl|NW_020311364.1_cds_XP_012258903.1_5900	protein=UDP-glucose 6-dehydrogenase	UDP
gene-LOC105683057	5144.79	0.281762	0.0790063	4.14e-05	0.00283612	lcl|NW_020311311.1_cds_XP_012250778.1_2562	protein=adiponectin receptor protein
gene-LOC105690728	4063.12	0.283746	0.130419	0.00264766	0.0401142	lcl|NW_020311306.1_cds_XP_012264210.1_2104	protein=probable galactose-1-phosphate uridylyltransferase
gene-LOC105688013	19606.4	0.284254	0.104997	0.000697406	0.0168128	lcl|NW_020311979.1_cds_XP_012259442.1_18599	protein=cytochrome c1, heme protein, mitochondrial
gene-LOC105693164	1687.15	0.285583	0.135704	0.00294421	0.0422759	lcl|NW_020311983.1_cds_XP_012268335.1_19585	protein=serine/arginine repetitive matrix protein 2 isoform X1
gene-LOC105690387	6416.92	0.28563	0.125239	0.00219087	0.0359954	lcl|NW_020311971.1_cds_XP_012263557.1_16114	protein=NADH dehydrogenase ubiquinone] 1 beta subcomplex subunit 2, mitochondrial-like
gene-LOC105683823	3023.18	0.285977	0.130647	0.0024747	0.0387546	lcl|NW_020311339.1_cds_XP_012252163.1_4628	protein=NADH dehydrogenase ubiquinone] 1 subunit C2
gene-LOC105693597	425.257	0.286281	0.114299	0.00114079	0.0230946	lcl|NW_020311970.1_cds_XP_012269049.1_15676	protein=protein apterous-like isoform X2
gene-LOC105693146	19631.5	0.287506	0.0982431	0.000381059	0.011536	lcl|NW_020311983.1_cds_XP_012268284.1_19568	protein=uncharacterized protein LOC105693146 isoform X1
gene-LOC105686793	259.613	0.287965	0.119039	0.00139304	0.0266798	lcl|NW_020311981.1_cds_XP_020708466.1_19159	protein=uncharacterized protein LOC105686793 isoform X1
gene-LOC105687794	3129.42	0.288255	0.123142	0.00173729	0.0305839	lcl|NW_020311309.1_cds_XP_012259107.1_2306	protein=tyrosine-protein kinase CSK-like
gene-LOC105684274	789.234	0.288627	0.103117	0.000514172	0.0141969	lcl|NW_020311932.1_cds_XP_012252924.1_10704	protein=akirin-2
gene-LOC105688941	2362.86	0.289785	0.128821	0.00209098	0.0347254	lcl|NW_020311418.1_cds_XP_012261022.1_8030	protein=NADH dehydrogenase ubiquinone] iron-sulfur protein 5
gene-LOC105686222	3134.3	0.290855	0.133073	0.00239169	0.0381595	lcl|NW_020311966.1_cds_XP_012256283.1_14977	protein=peptidyl-prolyl cis-trans isomerase 5
gene-LOC105692530	2405.91	0.291443	0.133496	0.00245334	0.0387546	lcl|NW_020311983.1_cds_XP_012267216.1_19502	protein=6-phosphofructo-2-kinase/fructose-2,6-bisphosphatase 1
gene-LOC105690758	605.491	0.294588	0.0961613	0.000297886	0.00996967	lcl|NW_020311400.1_cds_XP_012264257.1_7397	protein=uncharacterized protein LOC105690758
gene-LOC105688258	294.376	0.295202	0.145731	0.00322747	0.0448686	lcl|NW_020311450.1_cds_XP_012259831.1_9055	protein=zinc finger and SCAN domain-containing protein 16-like
gene-LOC105690557	14641.2	0.296045	0.143067	0.00303725	0.0431625	lcl|NW_020311433.1_cds_XP_012263837.1_8654	protein=peroxiredoxin 1
gene-LOC105683921	7149.79	0.296805	0.106589	0.000533158	0.0144798	lcl|NW_020311381.1_cds_XP_012252335.1_6837	protein=uncharacterized protein LOC105683921 isoform X1
gene-LOC105688420	14188.4	0.297575	0.119669	0.0011087	0.0226759	lcl|NW_020311974.1_cds_XP_012260162.1_16795	protein=uncharacterized protein LOC105688420
gene-LOC105692932	6410.86	0.2998	0.103966	0.000376793	0.011536	lcl|NW_020311972.1_cds_XP_012267932.1_16278	protein=calcium/calmodulin-dependent protein kinase type II-like
gene-LOC105690067	2410.65	0.300358	0.116627	0.000904392	0.0201111	lcl|NW_020311338.1_cds_XP_012262989.1_4571	protein=uncharacterized protein LOC105690067
gene-LOC105686585	15179.3	0.30091	0.121439	0.00112358	0.0229331	lcl|NW_020311966.1_cds_XP_012256966.1_14933	protein=ATP synthase subunit d, mitochondrial
gene-LOC105687105	10537.9	0.302297	0.13963	0.00245569	0.0387546	lcl|NW_020311976.1_cds_XP_012257908.1_17363	protein=cytochrome c oxidase subunit 5B, mitochondrial-like
gene-LOC105691624	7704.9	0.302332	0.10921	0.000629022	0.0158988	lcl|NW_020311940.1_cds_XP_012265669.1_11266	protein=dihydrolipoyl dehydrogenase, mitochondrial
gene-LOC105687260	34347.9	0.302359	0.14421	0.00290034	0.0417672	lcl|NW_020311982.1_cds_XP_012258149.1_19298	protein=coiled-coil-helix-coiled-coil-helix domain-containing protein 2
gene-LOC105689415	1795.62	0.30339	0.122	0.00109024	0.0225301	lcl|NW_020311313.1_cds_XP_012261830.1_3028	protein=probable multidrug resistance-associated protein lethal(2)03659
gene-LOC105691699	1343.42	0.303964	0.108085	0.000410461	0.0122155	lcl|NW_020311925.1_cds_XP_012265796.1_10578	protein=hemicentin-1 isoform X2
gene-LOC105692851	1492.46	0.304915	0.0896297	6.87e-05	0.00385548	lcl|NW_020311968.1_cds_XP_012267765.1_15364	protein=adenosine 3'-phospho 5'-phosphosulfate transporter 1 isoform X1
gene-LOC105685639	1169.67	0.305254	0.121254	0.00102369	0.0217363	lcl|NW_020311934.1_cds_XP_012255337.1_10833	protein=ubiquitin carboxyl-terminal hydrolase 14
gene-LOC105685619	1643.96	0.305462	0.142746	0.00248695	0.0388347	lcl|NW_020311958.1_cds_XP_012255311.1_12950	protein=cyclic AMP response element-binding protein A-like
gene-LOC105688892	22166.4	0.305599	0.0888193	5.78e-05	0.00344906	lcl|NW_020311971.1_cds_XP_012260952.1_15924	protein=ATP synthase subunit b, mitochondrial
gene-LOC105693280	861.529	0.307425	0.107485	0.000376811	0.011536	lcl|NW_020311332.1_cds_XP_012268531.1_4105	protein=methyltransferase-like protein 23
gene-LOC105687953	11765.9	0.307844	0.0937722	0.000162293	0.00674975	lcl|NW_020311421.1_cds_XP_025602051.1_8139	protein=LOW QUALITY PROTEIN: titin-like] exception=unclassified translation discrepancy
gene-LOC105694143	3456.77	0.309089	0.107175	0.000353759	0.0110653	lcl|NW_020311298.1_cds_XP_012269954.1_1184	protein=uncharacterized protein LOC105694143
gene-LOC105690254	9093.56	0.310782	0.116947	0.000690099	0.0168127	lcl|NW_020311957.1_cds_XP_012263318.1_12770	protein=NADH dehydrogenase ubiquinone] iron-sulfur protein 4, mitochondrial
gene-LOC105689815	2154.63	0.311496	0.11455	0.000596529	0.0154414	lcl|NW_020311961.1_cds_XP_012262546.1_13234	protein=NADH dehydrogenase ubiquinone] 1 alpha subcomplex subunit 2
gene-LOC105688608	17001.7	0.316369	0.0817399	1.09e-05	0.00117684	lcl|NW_020311988.1_cds_XP_012260520.1_20560	protein=2-oxoglutarate dehydrogenase, mitochondrial isoform X1
gene-LOC105689326	777.857	0.316911	0.146136	0.00215508	0.0355362	lcl|NW_020311964.1_cds_XP_012261666.1_14004	protein=acetyl-coenzyme A transporter 1
gene-LOC105693171	170.667	0.318334	0.139726	0.00166819	0.0298659	lcl|NW_020311983.1_cds_XP_012268353.1_19633	protein=gamma-aminobutyric acid type B receptor subunit 2 isoform X2
gene-LOC105684252	392.798	0.319392	0.136423	0.00143768	0.0270597	lcl|NW_020311933.1_cds_XP_012252890.1_10778	protein=bifunctional methylenetetrahydrofolate dehydrogenase/cyclohydrolase, mitochondrial
gene-LOC105691556	7614.35	0.319459	0.103318	0.00018013	0.00721972	lcl|NW_020311940.1_cds_XP_012265517.1_11225	protein=uncharacterized protein LOC105691556
gene-LOC105691292	5533.57	0.320121	0.108201	0.000274177	0.00943018	lcl|NW_020311824.1_cds_XP_012265094.1_10105	protein=rab-3A-interacting protein-like
gene-LOC105693144	586.017	0.321414	0.160967	0.0030087	0.0428909	lcl|NW_020311983.1_cds_XP_012268279.1_19572	protein=mesencephalic astrocyte-derived neurotrophic factor homolog
gene-LOC105689104	1250.55	0.32145	0.0823278	9.18e-06	0.00104856	lcl|NW_020311980.1_cds_XP_012261297.1_18786	protein=NADH dehydrogenase ubiquinone] 1 alpha subcomplex assembly factor 2
gene-LOC105684499	928.904	0.321692	0.134998	0.0013101	0.0255341	lcl|NW_020311430.1_cds_XP_012253305.2_8291	protein=uncharacterized protein LOC105684499 isoform X2
gene-LOC105686610	4945.98	0.322354	0.127689	0.000910188	0.0201498	lcl|NW_020311286.1_cds_XP_020708339.1_120	protein=echinoderm microtubule-associated protein-like 2 isoform X1
gene-LOC105690023	706.179	0.322842	0.167167	0.00340588	0.0461862	lcl|NW_020311346.1_cds_XP_012262920.1_4991	protein=transmembrane protein 19-like
gene-LOC105686769	4427.92	0.323205	0.144203	0.00173842	0.0305839	lcl|NW_020311966.1_cds_XP_012257321.1_14825	protein=profilin
gene-LOC105691618	1510.25	0.323684	0.146932	0.0019694	0.0332868	lcl|NW_020311968.1_cds_XP_012265658.1_15500	protein=host cell factor 1
gene-LOC105688520	2650.26	0.324717	0.147642	0.00196065	0.0332575	lcl|NW_020311965.1_cds_XP_012260330.2_14259	protein=puromycin-sensitive aminopeptidase isoform X2
gene-LOC105691461	13689.6	0.326802	0.100451	0.000101459	0.00499258	lcl|NW_020311955.1_cds_XP_012265356.1_12532	protein=cytochrome c oxidase subunit 7A2, mitochondrial
gene-LOC105688662	1560	0.327018	0.15731	0.00259045	0.0397363	lcl|NW_020311398.1_cds_XP_012260592.1_7385	protein=uncharacterized protein LOC105688662
gene-LOC105689444	3078.56	0.327664	0.148234	0.00197682	0.0333044	lcl|NW_020311964.1_cds_XP_012261880.1_13886	protein=uncharacterized protein LOC105689444 isoform X1
gene-LOC105691943	14132.2	0.33143	0.0873953	1.07e-05	0.00117263	lcl|NW_020311347.1_cds_XP_012266202.1_5061	protein=uncharacterized protein LOC105691943
gene-LOC105686240	3388.38	0.3326	0.132689	0.00104843	0.0220792	lcl|NW_020311970.1_cds_XP_012256308.1_15726	protein=mitochondrial 2-oxoglutarate/malate carrier protein-like
gene-LOC105684633	47126.4	0.333162	0.109051	0.00023989	0.00870257	lcl|NW_020311948.1_cds_XP_012253567.1_11994	protein=fructose-bisphosphate aldolase isoform X1
gene-LOC105686787	208.482	0.333382	0.167371	0.00285534	0.0414738	lcl|NW_020311981.1_cds_XP_012257341.1_19108	protein=nuclear receptor subfamily 4 group A member 2
gene-LOC105692472	1317.74	0.333854	0.146945	0.00158881	0.029138	lcl|NW_020311288.1_cds_XP_012267121.1_342	protein=toll-like receptor 7
gene-LOC105685774	4763.6	0.335938	0.128729	0.000693207	0.0168127	lcl|NW_020311983.1_cds_XP_012255590.1_19665	protein=FIT family protein CG10671
gene-LOC105686548	1960.43	0.336447	0.166068	0.00269109	0.040403	lcl|NW_020311995.1_cds_XP_012256903.1_22004	protein=enoyl-CoA delta isomerase 1, mitochondrial-like
gene-LOC105692336	6748.83	0.33734	0.0835776	4.98e-06	0.000669111	lcl|NW_020311312.1_cds_XP_012266892.1_2711	protein=NADH-ubiquinone oxidoreductase subunit 8
gene-LOC105684794	9552.53	0.337683	0.168376	0.00275487	0.0406715	lcl|NW_020311977.1_cds_XP_012253853.1_17572	protein=glucose-6-phosphate isomerase
gene-LOC105687784	3791.02	0.338323	0.150045	0.0016271	0.0295134	lcl|NW_020311309.1_cds_XP_012259093.1_2262	protein=HIG1 domain family member 2A, mitochondrial
gene-LOC105683547	288.021	0.340029	0.119846	0.000342462	0.0109105	lcl|NW_020311360.1_cds_XP_012251646.1_5722	protein=receptor-binding cancer antigen expressed on SiSo cells
gene-LOC105685275	1118.43	0.342077	0.115236	0.000244037	0.00875714	lcl|NW_020311984.1_cds_XP_012254667.1_19847	protein=protein groucho-like isoform X1
gene-LOC105687420	3967.02	0.342885	0.081965	1.77e-06	0.000322169	lcl|NW_020311528.1_cds_XP_020708817.1_9967	protein=MICOS complex subunit MIC19
gene-LOC105688167	1366.46	0.3429	0.109359	0.000138952	0.00595338	lcl|NW_020311507.1_cds_XP_012259686.1_9624	protein=adenylate cyclase type 2-like isoform X1
gene-LOC105682934	24966.4	0.342945	0.182856	0.00346312	0.0464763	lcl|NW_020311298.1_cds_XP_012250609.1_1367	protein=muscle LIM protein Mlp84B
gene-LOC105692054	20590.8	0.343384	0.12534	0.000565311	0.014888	lcl|NW_020311992.1_cds_XP_012266395.1_21077	protein=cytochrome c oxidase subunit 4 isoform 1, mitochondrial-like
gene-LOC105688621	4400.33	0.344493	0.171667	0.00270141	0.040403	lcl|NW_020311459.1_cds_XP_012260496.1_9173	protein=NADP-dependent malic enzyme isoform X1
gene-LOC105687310	677.599	0.347408	0.14293	0.00102559	0.0217363	lcl|NW_020311341.1_cds_XP_012258282.1_4702	protein=disheveled-associated activator of morphogenesis 1 isoform X2
gene-LOC105689900	16949	0.347554	0.124692	0.000543923	0.014652	lcl|NW_020311961.1_cds_XP_012262698.1_13540	protein=uncharacterized protein LOC105689900
gene-LOC105692343	12731	0.349672	0.111131	0.000132775	0.00573818	lcl|NW_020311312.1_cds_XP_012266910.1_2750	protein=ATP synthase subunit g, mitochondrial
gene-LOC105684370	751.384	0.349928	0.168844	0.00230899	0.0375022	lcl|NW_020311968.1_cds_XP_012253100.1_15408	protein=tyrosine-protein phosphatase 69D isoform X1
gene-LOC105692685	6276.4	0.35016	0.127569	0.000453603	0.0129937	lcl|NW_020311994.1_cds_XP_012267461.1_21789	protein=fatty-acid amide hydrolase 2-B isoform X1
gene-LOC105687514	15935.9	0.351939	0.125608	0.000355705	0.0110837	lcl|NW_020311973.1_cds_XP_012258639.1_16474	protein=cytochrome c oxidase subunit 5A, mitochondrial
gene-LOC105690632	1396.81	0.35228	0.117633	0.000212759	0.00792524	lcl|NW_020311305.1_cds_XP_012264038.1_1988	protein=mpv17-like protein
gene-LOC105685653	2914.88	0.352903	0.0959903	2.21e-05	0.00179724	lcl|NW_020311401.1_cds_XP_012255371.1_7559	protein=sorting nexin-8-like isoform X1
gene-LOC105683119	43665	0.352907	0.159483	0.00169069	0.0301174	lcl|NW_020311311.1_cds_XP_012250913.1_2505	protein=uncharacterized protein LOC105683119 isoform X1
gene-LOC105685881	9278.06	0.353078	0.120358	0.000268651	0.00937105	lcl|NW_020311980.1_cds_XP_012255754.1_18904	protein=NADH dehydrogenase ubiquinone] 1 alpha subcomplex subunit 9, mitochondrial
gene-LOC105692678	2989.32	0.354508	0.176368	0.00277212	0.0407617	lcl|NW_020311994.1_cds_XP_012267447.1_21716	protein=beta-1-syntrophin isoform X1
gene-LOC105683134	570.63	0.354869	0.13562	0.000620889	0.0157842	lcl|NW_020311392.1_cds_XP_020706416.1_7088	protein=uncharacterized protein LOC105683134 isoform X1
gene-LOC105688237	6977.75	0.358189	0.102826	4.41e-05	0.00290403	lcl|NW_020311974.1_cds_XP_012259801.1_16745	protein=pyruvate dehydrogenase E1 component subunit beta, mitochondrial
gene-LOC105692125	4916.56	0.359379	0.104028	4.05e-05	0.00281485	lcl|NW_020311992.1_cds_XP_012266556.1_21111	protein=isocitrate dehydrogenase NAD] subunit gamma, mitochondrial
gene-LOC105683964	1978.13	0.361445	0.161789	0.00165313	0.0297451	lcl|NW_020311292.1_cds_XP_012252392.1_546	protein=tetratricopeptide repeat protein 39B-like
gene-LOC105694067	35861.6	0.363848	0.144158	0.000773332	0.0179601	lcl|NW_020311348.1_cds_XP_012269826.1_5086	protein=paramyosin, long form
gene-LOC105685678	56539.9	0.364705	0.0951985	1.47e-05	0.00138651	lcl|NW_020311424.1_cds_XP_012255437.1_8238	protein=ATP synthase subunit beta, mitochondrial
gene-LOC105687073	10112.1	0.365003	0.13012	0.000362073	0.0112469	lcl|NW_020311976.1_cds_XP_012257856.1_17356	protein=cytochrome c oxidase subunit 6C-1
gene-LOC105686909	706.349	0.368936	0.194248	0.00300065	0.0428541	lcl|NW_020311981.1_cds_XP_012257587.1_19049	protein=hemicentin-1
gene-LOC105692465	2090.02	0.369096	0.117235	0.000121366	0.00546022	lcl|NW_020311356.1_cds_XP_012267111.1_5538	protein=NADH dehydrogenase ubiquinone] 1 beta subcomplex subunit 10
gene-LOC105683786	11476.1	0.370369	0.0966401	1.19e-05	0.00122373	lcl|NW_020311359.1_cds_XP_012252101.1_5707	protein=ATP synthase-coupling factor 6, mitochondrial
gene-LOC105690982	11297.6	0.371194	0.135266	0.000314479	0.0102826	lcl|NW_020311982.1_cds_XP_012264610.1_19385	protein=cytochrome b-c1 complex subunit 8
gene-LOC105693265	1510.91	0.371223	0.0708179	1.4e-08	8.68e-06	lcl|NW_020311332.1_cds_XP_012268505.1_4134	protein=prostaglandin E synthase 2
gene-LOC105689027	222.21	0.374195	0.189237	0.00253361	0.0391665	lcl|NW_020311988.1_cds_XP_012261184.1_20725	protein=DNA polymerase epsilon subunit 4
gene-LOC105692779	886.222	0.37572	0.120965	0.000135563	0.00583334	lcl|NW_020311320.1_cds_XP_012267645.1_3381	protein=protein N-lysine methyltransferase FAM173B isoform X1
gene-LOC105687591	5113.35	0.378145	0.143413	0.000528642	0.0144508	lcl|NW_020311973.1_cds_XP_012258795.1_16444	protein=dihydrolipoyllysine-residue acetyltransferase component of pyruvate dehydrogenase complex, mitochondrial
gene-LOC105685439	1588.53	0.378701	0.214186	0.00352499	0.0468428	lcl|NW_020311401.1_cds_XP_012254928.1_7582	protein=synaptosomal-associated protein 25 isoform X1
gene-LOC105689859	22970.2	0.382711	0.128088	0.000194137	0.00756752	lcl|NW_020311993.1_cds_XP_012262627.1_21371	protein=succinate dehydrogenase ubiquinone] iron-sulfur subunit, mitochondrial-like
gene-LOC105691129	266.714	0.383441	0.180009	0.00181911	0.0315566	lcl|NW_020311296.1_cds_XP_012264842.1_1024	protein=uncharacterized protein LOC105691129
gene-LOC105692113	8217.75	0.385059	0.114287	5.79e-05	0.00344906	lcl|NW_020311992.1_cds_XP_012266537.1_21017	protein=ATP-binding cassette sub-family G member 1
gene-LOC105691910	17504.4	0.385834	0.106868	2.95e-05	0.00223383	lcl|NW_020311513.1_cds_XP_012266149.1_9829	protein=glycerol-3-phosphate dehydrogenase, mitochondrial isoform X1
gene-LOC105685503	2220.06	0.386762	0.112711	4.35e-05	0.00288542	lcl|NW_020311498.1_cds_XP_012255068.1_9509	protein=myosin heavy chain, non-muscle isoform X2
gene-LOC105687037	24901.8	0.389525	0.118105	6.13e-05	0.00352275	lcl|NW_020311978.1_cds_XP_012257771.1_18389	protein=probable citrate synthase 2, mitochondrial
gene-LOC105687822	609.534	0.392342	0.139068	0.000312785	0.010261	lcl|NW_020311309.1_cds_XP_012259149.1_2343	protein=protein FAM69C isoform X1
gene-LOC105686368	4991.11	0.392476	0.125681	0.000123102	0.00546267	lcl|NW_020311966.1_cds_XP_012256514.1_14774	protein=uncharacterized protein LOC105686368
gene-LOC105690593	1120.36	0.392828	0.153539	0.000641199	0.0160542	lcl|NW_020311433.1_cds_XP_012263945.1_8663	protein=glutamate receptor ionotropic, kainate 2-like isoform X1
gene-LOC105690269	500.079	0.393299	0.13725	0.000270585	0.00937148	lcl|NW_020311993.1_cds_XP_012263344.1_21414	protein=dual oxidase maturation factor 1
gene-LOC105685367	2265.29	0.395144	0.18456	0.00170842	0.0303245	lcl|NW_020311407.1_cds_XP_012254807.1_7772	protein=peroxisomal acyl-coenzyme A oxidase 3
gene-LOC105687699	9396.84	0.396186	0.0913939	1.14e-06	0.000236097	lcl|NW_020311935.1_cds_XP_012258965.1_10962	protein=probable pyruvate dehydrogenase E1 component subunit alpha, mitochondrial
gene-LOC105683909	4034.51	0.398652	0.131512	0.000163802	0.00678415	lcl|NW_020311339.1_cds_XP_012252316.1_4606	protein=NADH dehydrogenase ubiquinone] 1 alpha subcomplex subunit 7-like
gene-LOC105687314	5814.11	0.399084	0.191637	0.00159946	0.0291718	lcl|NW_020311343.1_cds_XP_012258287.1_4793	protein=protein stunted-like isoform X1
gene-LOC105691625	826.558	0.399346	0.13203	0.000166198	0.00685479	lcl|NW_020311940.1_cds_XP_012265670.1_11267	protein=protein SCO1 homolog, mitochondrial isoform X1
gene-LOC105687479	2666.12	0.400054	0.19661	0.0018684	0.032187	lcl|NW_020311417.1_cds_XP_012258570.1_7944	protein=uncharacterized protein LOC105687479
gene-LOC105685099	304.341	0.400663	0.167661	0.000954628	0.0207184	lcl|NW_020311967.1_cds_XP_025602598.1_15265	protein=connectin-like
gene-LOC105685878	94.6279	0.402039	0.211356	0.00267647	0.0403264	lcl|NW_020311980.1_cds_XP_012255747.1_18899	protein=brain tumor protein-like
gene-LOC105693026	4463.1	0.402509	0.219671	0.00323829	0.0448796	lcl|NW_020311287.1_cds_XP_012268092.1_274	protein=carcinine transporter-like
gene-LOC105687139	8675.84	0.405668	0.106134	9.73e-06	0.00109879	lcl|NW_020311978.1_cds_XP_012257960.1_18237	protein=NADH dehydrogenase ubiquinone] 1 alpha subcomplex subunit 10, mitochondrial
gene-LOC105693930	1082.12	0.408999	0.228226	0.00325054	0.0448796	lcl|NW_020311482.1_cds_XP_012269653.1_9477	protein=uncharacterized protein LOC105693930
gene-LOC105690491	497.3	0.414622	0.212084	0.00237564	0.0380255	lcl|NW_020311977.1_cds_XP_012263702.1_18012	protein=transcription factor SUM-1
gene-LOC105690408	7736.67	0.414787	0.175678	0.00110451	0.0226406	lcl|NW_020311971.1_cds_XP_012263605.1_16103	protein=calcium-binding mitochondrial carrier protein Aralar1 isoform X2
gene-LOC105689479	1507.06	0.415022	0.232831	0.00303961	0.0431625	lcl|NW_020311964.1_cds_XP_012261934.1_13955	protein=putative serine/threonine-protein kinase YPL150W isoform X1
gene-LOC105691851	2181.19	0.415448	0.211577	0.00246491	0.0387546	lcl|NW_020311975.1_cds_XP_012266022.1_17168	protein=heterogeneous nuclear ribonucleoprotein A3-like isoform X1
gene-LOC105692383	974.461	0.417241	0.0844821	6.05e-08	2.74e-05	lcl|NW_020311887.1_cds_XP_012266973.1_10122	protein=dnaJ homolog subfamily C member 22
gene-LOC105685232	13124.3	0.418193	0.170243	0.000644399	0.0160938	lcl|NW_020311984.1_cds_XP_012254587.1_20063	protein=ATP synthase subunit O, mitochondrial
gene-LOC105683030	507.77	0.420394	0.183877	0.00118266	0.0237009	lcl|NW_020311311.1_cds_XP_020706349.1_2506	protein=uncharacterized protein LOC105683030
gene-LOC105684149	459.951	0.422002	0.0795067	8.57e-09	6.09e-06	lcl|NW_020311453.1_cds_XP_012252722.1_9078	protein=mitochondrial import inner membrane translocase subunit Tim8 A-like
gene-LOC105690657	12441.3	0.422128	0.112851	1.52e-05	0.00138651	lcl|NW_020311977.1_cds_XP_012264078.1_17758	protein=NADH-ubiquinone oxidoreductase 49 kDa subunit
gene-LOC105683763	8252.49	0.422371	0.127381	6e-05	0.00352275	lcl|NW_020311962.1_cds_XP_012252045.1_13577	protein=neprilysin-2 isoform X2
gene-LOC105689222	8062.2	0.424853	0.108259	5.92e-06	0.000764106	lcl|NW_020311361.1_cds_XP_012261503.1_5829	protein=NADH dehydrogenase ubiquinone] 1 beta subcomplex subunit 5, mitochondrial
gene-LOC105691462	673.858	0.427081	0.137978	0.000121949	0.00546022	lcl|NW_020311296.1_cds_XP_012265358.1_1017	protein=RNA pseudouridylate synthase domain-containing protein 2-like isoform X1
gene-LOC105692694	56295.8	0.429408	0.163823	0.000495333	0.0138304	lcl|NW_020311994.1_cds_XP_012267492.1_21549	protein=glyceraldehyde-3-phosphate dehydrogenase
gene-LOC105693638	1831.28	0.430871	0.126176	4.17e-05	0.00283786	lcl|NW_020311971.1_cds_XP_025602654.1_16183	protein=transcriptional activator cubitus interruptus-like] frame=2] partial=5'
gene-LOC105687197	108.561	0.432701	0.238022	0.00290354	0.0417672	lcl|NW_020311978.1_cds_XP_012258064.1_18137	protein=alpha-(1,3)-fucosyltransferase 6-like
gene-LOC105692466	3825.81	0.433787	0.146667	0.000186925	0.00740254	lcl|NW_020311356.1_cds_XP_012267113.1_5568	protein=serine/threonine-protein kinase par-1-like
gene-LOC105691502	479.794	0.434021	0.210812	0.00184018	0.0318112	lcl|NW_020311955.1_cds_XP_012265443.1_12470	protein=valacyclovir hydrolase
gene-LOC105683090	6090.57	0.434718	0.113797	9.09e-06	0.00104856	lcl|NW_020311311.1_cds_XP_012250862.1_2550	protein=NADH dehydrogenase ubiquinone] iron-sulfur protein 3, mitochondrial
gene-LOC105686310	2563.86	0.434801	0.0939394	2.69e-07	8.09e-05	lcl|NW_020311966.1_cds_XP_012256401.1_14941	protein=essential MCU regulator, mitochondrial
gene-LOC105685876	1132.4	0.437214	0.116437	1.15e-05	0.00119367	lcl|NW_020311980.1_cds_XP_012255745.1_18927	protein=leucine-rich repeat and immunoglobulin-like domain-containing nogo receptor-interacting protein 2
gene-LOC105687769	9514.01	0.440851	0.165873	0.000392839	0.0117615	lcl|NW_020311309.1_cds_XP_012259066.1_2252	protein=NADH dehydrogenase ubiquinone] 1 alpha subcomplex subunit 13
gene-LOC105685022	1948.96	0.440935	0.13103	3.38e-05	0.00242453	lcl|NW_020311959.1_cds_XP_012254244.1_13195	protein=D-beta-hydroxybutyrate dehydrogenase, mitochondrial isoform X1
gene-LOC105693566	22337.4	0.441064	0.0889849	8.36e-08	3.61e-05	lcl|NW_020311316.1_cds_XP_012269016.1_3161	protein=probable aconitate hydratase, mitochondrial
gene-LOC105692435	43767.7	0.442784	0.0851287	7.31e-09	6.09e-06	lcl|NW_020311356.1_cds_XP_012267059.1_5563	protein=tropomyosin alpha-3 chain isoform X1
gene-LOC105689349	265.765	0.442862	0.192571	0.00106494	0.0221957	lcl|NW_020311313.1_cds_XP_012261688.1_2947	protein=dynein regulatory complex protein 11
gene-LOC105690176	1579.35	0.443446	0.150071	0.000183971	0.00731468	lcl|NW_020311449.1_cds_XP_025602127.1_9033	protein=uncharacterized protein LOC105690176] partial=5'
gene-LOC105690082	3301.44	0.44363	0.0846335	8.09e-09	6.09e-06	lcl|NW_020311338.1_cds_XP_012263019.1_4556	protein=sterile alpha and TIR motif-containing protein 1 isoform X2
gene-LOC105684030	439.386	0.444044	0.256128	0.00325022	0.0448796	lcl|NW_020311292.1_cds_XP_012252544.1_594	protein=integrin alpha-PS5-like
gene-LOC105693024	10770.7	0.444055	0.135719	7.23e-05	0.00394238	lcl|NW_020311323.1_cds_XP_012268090.1_3489	protein=NADH dehydrogenase ubiquinone] flavoprotein 2, mitochondrial
gene-LOC105687812	19577.6	0.445328	0.135002	6.07e-05	0.00352275	lcl|NW_020311309.1_cds_XP_012259128.1_2242	protein=cytochrome b-c1 complex subunit 2, mitochondrial
gene-LOC105688241	32891.6	0.445467	0.114891	7.08e-06	0.000857966	lcl|NW_020311965.1_cds_XP_012259808.1_14164	protein=mitochondrial-processing peptidase subunit beta
gene-LOC105684039	2360.2	0.446154	0.119956	1.33e-05	0.00131087	lcl|NW_020311292.1_cds_XP_012252555.1_636	protein=uncharacterized aarF domain-containing protein kinase 1
gene-LOC105693686	384.281	0.446787	0.137982	7.21e-05	0.00394238	lcl|NW_020311472.1_cds_XP_012269190.1_9312	protein=putative ATPase N2B
gene-LOC105684935	3550.86	0.448954	0.0946311	1.54e-07	5.87e-05	lcl|NW_020311297.1_cds_XP_012254104.1_1083	protein=sphingosine-1-phosphate lyase
gene-LOC105683215	17861.3	0.449671	0.179218	0.000579906	0.0151691	lcl|NW_020311502.1_cds_XP_012251085.1_9599	protein=pyruvate kinase-like isoform X2
gene-LOC105691615	4909.54	0.450111	0.151789	0.000177068	0.00715469	lcl|NW_020311940.1_cds_XP_012265648.1_11230	protein=uncharacterized protein LOC105691615 isoform X1
gene-LOC105684458	911.953	0.451244	0.103522	9e-07	0.000203126	lcl|NW_020311941.1_cds_XP_012253227.1_11449	protein=heat shock protein 70 A1-like	hsp
gene-LOC105686983	4222.04	0.451943	0.113444	4.53e-06	0.000624969	lcl|NW_020311978.1_cds_XP_012257704.1_18135	protein=adenylosuccinate synthetase
gene-LOC105691895	3065.16	0.453727	0.183083	0.00066814	0.0163983	lcl|NW_020311513.1_cds_XP_012266121.1_9840	protein=adenylate kinase isoenzyme 1 isoform X1
gene-LOC105689814	2550.97	0.454611	0.156076	0.000207918	0.00792524	lcl|NW_020311961.1_cds_XP_012262545.1_13233	protein=pseudouridine-5'-phosphatase-like
gene-LOC105689088	89.2808	0.454639	0.271573	0.00343901	0.0464187	lcl|NW_020311936.1_cds_XP_012261269.1_11005	protein=lateral signaling target protein 2 homolog
gene-LOC105689461	1705.98	0.455186	0.174255	0.000489352	0.013706	lcl|NW_020311313.1_cds_XP_012261909.1_2790	protein=uncharacterized protein LOC105689461
gene-LOC105691444	910.268	0.455222	0.263057	0.00318444	0.0445261	lcl|NW_020311955.1_cds_XP_012265336.1_12538	protein=uncharacterized protein LOC105691444 isoform X1
gene-LOC105692454	29814.6	0.46	0.148681	0.000115705	0.00537432	lcl|NW_020311356.1_cds_XP_012267093.1_5551	protein=tropomyosin-1 isoform X1
gene-LOC105688297	29360.3	0.461662	0.124064	1.15e-05	0.00119367	lcl|NW_020311365.1_cds_XP_012259876.1_5944	protein=enolase isoform X1
gene-LOC105692729	20998.1	0.462318	0.119025	6.67e-06	0.000838671	lcl|NW_020311994.1_cds_XP_012267559.1_21704	protein=succinate dehydrogenase ubiquinone] flavoprotein subunit, mitochondrial
gene-LOC105693627	2463.21	0.462321	0.163224	0.000260545	0.00918375	lcl|NW_020311970.1_cds_XP_012269100.1_15670	protein=beta-1,3-galactosyltransferase 1
gene-LOC105689151	1465.32	0.462976	0.113061	2.82e-06	0.000447932	lcl|NW_020311936.1_cds_XP_012261387.1_10977	protein=F-box/LRR-repeat protein 20 isoform X1
gene-LOC105685428	196.086	0.463997	0.179451	0.000505316	0.0140303	lcl|NW_020311958.1_cds_XP_012254914.1_12930	protein=G1/S-specific cyclin-D2
gene-LOC105692924	30292.6	0.466997	0.147892	9.3e-05	0.00471472	lcl|NW_020311972.1_cds_XP_012267922.1_16281	protein=troponin T
gene-LOC105686504	20960	0.47067	0.203861	0.00107872	0.0223625	lcl|NW_020311970.1_cds_XP_012256829.1_15706	protein=cytochrome c-2
gene-LOC105688117	14341.2	0.470704	0.143333	6.06e-05	0.00352275	lcl|NW_020311959.1_cds_XP_012259598.1_13151	protein=arginine kinase
gene-LOC105689494	491.212	0.4764	0.204704	0.000936838	0.0204951	lcl|NW_020311313.1_cds_XP_012261958.1_2824	protein=receptor-type tyrosine-protein phosphatase delta-like
gene-LOC105689365	42639.7	0.476617	0.288864	0.00345092	0.0464303	lcl|NW_020311313.1_cds_XP_012261752.1_2946	protein=fatty acid synthase
gene-LOC105691657	879.289	0.476694	0.288369	0.00346579	0.0464763	lcl|NW_020311393.1_cds_XP_012265712.1_7117	protein=uncharacterized protein LOC105691657
gene-LOC105686074	4598.29	0.484569	0.132147	1.53e-05	0.00138651	lcl|NW_020311285.1_cds_XP_012256080.1_17	protein=protein unc-13 homolog 4B isoform X1
gene-LOC105690380	3425.32	0.486788	0.150609	6.78e-05	0.00385113	lcl|NW_020311971.1_cds_XP_020710512.1_16127	protein=uncharacterized protein LOC105690380
gene-LOC105687647	89834.3	0.486888	0.130225	1.13e-05	0.00119367	lcl|NW_020311364.1_cds_XP_012258875.1_5893	protein=paramyosin, long form-like
gene-LOC105687028	9059.46	0.487227	0.19646	0.000693482	0.0168127	lcl|NW_020311978.1_cds_XP_012257760.1_18198	protein=triosephosphate isomerase
gene-LOC105688083	5737.27	0.493363	0.239815	0.00164831	0.0297354	lcl|NW_020311291.1_cds_XP_012259544.1_481	protein=uncharacterized protein LOC105688083
gene-LOC105692071	16433.4	0.493497	0.161028	0.000104312	0.00506906	lcl|NW_020311992.1_cds_XP_012266437.1_21022	protein=unconventional myosin-XVIIIa isoform X1
gene-LOC105688164	4279.56	0.496092	0.255033	0.00203804	0.0340777	lcl|NW_020311965.1_cds_XP_012259682.1_14352	protein=ethanolamine-phosphate cytidylyltransferase
gene-LOC105684531	1418.3	0.499426	0.119328	1.78e-06	0.000322169	lcl|NW_020311366.1_cds_XP_012253359.1_6054	protein=protein kibra
gene-LOC105692778	296.243	0.502158	0.192775	0.000434474	0.012726	lcl|NW_020311968.1_cds_XP_012267641.1_15381	protein=ATP synthase subunit gamma, mitochondrial-like
gene-LOC105686761	3564.16	0.504719	0.175581	0.00020506	0.00791496	lcl|NW_020311995.1_cds_XP_012257306.1_22031	protein=peptidoglycan-recognition protein LC-like
gene-LOC105691888	670.231	0.505897	0.108052	1.85e-07	6.83e-05	lcl|NW_020311384.1_cds_XP_012266112.1_6904	protein=mucin-17
gene-LOC105688620	21738.9	0.507952	0.235344	0.00130306	0.0254698	lcl|NW_020311459.1_cds_XP_012260494.1_9175	protein=NADP-dependent malic enzyme isoform X1
gene-LOC105687337	39798.2	0.510096	0.151499	4.29e-05	0.00288542	lcl|NW_020311403.1_cds_XP_012258325.1_7740	protein=filamin-A isoform X1
gene-LOC105692302	13147.5	0.510364	0.119691	1.46e-06	0.000278417	lcl|NW_020311312.1_cds_XP_012266831.1_2699	protein=malate dehydrogenase, mitochondrial
gene-LOC105683125	18557.1	0.511328	0.238429	0.0013342	0.0259022	lcl|NW_020311975.1_cds_XP_012250922.1_17162	protein=protein takeout-like
gene-LOC105689082	3987.34	0.512445	0.179224	0.000214317	0.00792524	lcl|NW_020311980.1_cds_XP_012261263.1_18775	protein=NADH dehydrogenase ubiquinone] 1 beta subcomplex subunit 8, mitochondrial
gene-LOC105691937	12639.9	0.515933	0.188043	0.00037802	0.011536	lcl|NW_020311513.1_cds_XP_012266195.2_9896	protein=phosphoglycerate mutase 2
gene-LOC105684691	576.123	0.516056	0.245775	0.00144282	0.0270597	lcl|NW_020311948.1_cds_XP_012253675.1_12093	protein=orexin receptor type 2-like
gene-LOC105684107	967.692	0.519276	0.133684	5.93e-06	0.000764106	lcl|NW_020311937.1_cds_XP_012252653.1_11018	protein=DE-cadherin isoform X2
gene-LOC105693440	1018.07	0.520496	0.296321	0.00270302	0.040403	lcl|NW_020311432.1_cds_XP_012268795.1_8511	protein=alcohol dehydrogenase NADP(+)]
gene-LOC105690745	204.536	0.520822	0.185488	0.000247817	0.00882902	lcl|NW_020311439.1_cds_XP_012264241.1_8851	protein=DNA damage-regulated autophagy modulator protein 1
gene-LOC105689379	535.3	0.52412	0.218173	0.00072488	0.0172144	lcl|NW_020311313.1_cds_XP_012261773.1_2827	protein=uncharacterized protein LOC105689379
gene-LOC105692427	1464.53	0.52632	0.109807	1.03e-07	4.28e-05	lcl|NW_020311356.1_cds_XP_012267047.1_5529	protein=putative inositol monophosphatase 3
gene-LOC105686101	3818.86	0.52699	0.101411	1.37e-08	8.68e-06	lcl|NW_020311333.1_cds_XP_012256135.1_4218	protein=protein phosphatase PTC7 homolog
gene-LOC105689513	1376.43	0.527546	0.125172	1.39e-06	0.000270852	lcl|NW_020311964.1_cds_XP_012261996.1_13951	protein=uncharacterized protein LOC105689513 isoform X1
gene-LOC105692958	97.8542	0.527583	0.339201	0.00362983	0.0477255	lcl|NW_020311374.1_cds_XP_012267962.1_6513	protein=uncharacterized protein LOC105692958
gene-LOC105693824	3074.54	0.535372	0.288814	0.00225574	0.0366972	lcl|NW_020311526.1_cds_XP_012269434.1_9944	protein=serine/threonine-protein kinase par-1-like
gene-LOC105689246	112508	0.539707	0.17599	0.000111766	0.00531556	lcl|NW_020311326.1_cds_XP_012261561.1_3700	protein=myosin regulatory light chain 2
gene-LOC105683754	9622.95	0.542248	0.196988	0.000292179	0.00987842	lcl|NW_020311962.1_cds_XP_012252014.1_13804	protein=phosphoglycerate kinase
gene-LOC105694122	8641.68	0.544089	0.120673	3.99e-07	0.000107084	lcl|NW_020311298.1_cds_XP_012269922.1_1256	protein=lipoyl synthase 1, mitochondrial
gene-LOC105692478	985.39	0.54751	0.179816	0.000115641	0.00537432	lcl|NW_020311983.1_cds_XP_020711771.1_19417	protein=uncharacterized protein LOC105692478
gene-LOC105692365	413.483	0.548729	0.180968	0.000114798	0.00537432	lcl|NW_020311312.1_cds_XP_012266949.1_2614	protein=ras-responsive element-binding protein 1
gene-LOC105683213	443.031	0.549825	0.205971	0.000350758	0.0110653	lcl|NW_020311502.1_cds_XP_012251082.1_9601	protein=double-strand break repair protein MRE11
gene-LOC105692635	4298.47	0.55193	0.101634	4.4e-09	4.86e-06	lcl|NW_020311994.1_cds_XP_012267381.1_21762	protein=aquaporin-11
gene-LOC105686608	3502.46	0.552306	0.109132	2.82e-08	1.56e-05	lcl|NW_020311995.1_cds_XP_012257007.1_21876	protein=calcium-binding mitochondrial carrier protein SCaMC-1-B isoform X1
gene-LOC105686808	8814.45	0.555023	0.197467	0.000275227	0.00943366	lcl|NW_020311981.1_cds_XP_012257366.1_19105	protein=cytochrome b-c1 complex subunit 7-like
gene-LOC105692763	3371.48	0.555222	0.152661	1.53e-05	0.00138651	lcl|NW_020311970.1_cds_XP_012267617.1_15817	protein=atypical kinase COQ8B, mitochondrial isoform X1
gene-LOC105684043	287.912	0.55726	0.196131	0.000213901	0.00792524	lcl|NW_020311292.1_cds_XP_012252560.1_656	protein=laminin subunit beta-1-like
gene-LOC105686872	523.249	0.557639	0.228134	0.000632889	0.0159264	lcl|NW_020311976.1_cds_XP_012257507.1_17406	protein=uncharacterized protein LOC105686872
gene-LOC105688729	354.243	0.563406	0.216797	0.000419103	0.012375	lcl|NW_020311378.1_cds_XP_012260675.1_6628	protein=uncharacterized protein LOC105688729
gene-LOC105692179	33.5074	0.569427	0.370345	0.00347178	0.0464763	lcl|NW_020311380.1_cds_XP_012266633.1_6666	protein=proteoglycan 4-like
gene-LOC105686612	394.837	0.573445	0.213346	0.000331709	0.0107088	lcl|NW_020311976.1_cds_XP_012257023.1_17398	protein=protein obstructor-E isoform X1
gene-LOC105690911	1930.29	0.587494	0.232154	0.000489501	0.013706	lcl|NW_020311303.1_cds_XP_012264487.1_1742	protein=D-beta-hydroxybutyrate dehydrogenase, mitochondrial
gene-LOC105683669	70.2778	0.58864	0.216974	0.000297611	0.00996967	lcl|NW_020311962.1_cds_XP_012251848.1_13610	protein=uncharacterized protein LOC105683669 isoform X1
gene-LOC105683566	500.408	0.589782	0.37361	0.00325083	0.0448796	lcl|NW_020311939.1_cds_XP_012251672.1_11066	protein=superoxide dismutase Cu-Zn]-like
gene-LOC105684056	230.741	0.595285	0.408646	0.00382812	0.0497405	lcl|NW_020311292.1_cds_XP_012252584.1_627	protein=mitochondrial tRNA-specific 2-thiouridylase 1
gene-LOC105686414	1194.44	0.597216	0.350621	0.00269009	0.040403	lcl|NW_020311966.1_cds_XP_012256643.1_14650	protein=alpha-aminoadipic semialdehyde dehydrogenase isoform X1
gene-LOC105684297	9633.95	0.60987	0.215459	0.000214476	0.00792524	lcl|NW_020311966.1_cds_XP_020707017.1_14536	protein=glycerol-3-phosphate dehydrogenase NAD(+)], cytoplasmic-like
gene-LOC105690240	539.627	0.61251	0.349711	0.00236698	0.0379808	lcl|NW_020311993.1_cds_XP_012263300.1_21376	protein=integrin alpha-PS1 isoform X1
gene-LOC105693139	21.8954	0.619617	0.413046	0.00345191	0.0464303	lcl|NW_020311983.1_cds_XP_012268275.1_19626	protein=homeobox protein unplugged
gene-LOC105687515	14946.3	0.622097	0.222641	0.00025863	0.00914868	lcl|NW_020311973.1_cds_XP_012258640.1_16569	protein=cartilage oligomeric matrix protein isoform X1
gene-LOC105693629	10851.4	0.625847	0.126582	4.87e-08	2.31e-05	lcl|NW_020311970.1_cds_XP_012269103.1_15640	protein=uncharacterized protein LOC105693629
gene-LOC105686383	3067.25	0.63287	0.228717	0.000208322	0.00792524	lcl|NW_020311286.1_cds_XP_012256555.1_155	protein=fumarate hydratase, mitochondrial-like isoform X1
gene-LOC105692914	542.077	0.638867	0.259554	0.000566163	0.014888	lcl|NW_020311972.1_cds_XP_012267882.1_16208	protein=protein mab-21
gene-LOC105690994	3161.42	0.651239	0.274467	0.000661734	0.0163684	lcl|NW_020311982.1_cds_XP_012264645.1_19394	protein=uncharacterized protein LOC105690994
gene-LOC105687599	6420.44	0.665096	0.256144	0.000386885	0.0116535	lcl|NW_020311973.1_cds_XP_012258804.1_16440	protein=epidermal retinol dehydrogenase 2-like
gene-LOC105691242	71.6202	0.677244	0.228323	0.000132485	0.00573818	lcl|NW_020311918.1_cds_XP_012265007.1_10373	protein=homeobox protein CDX-1
gene-LOC105693332	2481.69	0.687538	0.210452	5.11e-05	0.00317595	lcl|NW_020311432.1_cds_XP_012268596.1_8521	protein=uncharacterized protein LOC105693332
gene-LOC105693009	5269.63	0.691019	0.369622	0.00186505	0.032185	lcl|NW_020311287.1_cds_XP_012268056.1_287	protein=acyl-CoA Delta(11) desaturase-like
gene-LOC105682994	1156.62	0.694192	0.182053	6.87e-06	0.000853011	lcl|NW_020311950.1_cds_XP_012250693.1_12172	protein=endoplasmic reticulum aminopeptidase 2-like isoform X2
gene-LOC110117491	172.437	0.699082	0.404993	0.00234453	0.0378322	lcl|NW_020311324.1_cds_XP_020712507.1_3554	protein=WD repeat-containing protein 63-like
gene-LOC105685360	187096	0.703076	0.0912024	7.71e-16	3.83e-12	lcl|NW_020311943.1_cds_XP_012254773.1_11606	protein=myosin heavy chain, muscle isoform X1
gene-LOC105692744	5223.07	0.707871	0.0811495	1.31e-19	1.3e-15	lcl|NW_020311994.1_cds_XP_012267584.1_21541	protein=ATP-binding cassette sub-family D member 1
gene-LOC105684477	197.081	0.722505	0.203687	1.86e-05	0.00162172	lcl|NW_020311300.1_cds_XP_012253269.1_1519	protein=enhancer of split m7 protein-like
gene-LOC105687990	80.0169	0.725496	0.287276	0.000443036	0.012839	lcl|NW_020311965.1_cds_XP_012259403.1_14388	protein=myc protein
gene-LOC105691690	10345.1	0.727456	0.157981	2.2e-07	7.05e-05	lcl|NW_020311393.1_cds_XP_012265777.1_7205	protein=ATP-dependent 6-phosphofructokinase isoform X3
gene-LOC105686790	8906.92	0.736825	0.353719	0.00135006	0.0260705	lcl|NW_020311981.1_cds_XP_020708486.1_19132	protein=uncharacterized protein LOC105686790
gene-LOC105689383	726.07	0.739236	0.243768	0.000107861	0.0051794	lcl|NW_020311313.1_cds_XP_012261780.1_2927	protein=WD repeat-containing protein 91
gene-LOC105691039	116.588	0.754608	0.345343	0.000982299	0.0211343	lcl|NW_020311984.1_cds_XP_012264700.1_19835	protein=insulin-like growth factor-binding protein complex acid labile subunit
gene-LOC105693985	99.3675	0.763004	0.538487	0.00350268	0.0466711	lcl|NW_020311410.1_cds_XP_012269695.1_7835	protein=glutamate receptor ionotropic, kainate 2-like
gene-LOC105691539	111.889	0.773	0.37632	0.00125961	0.0248424	lcl|NW_020311940.1_cds_XP_012265496.2_11174	protein=serine proteinase stubble
gene-LOC105689600	310.622	0.773595	0.222095	2.28e-05	0.00182885	lcl|NW_020311994.1_cds_XP_012262163.1_21836	protein=chitooligosaccharidolytic beta-N-acetylglucosaminidase
gene-LOC105691280	768.351	0.793094	0.227822	2.27e-05	0.00182885	lcl|NW_020311918.1_cds_XP_012265067.1_10406	protein=uncharacterized protein LOC105691280 isoform X2
gene-LOC105687360	1532.42	0.802509	0.152682	7.97e-09	6.09e-06	lcl|NW_020311436.1_cds_XP_012258373.1_8765	protein=UDP-glucuronosyltransferase 2B17-like	UDP
gene-LOC105686860	6707.12	0.804155	0.370166	0.00104602	0.0220752	lcl|NW_020311981.1_cds_XP_012257465.1_19078	protein=carbonyl reductase NADPH] 3-like
gene-LOC105686264	103.506	0.80497	0.536645	0.00306411	0.0433247	lcl|NW_020311286.1_cds_XP_012256342.1_87	protein=keratin-associated protein 19-2-like isoform X2
gene-LOC105691233	109.688	0.812562	0.509449	0.002714	0.0405062	lcl|NW_020311918.1_cds_XP_012264997.1_10374	protein=2-oxo-4-hydroxy-4-carboxy-5-ureidoimidazoline decarboxylase-like
gene-LOC110116973	41.3321	0.820419	0.334252	0.00051155	0.0141638	lcl|NW_020311401.1_cds_XP_020707742.1_7625	protein=uncharacterized protein LOC110116973
gene-LOC105691706	4156.57	0.824388	0.238264	2.43e-05	0.00191253	lcl|NW_020311393.1_cds_NP_001295468.1_7176	protein=venom carboxylesterase-6-like precursor] exception=annotated by transcript or proteomic data	CCE
gene-LOC105691265	1822.82	0.82604	0.150272	2.08e-09	4.13e-06	lcl|NW_020311918.1_cds_XP_012265036.1_10473	protein=transcriptional regulator ovo isoform X1
gene-LOC105687476	348.559	0.831497	0.475785	0.0020881	0.0347254	lcl|NW_020311973.1_cds_XP_012258564.1_16559	protein=uncharacterized protein LOC105687476
gene-LOC105683160	22914.7	0.838428	0.274757	9.57e-05	0.0047886	lcl|NW_020311917.1_cds_XP_012250991.1_10213	protein=heat shock protein 83	hsp
gene-LOC105683214	16.7299	0.84195	0.41706	0.00136045	0.0262071	lcl|NW_020311502.1_cds_XP_012251084.1_9600	protein=pyruvate kinase PKM-like
gene-LOC105692135	113.749	0.857748	0.346109	0.000471542	0.0133157	lcl|NW_020311377.1_cds_XP_012266572.1_6617	protein=chromatin modification-related protein eaf-1-like isoform X1
gene-LOC105688638	366.232	0.88252	0.195005	3.02e-07	8.82e-05	lcl|NW_020311953.1_cds_XP_012260530.1_12296	protein=synaptic vesicle glycoprotein 2B-like
gene-LOC105685539	762.053	0.884002	0.29783	0.000122757	0.00546267	lcl|NW_020311988.1_cds_XP_012255188.1_20509	protein=isovaleryl-CoA dehydrogenase, mitochondrial
gene-LOC105690178	9781.39	0.894654	0.168971	6.25e-09	6.09e-06	lcl|NW_020311989.1_cds_XP_012263183.1_20764	protein=sarcalumenin isoform X1
gene-LOC105688790	179.773	0.897094	0.297852	0.000105355	0.00508363	lcl|NW_020311992.1_cds_XP_012260763.1_20956	protein=pickpocket protein 28-like
gene-LOC105690509	1423.94	0.925649	0.398073	0.000673102	0.0164794	lcl|NW_020311433.1_cds_XP_012263746.1_8695	protein=uncharacterized protein LOC105690509
gene-LOC105684607	620.406	0.937853	0.191044	4.59e-08	2.28e-05	lcl|NW_020311318.1_cds_XP_025603083.1_3313	protein=uncharacterized protein LOC105684607
gene-LOC105691789	1989.29	0.939287	0.383308	0.000537971	0.0145681	lcl|NW_020311334.1_cds_XP_020711343.1_4349	protein=uncharacterized protein LOC105691789 isoform X1
gene-LOC105685328	45.7923	0.941273	0.351157	0.000273397	0.00943018	lcl|NW_020311498.1_cds_XP_012254731.1_9512	protein=uncharacterized protein LOC105685328
gene-LOC105685549	2105.03	0.949219	0.259473	1.1e-05	0.00117684	lcl|NW_020311943.1_cds_XP_012255178.1_11557	protein=cytochrome P450 4c3-like	p450
gene-LOC105683981	798.269	0.952404	0.264947	1.45e-05	0.00138651	lcl|NW_020311292.1_cds_XP_012252429.1_617	protein=sodium-dependent nutrient amino acid transporter 1-like
gene-LOC105693066	827.377	0.961586	0.625096	0.0028581	0.0414738	lcl|NW_020311287.1_cds_XP_012268165.1_248	protein=uncharacterized protein LOC105693066
gene-LOC105683980	138.702	0.979521	0.477158	0.00117809	0.023657	lcl|NW_020311292.1_cds_XP_012252428.1_651	protein=growth/differentiation factor 8
gene-LOC105691672	8698.74	0.994482	0.338041	0.000149969	0.00634335	lcl|NW_020311393.1_cds_XP_012265736.1_7186	protein=tyrosine decarboxylase-like
gene-LOC110117398	357.957	1.03631	0.671527	0.00267761	0.0403264	lcl|NW_020311994.1_cds_XP_020711851.1_21542	protein=uncharacterized protein LOC110117398
gene-LOC105688637	2019.46	1.04861	0.272255	5.38e-06	0.000713508	lcl|NW_020311953.1_cds_XP_012260526.1_12299	protein=synaptic vesicle glycoprotein 2C-like isoform X4
gene-LOC105691287	1573.76	1.0566	0.229431	2.01e-07	7.05e-05	lcl|NW_020311824.1_cds_XP_012265081.1_10112	protein=ets DNA-binding protein pokkuri
gene-LOC105692641	12286.2	1.07558	0.31496	2.89e-05	0.00220981	lcl|NW_020311994.1_cds_XP_012267387.1_21776	protein=endocuticle structural glycoprotein SgAbd-3-like
gene-LOC105689043	593.059	1.08055	0.336668	5.53e-05	0.00339476	lcl|NW_020311988.1_cds_XP_012261219.1_20662	protein=mucin-5AC-like
gene-LOC105693182	585.51	1.08869	0.194916	1.22e-09	3.03e-06	lcl|NW_020311993.1_cds_XP_012268371.1_21479	protein=facilitated trehalose transporter Tret1-like
gene-LOC105692721	197.426	1.13568	0.647391	0.00195032	0.0331955	lcl|NW_020311287.1_cds_XP_012267542.1_249	protein=uncharacterized protein LOC105692721
gene-LOC105690171	199.017	1.1934	0.394086	9.57e-05	0.0047886	lcl|NW_020311299.1_cds_XP_012263170.1_1438	protein=balbiani ring protein 3-like
gene-LOC105691741	27.8796	1.22634	1.03919	0.00375558	0.0489744	lcl|NW_020311334.1_cds_XP_012265854.1_4357	protein=uncharacterized protein LOC105691741
gene-LOC110117351	36.7555	1.23627	0.793957	0.00257311	0.0395312	lcl|NW_020311334.1_cds_XP_020711339.1_4354	protein=uncharacterized protein LOC110117351
gene-LOC105686448	4240.45	1.25213	0.352751	1.75e-05	0.00155772	lcl|NW_020311375.1_cds_XP_012256722.1_6534	protein=cytochrome P450 9e2-like	p450
gene-LOC105685840	21.1476	1.25223	0.449173	0.00019411	0.00756752	lcl|NW_020311342.1_cds_XP_012255699.1_4725	protein=protein krueppel
gene-LOC105688783	125.743	1.28058	0.535465	0.000530003	0.0144508	lcl|NW_020311994.1_cds_XP_012260748.1_21518	protein=GMP reductase 1-like
gene-LOC105685850	29.5239	1.31556	0.713003	0.00162267	0.029487	lcl|NW_020311310.1_cds_XP_012255709.1_2407	protein=lymphocyte-specific helicase-like
gene-LOC105693599	914.288	1.38167	0.297388	1.5e-07	5.87e-05	lcl|NW_020311970.1_cds_XP_012269054.1_15643	protein=flightin
gene-LOC105688910	291.404	1.40605	0.478711	0.00012188	0.00546022	lcl|NW_020311957.1_cds_XP_012260976.1_12676	protein=E3 ubiquitin-protein ligase DCST1-like
gene-LOC105686297	45.7607	1.4724	0.472882	7.14e-05	0.00394011	lcl|NW_020311286.1_cds_XP_012256369.1_86	protein=uncharacterized protein LOC105686297
gene-LOC105690168	463.347	1.4804	0.344755	8.06e-07	0.000190711	lcl|NW_020311299.1_cds_XP_012263166.1_1437	protein=balbiani ring protein 3-like
gene-LOC105689335	488.114	1.51835	0.593336	0.000344788	0.0109146	lcl|NW_020311964.1_cds_XP_012261673.1_14016	protein=phospholipase A1-like
gene-LOC105691728	21.9732	1.65727	0.590124	0.000176885	0.00715469	lcl|NW_020311334.1_cds_XP_020711338.1_4358	protein=general transcriptional corepressor CYC8
gene-LOC105685716	34.667	1.80547	0.645971	0.000179153	0.00720964	lcl|NW_020311983.1_cds_XP_012255495.2_19813	protein=odorant receptor 85b-like isoform X1
gene-LOC105684390	32.4859	1.83771	0.88662	0.000999924	0.0214208	lcl|NW_020311431.1_cds_XP_012253121.1_8309	protein=pupal cuticle protein 20-like
gene-LOC105690496	171.105	2.04044	0.478621	9.2e-07	0.000203126	lcl|NW_020311977.1_cds_XP_012263711.1_17756	protein=lysosome membrane protein 2-like
gene-LOC105690451	102.767	4.50124	1.05645	9.01e-07	0.000203126	lcl|NW_020311977.1_cds_XP_012263654.2_17693	protein=protein takeout-like

## Sheet: 2. Signif C+ vs C- 
GeneID	baseMean	log2FoldChange	lfcSE	pvalue	padj	ID	Protein	Putative detoxifyer?
gene-LOC105689638	400.992	-1.29959	0.471852	0.000172676	0.0397822	lcl|NW_020311477.1_cds_XP_025602158.1_9439	protein=arylsulfatase B-like
gene-LOC105687351	35432.6	-1.1117	0.255797	5.36e-07	0.000905514	lcl|NW_020311982.1_cds_XP_012258364.1_19320	protein=uncharacterized protein LOC105687351 isoform X1
gene-LOC105684623	3733.65	-0.974011	0.265417	8.79e-06	0.00809787	lcl|NW_020311948.1_cds_XP_012253528.1_12018	protein=sarcosine dehydrogenase, mitochondrial
gene-LOC105685352	2492.33	-0.749175	0.408645	0.00143779	0.138808	lcl|NW_020311401.1_cds_XP_012254764.1_7465	protein=uncharacterized protein LOC105685352
gene-LOC105688977	703.261	-0.683214	0.229304	9.49e-05	0.0281325	lcl|NW_020311418.1_cds_XP_012261085.1_7969	protein=probable nitrile hydratase
gene-LOC105686764	656.274	-0.644445	0.264571	0.000423823	0.0746578	lcl|NW_020311966.1_cds_XP_012257311.1_15176	protein=uncharacterized protein LOC105686764
gene-LOC105689234	2232.82	-0.579692	0.228229	0.000321982	0.0604431	lcl|NW_020311326.1_cds_XP_012261535.1_3749	protein=tryptophan 2,3-dioxygenase
gene-LOC105689152	1494.58	-0.570404	0.666352	0.00409863	0.244087	lcl|NW_020311980.1_cds_XP_012261390.1_18760	protein=low density lipoprotein receptor adapter protein 1-like isoform X1
gene-LOC105693673	1607.12	-0.540016	0.286494	0.00126266	0.138162	lcl|NW_020311415.1_cds_XP_012269177.1_7928	protein=uncharacterized protein LOC105693673
gene-LOC105688012	2750.7	-0.526667	0.359856	0.00255641	0.190547	lcl|NW_020311979.1_cds_XP_012259440.1_18592	protein=15-hydroxyprostaglandin dehydrogenase NAD(+)]-like isoform X1
gene-LOC105685363	8384.86	-0.523808	0.340655	0.0022731	0.186685	lcl|NW_020311943.1_cds_XP_012254797.1_11585	protein=cytochrome b5-related protein-like isoform X3
gene-LOC105688926	2180.75	-0.501916	0.422454	0.00342511	0.218367	lcl|NW_020311957.1_cds_XP_012260994.1_12675	protein=ejaculatory bulb-specific protein 3-like
gene-LOC105685326	978.493	-0.491541	0.241797	0.00103965	0.121137	lcl|NW_020311943.1_cds_XP_012254729.1_11521	protein=uncharacterized protein LOC105685326
gene-LOC105688812	241.142	-0.484162	0.655718	0.00437915	0.250799	lcl|NW_020311971.1_cds_XP_012260785.1_15820	protein=protein lethal(2)essential for life-like
gene-LOC105685489	199.924	-0.47981	0.712227	0.00448931	0.252823	lcl|NW_020311934.1_cds_XP_012255033.1_10825	protein=cell division cycle-associated protein 7-like
gene-LOC105687916	2800.11	-0.478158	0.141532	2.52e-05	0.0142068	lcl|NW_020311457.1_cds_XP_012259311.1_9146	protein=ATP-binding cassette sub-family G member 1
gene-LOC105692198	2030.28	-0.470716	0.408784	0.00374009	0.229778	lcl|NW_020311373.1_cds_XP_012266667.1_6493	protein=neither inactivation nor afterpotential protein C
gene-LOC105693397	3272.91	-0.459423	0.598304	0.0048642	0.259089	lcl|NW_020311432.1_cds_XP_020712311.1_8404	protein=glycine N-methyltransferase
gene-LOC105685904	3833.69	-0.456084	0.302319	0.00245957	0.188884	lcl|NW_020311310.1_cds_XP_012255805.1_2442	protein=branched-chain-amino-acid aminotransferase, cytosolic
gene-LOC105687019	44308.6	-0.450471	0.335302	0.00297739	0.199835	lcl|NW_020311978.1_cds_XP_012257751.1_18310	protein=general odorant-binding protein 56d-like
gene-LOC105690151	320.778	-0.424403	0.141171	9.71e-05	0.0281325	lcl|NW_020311299.1_cds_XP_025602564.1_1414	protein=transmembrane and TPR repeat-containing protein 1-like isoform X1
gene-LOC105687211	135.56	-0.411829	0.174713	0.000546111	0.0768878	lcl|NW_020311978.1_cds_XP_012258088.1_18131	protein=protein white isoform X1
gene-LOC105684482	671.355	-0.403116	0.256605	0.0023162	0.186685	lcl|NW_020311941.1_cds_XP_012253274.1_11389	protein=inosine-5'-monophosphate dehydrogenase-like
gene-LOC105690062	341.261	-0.396693	0.297308	0.00323943	0.20916	lcl|NW_020311338.1_cds_XP_012262980.1_4544	protein=uncharacterized protein LOC105690062
gene-LOC105689145	4631.52	-0.371118	0.329678	0.00381124	0.232738	lcl|NW_020311980.1_cds_XP_012261379.1_18835	protein=homogentisate 1,2-dioxygenase
gene-LOC105690042	2043.69	-0.354776	0.12016	0.000105174	0.0296151	lcl|NW_020311993.1_cds_XP_012262960.1_21330	protein=autophagy-related protein 13 homolog isoform X1
gene-LOC105688079	1210.31	-0.325997	0.11333	0.000125785	0.0335549	lcl|NW_020311965.1_cds_XP_012259539.1_14316	protein=uncharacterized protein LOC105688079
gene-LOC105692732	5100.64	-0.324167	0.171542	0.00143604	0.138808	lcl|NW_020311994.1_cds_XP_012267562.1_21546	protein=kielin/chordin-like protein
gene-LOC105686488	224.013	-0.294291	0.142987	0.0010896	0.124104	lcl|NW_020311966.1_cds_XP_012256789.1_14644	protein=uncharacterized protein LOC105686488 isoform X1
gene-LOC105690572	956.169	-0.286546	0.1354	0.00093823	0.11277	lcl|NW_020311977.1_cds_XP_012263900.1_17708	protein=uncharacterized protein LOC105690572
gene-LOC105690423	508.095	-0.271861	0.101637	0.000267187	0.052086	lcl|NW_020311971.1_cds_XP_012263625.1_16006	protein=putative uncharacterized protein DDB_G0291812
gene-LOC105688588	6707.27	-0.269899	0.260514	0.00425634	0.246551	lcl|NW_020311959.1_cds_XP_012260450.1_13026	protein=uncharacterized protein LOC105688588
gene-LOC105691537	1371.57	-0.248274	0.199853	0.00372801	0.229778	lcl|NW_020311940.1_cds_XP_020711262.1_11171	protein=F-box/LRR-repeat protein 20
gene-LOC105691565	1145.48	-0.242669	0.22848	0.00432829	0.249295	lcl|NW_020311940.1_cds_XP_012265524.1_11152	protein=period circadian protein isoform X1
gene-LOC105693552	471.713	-0.240254	0.182894	0.00349734	0.218843	lcl|NW_020311988.1_cds_XP_012268991.1_20494	protein=uncharacterized protein LOC105693552
gene-LOC105687689	407.812	-0.233977	0.0883609	0.000287326	0.0549552	lcl|NW_020311367.1_cds_XP_012258938.1_6092	protein=nuclear pore complex protein Nup85
gene-LOC105687829	3648.09	-0.224412	0.0953386	0.000662197	0.0860602	lcl|NW_020311309.1_cds_XP_012259157.1_2382	protein=failed axon connections isoform X1
gene-LOC105693777	2937.3	-0.218452	0.392344	0.0053385	0.273315	lcl|NW_020311365.1_cds_XP_012269333.1_5993	protein=histone deacetylase 4 isoform X1
gene-LOC105690473	916.453	-0.205989	0.0853067	0.00052003	0.0757462	lcl|NW_020311305.1_cds_XP_012263685.1_1992	protein=transcription factor E2F5-like
gene-LOC112694774	1261.12	-0.199872	0.235996	0.0051926	0.267195	lcl|NW_020311977.1_cds_XP_012253899.1_17550	protein=sulfiredoxin-1
gene-LOC105690957	2486.99	-0.19869	0.082642	0.000571619	0.0783041	lcl|NW_020311303.1_cds_XP_012264573.1_1722	protein=1-phosphatidylinositol 4,5-bisphosphate phosphodiesterase
gene-LOC105691758	3865.06	-0.19383	0.0784149	0.000482488	0.0757462	lcl|NW_020311334.1_cds_XP_012265875.1_4322	protein=hrp65 protein-like isoform X1
gene-LOC105683853	790.216	-0.193421	0.117391	0.00254417	0.190547	lcl|NW_020311402.1_cds_XP_012252208.1_7690	protein=alpha-tocopherol transfer protein-like
gene-LOC105690807	23433.9	-0.18669	0.0915966	0.00178836	0.157804	lcl|NW_020311331.1_cds_XP_012264331.1_4061	protein=elongation factor 1-gamma
gene-LOC105685749	3400.19	-0.184894	0.0951581	0.0017009	0.156745	lcl|NW_020311958.1_cds_XP_012255536.1_12926	protein=DENN domain-containing protein 5B isoform X1
gene-LOC105692438	1594.86	-0.182115	0.10717	0.00260634	0.191452	lcl|NW_020311356.1_cds_XP_012267067.1_5533	protein=RING finger protein 44 isoform X1
gene-LOC105686623	1706.64	-0.179393	0.0970245	0.00180149	0.157804	lcl|NW_020311286.1_cds_XP_012257044.1_245	protein=serine-threonine kinase receptor-associated protein isoform X1
gene-LOC105689170	2614.58	-0.176646	0.160098	0.00446837	0.252823	lcl|NW_020311988.1_cds_XP_012261464.1_20529	protein=UBA-like domain-containing protein 2
gene-LOC105685601	1317.96	-0.167802	0.0759945	0.000948642	0.11277	lcl|NW_020311943.1_cds_XP_012255283.1_11629	protein=probable ATP-dependent RNA helicase spindle-E
gene-LOC105686242	884.236	-0.16681	0.0851593	0.0016131	0.150018	lcl|NW_020311966.1_cds_XP_012256306.1_14798	protein=CCR4-NOT transcription complex subunit 10-A
gene-LOC105682903	1927.62	-0.154453	0.101855	0.00348239	0.218843	lcl|NW_020311298.1_cds_XP_012250543.1_1354	protein=uncharacterized protein LOC105682903
gene-LOC105682904	825.046	-0.154236	0.120402	0.0046447	0.259089	lcl|NW_020311298.1_cds_XP_025602493.1_1171	protein=centrosomal protein of 135 kDa isoform X1
gene-LOC105687777	724.956	-0.151879	0.0953164	0.00311697	0.205173	lcl|NW_020311309.1_cds_XP_012259077.1_2255	protein=rhotekin-like isoform X1
gene-LOC105693644	25961.7	-0.14724	0.13238	0.00777748	0.331262	lcl|NW_020311987.1_cds_XP_012269163.1_20371	protein=60S ribosomal protein L5
gene-LOC105688831	2090.01	-0.141941	0.0667549	0.0012948	0.138162	lcl|NW_020311971.1_cds_XP_012260831.2_15898	protein=zinc finger protein ubi-d4 A isoform X1
gene-LOC105683543	36979.9	-0.136194	0.0796334	0.00357621	0.222405	lcl|NW_020311360.1_cds_XP_012251638.1_5766	protein=60S ribosomal protein L7
gene-LOC105683089	2801.02	-0.128938	0.095043	0.00417548	0.244664	lcl|NW_020311311.1_cds_XP_012250857.1_2552	protein=protein tramtrack, alpha isoform isoform X1
gene-LOC105684086	10801.4	-0.123461	0.113723	0.00632728	0.308103	lcl|NW_020311925.1_cds_XP_012252619.1_10530	protein=RNA-binding protein Rsf1 isoform X2
gene-LOC105684164	6829.46	-0.116367	0.171137	0.0115952	0.405311	lcl|NW_020311319.1_cds_XP_012252746.1_3338	protein=uncharacterized protein LOC105684164
gene-LOC105688105	2663.78	-0.109227	0.0722133	0.00484535	0.259089	lcl|NW_020311979.1_cds_XP_012259580.1_18574	protein=eukaryotic translation initiation factor 3 subunit E
gene-LOC105684456	1254.36	-0.105711	0.0931259	0.00733044	0.324492	lcl|NW_020311300.1_cds_XP_012253222.1_1534	protein=muskelin
gene-LOC105690577	2243.74	-0.101961	0.104088	0.00834904	0.340538	lcl|NW_020311977.1_cds_XP_012263915.1_17670	protein=pumilio homolog 2 isoform X4
gene-LOC105692312	3807.94	-0.097686	0.177539	0.00901107	0.352684	lcl|NW_020311312.1_cds_XP_012266850.1_2778	protein=CDP-diacylglycerol--inositol 3-phosphatidyltransferase
gene-LOC105691383	1374.48	-0.0967567	0.0726092	0.0079014	0.333735	lcl|NW_020311296.1_cds_XP_012265246.1_983	protein=trimethylguanosine synthase
gene-LOC105693095	790.471	-0.0926923	0.0820523	0.00899368	0.352684	lcl|NW_020311380.1_cds_XP_012268202.1_6702	protein=centrosomal protein of 97 kDa isoform X1
gene-LOC105692510	5200.03	-0.0877182	0.0908035	0.012499	0.420818	lcl|NW_020311983.1_cds_XP_012267172.1_19526	protein=H(+)/Cl(-) exchange transporter 5 isoform X1
gene-LOC105682929	5576.97	-0.0874729	0.0932046	0.00916986	0.35479	lcl|NW_020311298.1_cds_XP_020706305.1_1246	protein=calnexin-like isoform X1
gene-LOC105686069	964.777	-0.0865819	0.0858873	0.0110373	0.391363	lcl|NW_020311333.1_cds_XP_012256061.1_4245	protein=meiosis regulator and mRNA stability factor 1 isoform X1
gene-LOC105684099	23361.3	-0.0844034	0.213747	0.0144959	0.442604	lcl|NW_020311937.1_cds_XP_012252639.1_11042	protein=40S ribosomal protein S17
gene-LOC105685117	4020.26	-0.0839862	0.271694	0.00959595	0.365515	lcl|NW_020311413.1_cds_XP_012254386.1_7900	protein=calsyntenin-1
gene-LOC105693243	7001.16	-0.0737851	0.0705976	0.0153606	0.454896	lcl|NW_020311372.1_cds_XP_012268473.1_6343	protein=eukaryotic translation initiation factor 4B-like isoform X1
gene-LOC105689447	34377.3	-0.0691807	0.104579	0.01798	0.493645	lcl|NW_020311313.1_cds_XP_012261887.1_2876	protein=ubiquitin-like protein FUBI
gene-LOC105683031	41481.7	-0.0689113	0.131475	0.0131352	0.420818	lcl|NW_020311317.1_cds_XP_012250745.1_3240	protein=60S ribosomal protein L6
gene-LOC105685507	2142.84	-0.065441	0.0834131	0.0172057	0.481879	lcl|NW_020311943.1_cds_XP_012255080.1_11705	protein=zinc finger protein 571-like isoform X1
gene-LOC105687882	9673.21	-0.0592856	0.0727704	0.0295658	0.583091	lcl|NW_020311951.1_cds_XP_012259245.1_12210	protein=ubiquitin-conjugating enzyme E2-17 kDa
gene-LOC105687760	37105.6	-0.0584183	0.0710471	0.0259575	0.563836	lcl|NW_020311309.1_cds_XP_012259054.1_2323	protein=60S ribosomal protein L18
gene-LOC105691290	1134.24	-0.0567139	0.0806706	0.0197916	0.515566	lcl|NW_020311918.1_cds_XP_012265086.1_10446	protein=protein qua-1-like
gene-LOC105687154	5140.35	-0.0553875	0.0402702	0.0235835	0.550785	lcl|NW_020311978.1_cds_XP_012257982.1_18471	protein=interleukin enhancer-binding factor 3-like isoform X1
gene-LOC105686528	775.472	-0.0483711	0.0583536	0.0284175	0.576387	lcl|NW_020311966.1_cds_XP_012256870.1_14849	protein=vacuolar protein sorting-associated protein 52 homolog
gene-LOC105687665	2392.34	-0.0479613	0.0569219	0.0372997	0.609642	lcl|NW_020311986.1_cds_XP_012258899.1_20325	protein=signal recognition particle subunit SRP68
gene-LOC105683279	6344	-0.0476472	0.0758279	0.0259528	0.563836	lcl|NW_020311441.1_cds_XP_012251196.1_8907	protein=lysine--tRNA ligase isoform X1
gene-LOC105693727	4852.29	-0.0467345	0.102331	0.013191	0.420818	lcl|NW_020311499.1_cds_XP_012269266.1_9558	protein=mitochondrial enolase superfamily member 1-like
gene-LOC105684314	527.704	-0.0452528	0.0797426	0.0189739	0.507939	lcl|NW_020311966.1_cds_XP_012253005.1_14390	protein=putative methyltransferase C9orf114
gene-LOC105694091	4783.78	-0.0447604	0.0454911	0.0376656	0.609642	lcl|NW_020311298.1_cds_XP_012269868.1_1315	protein=eukaryotic translation initiation factor 3 subunit M
gene-LOC105692727	4399.89	-0.0414795	0.0573299	0.0350147	0.603566	lcl|NW_020311320.1_cds_XP_012267557.1_3375	protein=uncharacterized protein LOC105692727 isoform X1
gene-LOC105689308	6904.03	-0.0409892	0.0670529	0.0282651	0.576387	lcl|NW_020311313.1_cds_XP_012261646.1_2934	protein=ATP-binding cassette sub-family E member 1
gene-LOC105686832	1293.3	-0.0405829	0.0603004	0.0332703	0.592726	lcl|NW_020311981.1_cds_XP_012257401.1_19031	protein=biorientation of chromosomes in cell division protein 1-like 1 isoform X1
gene-LOC105691797	23507	-0.0392123	0.0606502	0.0300515	0.585028	lcl|NW_020311334.1_cds_XP_012265946.1_4399	protein=60S ribosomal protein L18a
gene-LOC105691494	18754.3	-0.0391205	0.0644475	0.0248147	0.55695	lcl|NW_020311955.1_cds_XP_012265422.1_12527	protein=ubiquitin-60S ribosomal protein L40
gene-LOC105685221	816.069	-0.0390823	0.0707131	0.0171359	0.481879	lcl|NW_020311984.1_cds_XP_012254557.1_20016	protein=deoxyribodipyrimidine photo-lyase
gene-LOC105688376	2554.55	-0.0386133	0.0631909	0.046277	0.64786	lcl|NW_020311974.1_cds_XP_012260049.1_16927	protein=transcription initiation factor TFIID subunit 8-like
gene-LOC105688227	1295.47	-0.0382025	0.0637336	0.0241274	0.55695	lcl|NW_020311304.1_cds_XP_012259781.1_1924	protein=adhesion G protein-coupled receptor A3 isoform X1
gene-LOC112694800	1682.14	-0.0381515	0.0635876	0.0277962	0.576216	lcl|NW_020311346.1_cds_XP_025601808.1_4977	protein=uncharacterized protein LOC112694800] partial=5'
gene-LOC105687147	19989.2	-0.0374407	0.0691787	0.0142307	0.438468	lcl|NW_020311978.1_cds_XP_012257970.1_18176	protein=27 kDa hemolymph protein-like
gene-LOC105685076	556.227	-0.0372903	0.0664016	0.0191298	0.509531	lcl|NW_020311345.1_cds_XP_012254327.1_4915	protein=uncharacterized protein LOC105685076 isoform X1
gene-LOC105685512	12866.8	-0.0371262	0.0645011	0.0199365	0.515566	lcl|NW_020311401.1_cds_XP_012255087.2_7440	protein=uncharacterized protein LOC105685512
gene-LOC105688513	24626.3	-0.036709	0.0537007	0.0387446	0.610922	lcl|NW_020311974.1_cds_XP_012260322.1_16877	protein=40S ribosomal protein S26
gene-LOC105690966	563.479	-0.0352977	0.0531952	0.0380268	0.609642	lcl|NW_020311302.1_cds_XP_012264588.1_1624	protein=serine/threonine-protein kinase fused isoform X1
gene-LOC105684070	1089.02	-0.0352283	0.0503283	0.0433522	0.633333	lcl|NW_020311925.1_cds_XP_012252603.1_10527	protein=mediator of RNA polymerase II transcription subunit 17
gene-LOC105682961	704.794	-0.0350971	0.0535018	0.0378283	0.609642	lcl|NW_020311389.1_cds_XP_012250649.1_7002	protein=integrator complex subunit 2
gene-LOC105686855	1200.12	-0.0347112	0.059901	0.0230596	0.543617	lcl|NW_020311976.1_cds_XP_012257454.1_17402	protein=squamous cell carcinoma antigen recognized by T-cells 3
gene-LOC105684638	1143.77	-0.0344914	0.0595046	0.0207024	0.515566	lcl|NW_020311948.1_cds_XP_012253579.1_12008	protein=uncharacterized protein LOC105684638 isoform X1
gene-LOC105689966	5709.21	-0.0344403	0.0530209	0.0324832	0.589555	lcl|NW_020311296.1_cds_XP_012262813.1_1065	protein=patronin isoform X1
gene-LOC105691245	20050.8	-0.0338277	0.0588674	0.0368655	0.609642	lcl|NW_020311918.1_cds_XP_012265011.1_10357	protein=60S ribosomal protein L21
gene-LOC105687134	1799.48	-0.0329316	0.0500655	0.0268238	0.568526	lcl|NW_020311976.1_cds_XP_012257958.1_17370	protein=eukaryotic translation initiation factor 3 subunit K
gene-LOC105685634	993.502	-0.0316742	0.0527405	0.0288055	0.576926	lcl|NW_020311401.1_cds_XP_012255328.1_7425	protein=probable serine/threonine-protein kinase nek3
gene-LOC105684246	6264.91	-0.0311567	0.0546648	0.0196262	0.514782	lcl|NW_020311933.1_cds_XP_012252877.1_10762	protein=elongation factor 1-beta'
gene-LOC105684636	3284.99	-0.0304083	0.0518309	0.0195393	0.514468	lcl|NW_020311948.1_cds_XP_012253576.1_12002	protein=probable serine/threonine-protein kinase DDB_G0267686 isoform X1
gene-LOC105685459	890.624	-0.0303153	0.0464566	0.0491886	0.654425	lcl|NW_020311943.1_cds_XP_012254971.1_11660	protein=uncharacterized protein LOC105685459 isoform X1
gene-LOC105686025	2488.36	-0.0299379	0.047327	0.032803	0.590777	lcl|NW_020311333.1_cds_XP_012255989.1_4208	protein=ran-binding protein 3 isoform X1
gene-LOC105693574	2481.1	-0.0298975	0.0534892	0.0208079	0.515566	lcl|NW_020311316.1_cds_XP_012269024.1_3152	protein=uncharacterized protein LOC105693574
gene-LOC105686055	1970.74	-0.0294438	0.0487772	0.0314253	0.587747	lcl|NW_020311967.1_cds_XP_012256036.2_15213	protein=uncharacterized protein LOC105686055 isoform X3
gene-LOC105684577	21599.5	-0.0294346	0.0448345	0.0384096	0.609642	lcl|NW_020311976.1_cds_XP_020707179.1_17324	protein=40S ribosomal protein S12
gene-LOC105686676	2570.04	-0.0288372	0.0497969	0.0206769	0.515566	lcl|NW_020311966.1_cds_XP_012257144.1_14982	protein=pentatricopeptide repeat-containing protein 2, mitochondrial-like
gene-LOC105687880	10677.5	-0.0276651	0.0486889	0.0165525	0.476683	lcl|NW_020311987.1_cds_XP_020706405.1_20379	protein=tetraspanin-18 isoform X1
gene-LOC105684573	4701.14	-0.0270381	0.0477166	0.0166806	0.479011	lcl|NW_020311976.1_cds_XP_012253453.1_17304	protein=fatty acid-binding protein, muscle isoform X1
gene-LOC105691999	24644.9	-0.0268899	0.0459403	0.0248321	0.55695	lcl|NW_020311992.1_cds_XP_012266276.1_21093	protein=40S ribosomal protein S7
gene-LOC105687166	3585.89	-0.0266341	0.043039	0.0403448	0.617787	lcl|NW_020311978.1_cds_XP_012258003.1_18101	protein=zinc finger matrin-type protein CG9776-like isoform X1
gene-LOC105685753	483.466	-0.026334	0.046395	0.0210377	0.515566	lcl|NW_020311983.1_cds_XP_012255540.1_19644	protein=protein Tube
gene-LOC105692505	268.095	-0.0262029	0.0459787	0.0209672	0.515566	lcl|NW_020311983.1_cds_XP_012267157.1_19459	protein=tRNA-dihydrouridine(20a/20b) synthase NAD(P)+]-like isoform X1
gene-LOC105690738	9553.13	-0.0260973	0.0438512	0.036357	0.609642	lcl|NW_020311306.1_cds_XP_012264228.1_2081	protein=saccharopine dehydrogenase-like oxidoreductase
gene-LOC105685244	16130.3	-0.0258299	0.0397523	0.0439586	0.634769	lcl|NW_020311984.1_cds_XP_012254610.1_19892	protein=60S ribosomal protein L36
gene-LOC105684324	1164.95	-0.0252783	0.0454057	0.0154087	0.454896	lcl|NW_020311932.1_cds_XP_012253030.1_10693	protein=uncharacterized protein LOC105684324 isoform X1
gene-LOC105687412	387.33	-0.0247745	0.0441601	0.0201052	0.515566	lcl|NW_020311403.1_cds_XP_020708796.1_7732	protein=E3 ubiquitin-protein ligase Rnf220-like isoform X1
gene-LOC105693002	1822.51	-0.0243772	0.0407102	0.0388974	0.610922	lcl|NW_020311382.1_cds_XP_012268042.1_6853	protein=protein lin-54 homolog
gene-LOC105683094	2156.79	-0.0243731	0.0437588	0.0268041	0.568526	lcl|NW_020311926.1_cds_XP_012250865.1_10615	protein=26S proteasome non-ATPase regulatory subunit 5
gene-LOC105685463	4084.68	-0.0241849	0.0421721	0.045442	0.64786	lcl|NW_020311980.1_cds_XP_012254984.1_18694	protein=RNA binding protein fox-1 homolog 2 isoform X1
gene-LOC105687790	1312.32	-0.0241241	0.0434505	0.0222208	0.537596	lcl|NW_020311309.1_cds_XP_020709070.1_2395	protein=G-protein-signaling modulator 2 isoform X1
gene-LOC105686463	265.591	-0.0239818	0.0442953	0.00848107	0.34252	lcl|NW_020311966.1_cds_XP_012256743.1_15081	protein=N-sulphoglucosamine sulphohydrolase
gene-LOC105686636	270.863	-0.0237978	0.0435184	0.01372	0.431925	lcl|NW_020311966.1_cds_XP_012257070.1_14806	protein=E3 ubiquitin-protein ligase MSL2
gene-LOC105689731	8661.61	-0.0235589	0.0412682	0.0399628	0.616543	lcl|NW_020311401.1_cds_XP_012262400.1_7411	protein=eukaryotic translation initiation factor 3 subunit L
gene-LOC105684495	1072.2	-0.0230258	0.0411582	0.0374411	0.609642	lcl|NW_020311941.1_cds_XP_012253302.1_11424	protein=uncharacterized protein LOC105684495 isoform X2
gene-LOC105686505	1129.48	-0.0228744	0.0410247	0.0328112	0.590777	lcl|NW_020311966.1_cds_XP_012256826.1_14894	protein=ARF GTPase-activating protein GIT2
gene-LOC105685450	752.129	-0.0226616	0.0403851	0.0402942	0.617787	lcl|NW_020311934.1_cds_XP_012254949.1_10868	protein=peroxiredoxin-6
gene-LOC105687148	695.503	-0.0225031	0.0403053	0.0389974	0.610922	lcl|NW_020311978.1_cds_XP_012257971.1_18258	protein=uncharacterized protein LOC105687148
gene-LOC105686431	46083.2	-0.0219611	0.0416892	0.0075868	0.327906	lcl|NW_020311995.1_cds_XP_025603029.1_21920	protein=polyubiquitin-A
gene-LOC105690946	592.28	-0.0218145	0.0413102	0.00999483	0.373597	lcl|NW_020311374.1_cds_XP_012264555.1_6521	protein=beta-alanine-activating enzyme isoform X2
gene-LOC105689701	442.613	-0.0218011	0.039011	0.0436829	0.633333	lcl|NW_020311349.1_cds_XP_012262334.1_5172	protein=uncharacterized protein LOC105689701
gene-LOC105683610	12213.4	-0.0218007	0.0404446	0.0234177	0.549504	lcl|NW_020311966.1_cds_XP_012251769.1_14560	protein=uncharacterized protein LOC105683610
gene-LOC105685145	594.164	-0.0217209	0.0405879	0.018645	0.504011	lcl|NW_020311984.1_cds_XP_012254422.1_19894	protein=histone H4 transcription factor isoform X1
gene-LOC105686491	2997.39	-0.0210677	0.0397313	0.0223011	0.538252	lcl|NW_020311966.1_cds_XP_012256797.2_15201	protein=uncharacterized protein LOC105686491 isoform X1
gene-LOC105686681	414.895	-0.0208472	0.0398031	0.0162554	0.472152	lcl|NW_020311995.1_cds_XP_012257151.1_21901	protein=uncharacterized protein LOC105686681
gene-LOC105693346	938.319	-0.0206767	0.0382431	0.0392803	0.610922	lcl|NW_020311432.1_cds_XP_012268612.1_8513	protein=sin3 histone deacetylase corepressor complex component SDS3 isoform X2
gene-LOC105688356	10878.7	-0.0205322	0.0383456	0.0424252	0.631062	lcl|NW_020311965.1_cds_XP_012259978.1_14202	protein=cytosolic purine 5'-nucleotidase isoform X1
gene-LOC105686531	8916.43	-0.0204918	0.0392084	0.0208531	0.515566	lcl|NW_020311966.1_cds_XP_012256873.1_14790	protein=pregnancy zone protein-like isoform X1
gene-LOC105683787	3710	-0.0202542	0.0385526	0.040871	0.621153	lcl|NW_020311962.1_cds_XP_012252103.1_13571	protein=sterol regulatory element-binding protein cleavage-activating protein isoform X1
gene-LOC105687281	11801.7	-0.0198183	0.0361428	0.0476528	0.649975	lcl|NW_020311436.1_cds_XP_012258213.1_8775	protein=AMP deaminase 2 isoform X1
gene-LOC105688530	2585.33	-0.0198094	0.0370736	0.0427776	0.631062	lcl|NW_020311965.1_cds_XP_012260349.1_14148	protein=uncharacterized protein LOC105688530
gene-LOC105693171	170.667	-0.0196966	0.0388228	0.011714	0.406846	lcl|NW_020311983.1_cds_XP_012268353.1_19633	protein=gamma-aminobutyric acid type B receptor subunit 2 isoform X2
gene-LOC105688858	299.985	-0.0196848	0.0384706	0.0189276	0.507939	lcl|NW_020311971.1_cds_XP_012260888.1_15937	protein=centrosomal protein of 152 kDa-like
gene-LOC105685972	966.39	-0.0195846	0.0372105	0.0378598	0.609642	lcl|NW_020311353.1_cds_XP_012255907.1_5418	protein=uncharacterized protein YdcI isoform X1
gene-LOC105690195	1009.9	-0.0195609	0.0378133	0.0311439	0.585735	lcl|NW_020311321.1_cds_XP_012263228.1_3419	protein=putative sodium-coupled neutral amino acid transporter 11 isoform X1
gene-LOC105685684	5534.88	-0.0194606	0.0377482	0.0331247	0.592726	lcl|NW_020311424.1_cds_XP_012255458.1_8192	protein=nucleolar GTP-binding protein 1
gene-LOC105684654	807.146	-0.0190013	0.0371618	0.0378832	0.609642	lcl|NW_020311339.1_cds_XP_012253616.1_4655	protein=fibroblast growth factor receptor substrate 2
gene-LOC105688372	705.142	-0.0185699	0.0367908	0.0351291	0.603566	lcl|NW_020311974.1_cds_XP_012260036.1_16930	protein=uncharacterized protein LOC105688372 isoform X1
gene-LOC105685095	592.851	-0.0181611	0.0362766	0.0450834	0.645495	lcl|NW_020311967.1_cds_XP_012254361.1_15329	protein=transmembrane protein 181
gene-LOC105690033	1270.62	-0.0180907	0.0363633	0.0391715	0.610922	lcl|NW_020311346.1_cds_XP_012262934.1_4940	protein=obg-like ATPase 1
gene-LOC105693470	7006.8	-0.0180477	0.0371145	0.0140638	0.435977	lcl|NW_020311432.1_cds_XP_012268843.1_8376	protein=SEC23-interacting protein-like isoform X1
gene-LOC105683674	944.471	-0.0179951	0.0368087	0.0238623	0.55353	lcl|NW_020311962.1_cds_XP_012251859.1_13581	protein=transcriptional adapter 2-alpha-like isoform X1
gene-LOC105690382	19959.8	-0.0179046	0.0366536	0.0248545	0.55695	lcl|NW_020311971.1_cds_XP_012263548.1_16139	protein=alanine--glyoxylate aminotransferase 2-like
gene-LOC105692407	2814.33	-0.0178666	0.0371224	0.00760166	0.327906	lcl|NW_020311402.1_cds_XP_012267016.1_7702	protein=uncharacterized protein LOC105692407 isoform X1
gene-LOC105686943	18625.2	-0.01784	0.0369717	0.0127263	0.420818	lcl|NW_020311963.1_cds_XP_012257660.1_13859	protein=opsin, blue-sensitive
gene-LOC105691224	1922	-0.0178292	0.0372907	0.00855894	0.344293	lcl|NW_020311987.1_cds_XP_012265018.1_20411	protein=poly(rC)-binding protein 2 isoform X1
gene-LOC105692616	4091.36	-0.017518	0.0360453	0.0363218	0.609642	lcl|NW_020311994.1_cds_XP_012267354.1_21601	protein=guanylate kinase isoform X1
gene-LOC105685054	367.024	-0.0173892	0.0361226	0.0292061	0.581654	lcl|NW_020311339.1_cds_XP_012254291.1_4642	protein=inner centromere protein A-like isoform X1
gene-LOC105693437	11012.1	-0.0173875	0.0361478	0.0277885	0.576216	lcl|NW_020311432.1_cds_XP_012268785.1_8476	protein=guanine nucleotide-binding protein G(q) subunit alpha isoform X1
gene-LOC105686079	552.703	-0.017366	0.0360639	0.0332456	0.592726	lcl|NW_020311285.1_cds_XP_012256101.1_36	protein=Kv channel-interacting protein 1
gene-LOC105688385	828.689	-0.0172997	0.0364989	0.0122467	0.415199	lcl|NW_020311965.1_cds_XP_012260065.1_14092	protein=short-chain dehydrogenase/reductase family 16C member 6-like
gene-LOC105684591	265.442	-0.0172398	0.0359899	0.029993	0.585028	lcl|NW_020311975.1_cds_XP_012253479.1_17025	protein=uncharacterized protein LOC105684591
gene-LOC105692647	1680.54	-0.0172013	0.0358688	0.0321843	0.589555	lcl|NW_020311970.1_cds_XP_012267394.1_15773	protein=uncharacterized protein LOC105692647 isoform X1
gene-LOC105689597	574.374	-0.0170849	0.035648	0.0393942	0.611131	lcl|NW_020311388.1_cds_XP_012262159.2_6954	protein=uncharacterized protein LOC105689597 isoform X1
gene-LOC105684172	845.892	-0.0169496	0.0366846	0.00159962	0.150018	lcl|NW_020311319.1_cds_XP_012252755.1_3323	protein=prominin-1-A
gene-LOC105683722	896.481	-0.0169227	0.0360428	0.0169358	0.481879	lcl|NW_020311962.1_cds_XP_012251932.1_13689	protein=transport and Golgi organization protein 6 homolog
gene-LOC105690135	345.274	-0.0166923	0.035824	0.0194162	0.513897	lcl|NW_020311299.1_cds_XP_020710409.1_1470	protein=proton channel OtopLc isoform X1
gene-LOC105691605	1695.63	-0.0165475	0.0355047	0.0269204	0.568526	lcl|NW_020311940.1_cds_XP_012265630.1_11317	protein=lysocardiolipin acyltransferase 1-like
gene-LOC105694053	526.424	-0.0165282	0.0358446	0.0121912	0.414705	lcl|NW_020311991.1_cds_XP_012269807.1_20861	protein=vesicular acetylcholine transporter-like
gene-LOC105688770	171.929	-0.0164572	0.0351211	0.0433699	0.633333	lcl|NW_020311354.1_cds_XP_025601847.1_5466	protein=syntaxin-1A
gene-LOC105684096	925.792	-0.016223	0.0352239	0.0308279	0.585735	lcl|NW_020311937.1_cds_XP_012252635.1_11043	protein=ubiquitin carboxyl-terminal hydrolase 3-like
gene-LOC105687407	1737.48	-0.0160792	0.0349865	0.0354564	0.60407	lcl|NW_020311343.1_cds_XP_012258477.1_4855	protein=ribosome biogenesis protein NSA2 homolog
gene-LOC105688866	3479.41	-0.0160358	0.0352949	0.0259617	0.563836	lcl|NW_020311992.1_cds_XP_012260902.1_20969	protein=uncharacterized protein LOC105688866 isoform X1
gene-LOC105689343	325.354	-0.015883	0.03467	0.0456281	0.64786	lcl|NW_020311313.1_cds_XP_012261682.1_2926	protein=DNA polymerase delta subunit 3-like
gene-LOC105691025	439.952	-0.0158024	0.0351687	0.0131101	0.420818	lcl|NW_020311458.1_cds_XP_012264683.1_9150	protein=stress response protein NST1 isoform X1
gene-LOC105683122	582.062	-0.0156681	0.0344872	0.047879	0.649975	lcl|NW_020311311.1_cds_XP_012250916.1_2548	protein=peptidyl-prolyl cis-trans isomerase-like 1 isoform X1
gene-LOC105689233	580.934	-0.0155369	0.0347645	0.0249103	0.55695	lcl|NW_020311326.1_cds_XP_012261534.1_3745	protein=GDP-fucose protein O-fucosyltransferase 2 isoform X1
gene-LOC105683107	3469.3	-0.0154765	0.0338749	0.0430453	0.632392	lcl|NW_020311311.1_cds_XP_012250887.1_2447	protein=glutathione hydrolase 1 proenzyme-like isoform X1
gene-LOC105684916	178.867	-0.0153123	0.0346449	0.0239779	0.554941	lcl|NW_020311975.1_cds_XP_012254072.1_17145	protein=cyclin-dependent kinase 1
gene-LOC105691830	2440.57	-0.0153017	0.0344236	0.0381437	0.609642	lcl|NW_020311513.1_cds_XP_012265989.1_9707	protein=replication stress response regulator SDE2
gene-LOC105693623	9402.08	-0.0152854	0.0343075	0.0434683	0.633333	lcl|NW_020311970.1_cds_XP_012269096.1_15681	protein=uncharacterized protein LOC105693623
gene-LOC105686049	29707.4	-0.0152491	0.0344449	0.0330463	0.592726	lcl|NW_020311967.1_cds_XP_012256026.1_15259	protein=uncharacterized protein LOC105686049
gene-LOC105690307	289.431	-0.0150862	0.0342578	0.0379165	0.609642	lcl|NW_020311327.1_cds_XP_012263424.1_3847	protein=uncharacterized protein LOC105690307
gene-LOC105687748	34011.1	-0.0150504	0.0341859	0.0412733	0.623529	lcl|NW_020311309.1_cds_XP_012259035.1_2280	protein=ATP-dependent RNA helicase p62-like isoform X1
gene-LOC105690119	2658.34	-0.0147884	0.0335175	0.0403428	0.617787	lcl|NW_020311338.1_cds_XP_012263099.1_4540	protein=protein CNPPD1
gene-LOC105684169	179779	-0.0147269	0.0344713	0.0106337	0.386357	lcl|NW_020311319.1_cds_XP_012252753.1_3327	protein=transferrin
gene-LOC105685099	304.341	-0.0145282	0.0341524	0.0202151	0.515566	lcl|NW_020311967.1_cds_XP_025602598.1_15265	protein=connectin-like
gene-LOC105691794	9177.97	-0.0145187	0.0337444	0.0489498	0.654425	lcl|NW_020311306.1_cds_XP_012265942.1_2148	protein=protein disulfide-isomerase A3
gene-LOC105687568	1362.83	-0.0145074	0.0338703	0.0384296	0.609642	lcl|NW_020311973.1_cds_XP_012258750.1_16496	protein=voltage-dependent calcium channel subunit alpha-2/delta-3 isoform X1
gene-LOC105690797	815.877	-0.0144089	0.0338745	0.0351993	0.603749	lcl|NW_020311331.1_cds_XP_012264312.1_4095	protein=kelch-like protein 18
gene-LOC105683080	2451.38	-0.0143946	0.0338508	0.0348831	0.603429	lcl|NW_020311325.1_cds_XP_012250840.1_3671	protein=BRCA1-associated protein
gene-LOC105683541	3171.76	-0.014352	0.0340604	0.0184624	0.500409	lcl|NW_020311360.1_cds_XP_012251632.1_5747	protein=uridine phosphorylase 1 isoform X1
gene-LOC105684444	2679.01	-0.0143178	0.033971	0.0227232	0.540715	lcl|NW_020311941.1_cds_XP_012253204.1_11444	protein=sialin
gene-LOC105686060	4746.99	-0.0142766	0.0338842	0.0268322	0.568526	lcl|NW_020311353.1_cds_XP_012256044.1_5392	protein=probable hydroxyacid-oxoacid transhydrogenase, mitochondrial
gene-LOC105684909	14096.2	-0.0140203	0.0336348	0.0331883	0.592726	lcl|NW_020311975.1_cds_XP_012254061.1_17144	protein=apolipoprotein D-like
gene-LOC105691379	7802.84	-0.0139206	0.033635	0.0282336	0.576387	lcl|NW_020311985.1_cds_XP_012265234.1_20196	protein=TBC1 domain family member 1 isoform X1
gene-LOC105687272	331.094	-0.0138091	0.0337112	0.0174006	0.482737	lcl|NW_020311341.1_cds_XP_012258176.2_4717	protein=odorant receptor 46a-like
gene-LOC105685188	16874.7	-0.0137972	0.0335963	0.0251206	0.55695	lcl|NW_020311984.1_cds_XP_012254494.1_19922	protein=UTP--glucose-1-phosphate uridylyltransferase isoform X1
gene-LOC105693924	1155.06	-0.01379	0.0333544	0.0481742	0.651992	lcl|NW_020311329.1_cds_XP_020706165.1_3976	protein=protein disabled isoform X1
gene-LOC105690535	3102.96	-0.0137501	0.0337859	0.0150925	0.449978	lcl|NW_020311977.1_cds_XP_012263777.1_17704	protein=biotin--protein ligase
gene-LOC105684357	623.657	-0.0137341	0.0335842	0.0248325	0.55695	lcl|NW_020311968.1_cds_XP_012253070.1_15458	protein=general transcription factor 3C polypeptide 1 isoform X1
gene-LOC105685504	1094.45	-0.0137026	0.0334614	0.0313476	0.5877	lcl|NW_020311498.1_cds_XP_012255070.1_9511	protein=26S proteasome non-ATPase regulatory subunit 10-like
gene-LOC105688811	264.222	-0.0136137	0.0336182	0.0146353	0.444702	lcl|NW_020311971.1_cds_XP_012260784.1_15945	protein=U11/U12 small nuclear ribonucleoprotein 25 kDa protein-like
gene-LOC105685059	1524.23	-0.0135669	0.0332585	0.0324817	0.589555	lcl|NW_020311345.1_cds_XP_012254297.1_4906	protein=uncharacterized protein ZK1073.1 isoform X1
gene-LOC105685532	419.748	-0.0131273	0.0331423	0.0310039	0.585735	lcl|NW_020311934.1_cds_XP_020707779.1_10802	protein=TBC1 domain family member 16
gene-LOC105688834	286.868	-0.0124725	0.0328437	0.0202955	0.515566	lcl|NW_020311971.1_cds_XP_012260840.1_15894	protein=alpha-ketoglutarate-dependent dioxygenase alkB homolog 6
gene-LOC105687349	890.052	-0.0123043	0.0324436	0.0472524	0.64786	lcl|NW_020311982.1_cds_XP_012258359.1_19319	protein=dynamin-binding protein-like
gene-LOC105687618	310.111	-0.0122288	0.0330988	0.000144976	0.0354486	lcl|NW_020311417.1_cds_XP_012258833.1_7941	protein=uncharacterized protein LOC105687618
gene-LOC105693040	415.141	-0.0120447	0.032714	0.0107954	0.386687	lcl|NW_020311287.1_cds_XP_012268111.1_256	protein=pyrokinin-1 receptor-like isoform X1
gene-LOC105683569	427.349	-0.0120066	0.0323888	0.0471154	0.64786	lcl|NW_020311939.1_cds_XP_012251675.1_11064	protein=replication factor C subunit 2
gene-LOC105688771	1740.8	-0.0119875	0.0319493	0.0369905	0.609642	lcl|NW_020311304.1_cds_XP_012260733.1_1835	protein=uncharacterized protein LOC105688771
gene-LOC105684598	6538.29	-0.0117854	0.0325067	0.0200802	0.515566	lcl|NW_020311948.1_cds_XP_012253486.1_12027	protein=multifunctional protein ADE2 isoform X1
gene-LOC105693270	136.036	-0.011696	0.032284	0.0356949	0.606096	lcl|NW_020311332.1_cds_XP_012268509.1_4116	protein=uncharacterized protein LOC105693270
gene-LOC105693381	267.019	-0.0116894	0.0322317	0.0431254	0.632651	lcl|NW_020311343.1_cds_XP_012268664.1_4758	protein=carboxypeptidase N subunit 2-like
gene-LOC105692741	382.41	-0.0115896	0.0324098	0.0139137	0.434387	lcl|NW_020311320.1_cds_XP_012267580.1_3385	protein=sodium-coupled neutral amino acid transporter 9-like isoform X1
gene-LOC105690073	40817.5	-0.011583	0.0323385	0.021056	0.515566	lcl|NW_020311338.1_cds_XP_012262995.1_4499	protein=antichymotrypsin-2-like isoform X1
gene-LOC105686260	19666.8	-0.011437	0.0323526	0.0114031	0.402765	lcl|NW_020311286.1_cds_XP_012256338.1_119	protein=MD-2-related lipid-recognition protein-like
gene-LOC105684121	1137.81	-0.0113615	0.0321488	0.0302477	0.585735	lcl|NW_020311448.1_cds_XP_012252676.1_9000	protein=nose resistant to fluoxetine protein 6-like
gene-LOC105692084	1022.15	-0.0111549	0.0323343	0.0245044	0.55695	lcl|NW_020311990.1_cds_XP_012266479.1_20791	protein=proton-associated sugar transporter A
gene-LOC105689820	72.362	-0.0110352	0.0321182	0.0130566	0.420818	lcl|NW_020311961.1_cds_XP_012262556.1_13516	protein=uncharacterized protein LOC105689820
gene-LOC105684596	3084.07	-0.0109769	0.0321904	0.00445077	0.252823	lcl|NW_020311948.1_cds_XP_012253483.1_12028	protein=amidophosphoribosyltransferase-like isoform X1
gene-LOC105682907	22.4989	-0.0109686	0.0322515	0.00134714	0.138399	lcl|NW_020311317.1_cds_XP_020707554.1_3196	protein=probable glutamate receptor isoform X1
gene-LOC105683465	356.393	-0.0109643	0.0318215	0.0428303	0.631062	lcl|NW_020311293.1_cds_XP_012251499.1_749	protein=sodium-dependent dopamine transporter
gene-LOC105691614	5772.51	-0.0108598	0.0318955	0.0307031	0.585735	lcl|NW_020311940.1_cds_XP_012265647.1_11244	protein=elongation of very long chain fatty acids protein 7
gene-LOC105688184	1735.53	-0.0107487	0.0317458	0.0463707	0.64786	lcl|NW_020311304.1_cds_XP_012259718.1_1823	protein=CREB3 regulatory factor isoform X1
gene-LOC105684799	4959.36	-0.0107222	0.032078	0.0121819	0.414705	lcl|NW_020311977.1_cds_XP_012253862.1_17536	protein=uncharacterized protein LOC105684799 isoform X1
gene-LOC105692499	3988.42	-0.0107157	0.0317352	0.0455991	0.64786	lcl|NW_020311983.1_cds_XP_012267148.1_19454	protein=high mobility group protein HMG-I/HMG-Y isoform X1
gene-LOC105689726	137977	-0.0106738	0.0317936	0.0325706	0.589555	lcl|NW_020311349.1_cds_XP_012262384.1_5199	protein=insoluble matrix shell protein 4-like
gene-LOC105690880	4934.76	-0.0106618	0.0318301	0.0260865	0.563836	lcl|NW_020311368.1_cds_XP_012264453.1_6206	protein=lipase maturation factor 2-like
gene-LOC105686469	5450.99	-0.0105765	0.0317195	0.0260391	0.563836	lcl|NW_020311995.1_cds_XP_012256755.1_21975	protein=ribose-phosphate pyrophosphokinase 1 isoform X1
gene-LOC110117471	134.279	-0.0104859	0.0317572	0.0230144	0.543617	lcl|NW_020311316.1_cds_XP_020712361.1_3148	protein=uncharacterized protein LOC110117471
gene-LOC105688361	23134.1	-0.0104714	0.0318895	0.00701295	0.317367	lcl|NW_020311965.1_cds_XP_012259996.1_14266	protein=opsin, ultraviolet-sensitive
gene-LOC105693262	3229.5	-0.0104392	0.0318073	0.0141368	0.436905	lcl|NW_020311332.1_cds_XP_012268498.1_4113	protein=meteorin-like protein
gene-LOC105684287	1409.19	-0.0103663	0.0316212	0.0392802	0.610922	lcl|NW_020311966.1_cds_XP_020707002.1_14413	protein=DNA excision repair protein ERCC-1
gene-LOC105684196	17973.4	-0.0103648	0.0317804	0.0129214	0.420818	lcl|NW_020311940.1_cds_XP_012252791.1_11122	protein=MAP kinase-interacting serine/threonine-protein kinase 1 isoform X2
gene-LOC105691495	331.166	-0.010347	0.03158	0.0446801	0.641533	lcl|NW_020311955.1_cds_XP_012265424.2_12521	protein=protein turtle isoform X7
gene-LOC105689035	5268.63	-0.0102789	0.0315553	0.0424982	0.631062	lcl|NW_020311988.1_cds_XP_012261202.1_20674	protein=D-3-phosphoglycerate dehydrogenase
gene-LOC105691393	2668.5	-0.0101406	0.0314495	0.039069	0.610922	lcl|NW_020311985.1_cds_XP_012265257.1_20237	protein=synaptotagmin-7 isoform X1
gene-LOC105685005	423.41	-0.010129	0.031542	0.0286287	0.576387	lcl|NW_020311339.1_cds_XP_012254217.1_4647	protein=cGMP-dependent 3',5'-cyclic phosphodiesterase-like isoform X1
gene-LOC105691826	1116.21	-0.00988295	0.0314545	0.0285019	0.576387	lcl|NW_020311513.1_cds_XP_012265979.1_9698	protein=uncharacterized protein LOC105691826
gene-LOC105692144	139.997	-0.00985669	0.0315727	0.00844323	0.342356	lcl|NW_020311469.1_cds_XP_020711610.1_9301	protein=glutamate receptor ionotropic, kainate 2
gene-LOC105690770	1240.49	-0.00982421	0.0313398	0.0463411	0.64786	lcl|NW_020311950.1_cds_XP_012264272.1_12113	protein=uncharacterized protein LOC105690770 isoform X1
gene-LOC105687330	308.441	-0.00975995	0.0313058	0.0480734	0.651497	lcl|NW_020311982.1_cds_XP_012258314.1_19282	protein=pre-rRNA-processing protein TSR2 homolog
gene-LOC105692170	213.602	-0.00975892	0.0313481	0.0388198	0.610922	lcl|NW_020311469.1_cds_XP_012266622.1_9292	protein=acetylcholine receptor subunit alpha-like
gene-LOC105683623	1287.48	-0.00953487	0.031267	0.0324433	0.589555	lcl|NW_020311337.1_cds_XP_012251784.1_4429	protein=uncharacterized protein LOC105683623 isoform X1
gene-LOC105689226	761.995	-0.0093889	0.0311373	0.0484678	0.652481	lcl|NW_020311361.1_cds_XP_012261511.1_5792	protein=facilitated trehalose transporter Tret1-like
gene-LOC105688519	27874.1	-0.00918772	0.031235	0.0133235	0.422064	lcl|NW_020311965.1_cds_XP_012260329.1_14153	protein=uncharacterized protein LOC105688519
gene-LOC105690137	442.068	-0.00918396	0.0312337	0.0131851	0.420818	lcl|NW_020311299.1_cds_XP_020710405.1_1457	protein=uncharacterized protein LOC105690137 isoform X1
gene-LOC105685723	7654.18	-0.00917761	0.0311442	0.0304348	0.585735	lcl|NW_020311958.1_cds_XP_012255504.1_12956	protein=transient-receptor-potential-like protein isoform X1
gene-LOC105688670	2928.71	-0.00912944	0.0311918	0.0165221	0.476683	lcl|NW_020311953.1_cds_XP_012260603.1_12281	protein=chaoptin
gene-LOC105690799	154.727	-0.00909168	0.0312218	0.00887355	0.352056	lcl|NW_020311972.1_cds_XP_012264317.1_16300	protein=uncharacterized protein LOC105690799
gene-LOC105691189	324.812	-0.00890905	0.0310702	0.0225838	0.538822	lcl|NW_020311362.1_cds_XP_012264934.1_5877	protein=histidine decarboxylase
gene-LOC105688861	485.112	-0.00887179	0.0310664	0.0201709	0.515566	lcl|NW_020311971.1_cds_XP_012260896.1_15936	protein=lysosomal Pro-X carboxypeptidase
gene-LOC105688965	41499.6	-0.00860493	0.0310464	0.0049584	0.259089	lcl|NW_020311418.1_cds_XP_012261061.1_8051	protein=uncharacterized protein LOC105688965 isoform X1
gene-LOC105689138	1359.01	-0.00855816	0.0308727	0.0378044	0.609642	lcl|NW_020311304.1_cds_XP_025602851.1_1765	protein=dynein heavy chain 7, axonemal
gene-LOC105689331	478.077	-0.00828922	0.029605	0.0463637	0.64786	lcl|NW_020311313.1_cds_XP_012261671.1_2870	protein=LYR motif-containing protein 2
gene-LOC110117219	39.0615	-0.00813079	0.0307569	0.0263452	0.566274	lcl|NW_020311346.1_cds_XP_020710303.1_4961	protein=uncharacterized protein LOC110117219
gene-LOC105689355	90491.6	-0.00805663	0.0307948	0.0100245	0.373597	lcl|NW_020311313.1_cds_NP_001295467.1_3035	protein=rhodopsin
gene-LOC105687662	2057.87	-0.00801813	0.0307712	0.0149892	0.449506	lcl|NW_020311986.1_cds_XP_012258894.1_20330	protein=uncharacterized protein LOC105687662 isoform X1
gene-LOC105685409	33973.2	-0.007871	0.0306573	0.0277749	0.576216	lcl|NW_020311401.1_cds_XP_012254882.1_7564	protein=trithorax group protein osa-like isoform X1
gene-LOC105683475	6676.24	-0.0077978	0.0306946	0.0107895	0.386687	lcl|NW_020311317.1_cds_XP_012251516.1_3199	protein=fatty acid synthase-like
gene-LOC105689208	48.2242	-0.00775032	0.0305852	0.0369028	0.609642	lcl|NW_020311326.1_cds_XP_012261483.2_3697	protein=opioid-binding protein/cell adhesion molecule homolog
gene-LOC105689341	1548.98	-0.00771213	0.0305663	0.0427143	0.631062	lcl|NW_020311313.1_cds_XP_012261680.1_3013	protein=uncharacterized protein LOC105689341
gene-LOC105690809	1926.36	-0.00770627	0.0305831	0.0295616	0.583091	lcl|NW_020311950.1_cds_XP_012264334.1_12106	protein=protein phosphatase 1 regulatory subunit 3C isoform X1
gene-LOC105683280	22796.8	-0.00764983	0.0305833	0.0268994	0.568526	lcl|NW_020311975.1_cds_XP_012251202.1_17140	protein=uncharacterized protein LOC105683280
gene-LOC105691335	1502.5	-0.00737452	0.0305011	0.0234047	0.549504	lcl|NW_020311993.1_cds_XP_012265160.1_21493	protein=uncharacterized protein LOC105691335 isoform X1
gene-LOC105684649	393.739	-0.00723724	0.0304661	0.0198584	0.515566	lcl|NW_020311339.1_cds_XP_012253601.1_4654	protein=protein HOS4-like
gene-LOC105685727	33.407	-0.00719873	0.0304817	0.0110281	0.391363	lcl|NW_020311295.1_cds_XP_025602179.1_973	protein=5-hydroxytryptamine receptor-like
gene-LOC105686376	7727.49	-0.00714484	0.0304286	0.0224278	0.538822	lcl|NW_020311332.1_cds_XP_012256531.1_4191	protein=phosphatidate phosphatase LPIN1 isoform X1
gene-LOC105692557	539.99	-0.00714247	0.0304204	0.0251438	0.55695	lcl|NW_020311983.1_cds_XP_012267269.1_19435	protein=peroxidase
gene-LOC105686756	384.847	-0.00708264	0.0303569	0.0438077	0.633493	lcl|NW_020311966.1_cds_XP_020708192.1_14983	protein=E3 ubiquitin-protein ligase TRIM71-like
gene-LOC105687802	1572.02	-0.00697537	0.0303258	0.0429579	0.632024	lcl|NW_020311309.1_cds_XP_012259116.1_2341	protein=glycogen-binding subunit 76A
gene-LOC105692642	224.847	-0.00682277	0.030305	0.0300437	0.585028	lcl|NW_020311287.1_cds_XP_012267392.1_276	protein=carcinine transporter-like
gene-LOC105693327	2230.51	-0.00673922	0.0302891	0.0346845	0.60205	lcl|NW_020311918.1_cds_XP_012268593.1_10307	protein=uncharacterized protein LOC105693327
gene-LOC105690353	688.611	-0.00670781	0.030279	0.0279198	0.576387	lcl|NW_020311971.1_cds_XP_012263501.2_16143	protein=slit homolog 3 protein-like
gene-LOC105690347	210.671	-0.00658836	0.0303038	0.00501428	0.260666	lcl|NW_020311971.1_cds_XP_012263496.1_16042	protein=ionotropic receptor 25a
gene-LOC105692345	1747.2	-0.00647824	0.0302715	0.00592583	0.295912	lcl|NW_020311312.1_cds_XP_012266914.1_2616	protein=phosphoenolpyruvate carboxykinase GTP]-like
gene-LOC105691822	176.65	-0.00642949	0.0302127	0.0182673	0.497783	lcl|NW_020311347.1_cds_XP_012265973.1_5037	protein=beta-glucuronidase isoform X2
gene-LOC105692323	166.306	-0.00639789	0.0302434	0.00720929	0.320529	lcl|NW_020311990.1_cds_XP_012266868.1_20815	protein=platelet endothelial aggregation receptor 1-like
gene-LOC110116808	43.619	-0.00639656	0.0301521	0.0461863	0.64786	lcl|NW_020311348.1_cds_XP_020706225.1_5087	protein=serine/arginine repetitive matrix protein 1-like
gene-LOC110117176	88.3836	-0.00633315	0.0301489	0.0371467	0.609642	lcl|NW_020311988.1_cds_XP_020709720.1_20660	protein=uncharacterized protein LOC110117176
gene-LOC105693885	14777.6	-0.00631222	0.0301384	0.0418258	0.629062	lcl|NW_020311329.1_cds_XP_012269520.1_3990	protein=uncharacterized protein LOC105693885
gene-LOC105691341	390.747	-0.00628704	0.0301572	0.0354486	0.60407	lcl|NW_020311985.1_cds_XP_012265171.1_20280	protein=G-protein coupled receptor Mth2-like
gene-LOC105691317	14077.6	-0.00627592	0.0301214	0.045936	0.64786	lcl|NW_020311985.1_cds_XP_020711084.2_20202	protein=kielin/chordin-like protein
gene-LOC105691075	576.816	-0.00623762	0.0301814	0.0115535	0.405252	lcl|NW_020311969.1_cds_XP_012264745.1_15512	protein=leucine-rich repeat neuronal protein 1-like
gene-LOC105688807	11722.2	-0.00621256	0.0301325	0.0300898	0.585028	lcl|NW_020311971.1_cds_XP_012260781.1_15821	protein=protein lethal(2)essential for life-like
gene-LOC105690524	31.1468	-0.00618519	0.030176	0.00769103	0.329049	lcl|NW_020311977.1_cds_XP_012263765.1_18024	protein=uncharacterized protein LOC105690524
gene-LOC105687976	6315.93	-0.00615683	0.0301527	0.0133164	0.422064	lcl|NW_020311304.1_cds_XP_025602745.1_1927	protein=uncharacterized protein LOC105687976
gene-LOC105686530	698.296	-0.00612513	0.0301638	0.00639538	0.308103	lcl|NW_020311375.1_cds_XP_020708279.1_6542	protein=alpha-catulin isoform X1
gene-LOC105691354	28.1555	-0.0060833	0.0301563	0.00493902	0.259089	lcl|NW_020311985.1_cds_XP_012265186.1_20274	protein=pre-mRNA-splicing factor CWC22 homolog
gene-LOC105689915	6589.41	-0.0059748	0.0300853	0.0209476	0.515566	lcl|NW_020311961.1_cds_XP_012262718.1_13420	protein=uncharacterized protein LOC105689915
gene-LOC105684323	119355	-0.00596731	0.0300981	0.0139541	0.434387	lcl|NW_020311932.1_cds_XP_012253029.1_10705	protein=arrestin homolog
gene-LOC105686271	84.9019	-0.00590666	0.0300821	0.0150323	0.449506	lcl|NW_020311995.1_cds_XP_012256349.1_21851	protein=uncharacterized protein LOC105686271
gene-LOC105691397	3439.19	-0.00585944	0.0298106	0.0489119	0.654425	lcl|NW_020311985.1_cds_XP_012265266.1_20214	protein=apomucin isoform X1
gene-LOC110117187	47.25	-0.00576755	0.030076	0.00266243	0.192422	lcl|NW_020311964.1_cds_XP_020709929.1_14006	protein=keratin, type I cytoskeletal 9-like isoform X1
gene-LOC105693908	2103.85	-0.00567338	0.030007	0.0204868	0.515566	lcl|NW_020311329.1_cds_XP_012269575.1_3953	protein=troponin C-like
gene-LOC110117324	15996.8	-0.00553516	0.0299858	0.0129712	0.420818	lcl|NW_020311985.1_cds_XP_025602915.1_20203	protein=uncharacterized protein LOC110117324
gene-LOC105689023	710.445	-0.00552134	0.0299823	0.0118058	0.407058	lcl|NW_020311446.1_cds_XP_012261175.1_8940	protein=guanine nucleotide-binding protein subunit beta-2
gene-LOC105692731	108.121	-0.00542903	0.0299287	0.0256262	0.563836	lcl|NW_020311994.1_cds_XP_012267561.1_21547	protein=maternal effect protein oskar-like
gene-LOC105687797	3565.18	-0.00540946	0.0299106	0.0420059	0.630835	lcl|NW_020311417.1_cds_XP_012259113.1_7947	protein=acyl-CoA Delta(11) desaturase-like
gene-LOC105683356	19356.5	-0.00526662	0.0298889	0.0330181	0.592726	lcl|NW_020311975.1_cds_XP_012251319.1_16942	protein=glucose dehydrogenase FAD, quinone]-like
gene-LOC105689009	57.7701	-0.00523816	0.0298882	0.0281125	0.576387	lcl|NW_020311988.1_cds_XP_012261125.1_20661	protein=uncharacterized protein LOC105689009
gene-LOC105692571	41.5431	-0.00508998	0.029843	0.0373712	0.609642	lcl|NW_020311994.1_cds_XP_025602999.1_21668	protein=sodium- and chloride-dependent betaine transporter-like
gene-LOC105690025	61533.4	-0.00501149	0.0298196	0.0435989	0.633333	lcl|NW_020311346.1_cds_XP_012262924.1_4948	protein=uncharacterized protein LOC105690025
gene-LOC105682998	10631.2	-0.00491905	0.0298011	0.042581	0.631062	lcl|NW_020311950.1_cds_XP_012250702.1_12178	protein=uncharacterized protein LOC105682998
gene-LOC105683821	18.0856	-0.00482124	0.0297842	0.0379944	0.609642	lcl|NW_020311962.1_cds_XP_012252156.1_13587	protein=trithorax group protein osa-like
gene-LOC105690453	338.781	-0.00476792	0.0297696	0.0422456	0.631062	lcl|NW_020311977.1_cds_XP_012263656.1_17695	protein=MFS-type transporter SLC18B1-like
gene-LOC105693309	11.1993	-0.00463402	0.0297835	0.0069598	0.317367	lcl|NW_020311946.1_cds_XP_012268572.1_11877	protein=uncharacterized protein LOC105693309
gene-LOC105683320	356.175	-0.00458526	0.0297391	0.0360832	0.609642	lcl|NW_020311975.1_cds_XP_012251273.1_16941	protein=glucose dehydrogenase FAD, quinone]-like
gene-LOC105683660	20.311	-0.00447062	0.029712	0.0394284	0.611131	lcl|NW_020311962.1_cds_XP_012251837.1_13739	protein=uncharacterized protein LOC105683660
gene-LOC110116903	8.84663	-0.0044605	0.0297208	0.027429	0.575669	lcl|NW_020311932.1_cds_XP_020707007.1_10691	protein=uncharacterized protein LOC110116903] partial=3'
gene-LOC110117275	10.6621	-0.00445265	0.0297372	0.0127045	0.420818	lcl|NW_020311303.1_cds_XP_020710875.1_1724	protein=uncharacterized protein LOC110117275
gene-LOC105687853	529.793	-0.00430023	0.0296822	0.038347	0.609642	lcl|NW_020311951.1_cds_XP_012259187.1_12218	protein=leucine-rich repeat LGI family member 2-like
gene-LOC105690450	47.4204	-0.00429795	0.0296973	0.0204216	0.515566	lcl|NW_020311977.1_cds_XP_012263653.1_17692	protein=uncharacterized protein LOC105690450
gene-LOC105686017	138.047	-0.00429345	0.0296755	0.0443936	0.639231	lcl|NW_020311958.1_cds_XP_012255971.1_12960	protein=insulin-like growth factor I
gene-LOC105682997	66.5662	-0.00418814	0.0296544	0.0483652	0.652315	lcl|NW_020311950.1_cds_XP_012250701.1_12156	protein=nanos homolog 3
gene-LOC105689533	23.7063	-0.00411747	0.0296511	0.035916	0.60883	lcl|NW_020311957.1_cds_XP_012262034.1_12705	protein=neurotrophin 1
gene-LOC105693608	1477.78	-0.00403237	0.0296353	0.0294769	0.583091	lcl|NW_020311970.1_cds_XP_012269064.1_15662	protein=LETM1 domain-containing protein 1
gene-LOC105692436	44.1288	-0.00365925	0.0295886	0.0132012	0.420818	lcl|NW_020311287.1_cds_XP_012267068.1_264	protein=cuticle protein 19-like
gene-LOC105692178	17.8907	-0.00364398	0.0295962	0.00395886	0.238875	lcl|NW_020311380.1_cds_XP_020711603.1_6665	protein=uncharacterized protein LOC105692178
gene-LOC105690336	3581.35	-0.00344819	0.0295558	0.00960725	0.365515	lcl|NW_020311957.1_cds_XP_012263482.1_12798	protein=calcium-independent phospholipase A2-gamma-like isoform X2
gene-LOC105689639	56.5274	-0.00282023	0.0294555	0.032627	0.589555	lcl|NW_020311477.1_cds_XP_012262223.1_9440	protein=protein Wnt-11-like
gene-LOC105693193	19.8504	-0.00280233	0.029457	0.0225223	0.538822	lcl|NW_020311966.1_cds_XP_012268385.1_14460	protein=homeobox protein rough
gene-LOC105690381	90.1423	-0.00278616	0.0294592	0.0150108	0.449506	lcl|NW_020311971.1_cds_XP_012263547.1_16141	protein=vitellogenin-like
gene-LOC105686791	24.1175	-0.002785	0.0294576	0.017477	0.482737	lcl|NW_020311981.1_cds_XP_012257345.1_19155	protein=uncharacterized protein LOC105686791
gene-LOC105692460	36.5685	-0.00271341	0.0294436	0.0315023	0.5881	lcl|NW_020311996.1_cds_XP_012267105.1_22110	protein=uncharacterized protein LOC105692460
gene-LOC112694979	31.3861	-0.00187708	0.0293572	0.0454773	0.64786	lcl|NW_020311966.1_cds_XP_025602571.1_15132	protein=larval cuticle protein A3A-like
gene-Vg	1053.2	-0.00181891	0.0293325	0.0363932	0.609642	lcl|NW_020311982.1_cds_NP_001295471.1_19393	protein=vitellogenin precursor] exception=annotated by transcript or proteomic data
gene-LOC105688732	1129	-0.00172406	0.0293485	0.0249792	0.55695	lcl|NW_020311965.1_cds_XP_012260679.2_14326	protein=uncharacterized protein LOC105688732 isoform X1
gene-LOC105693676	331.32	0.00141069	0.0293281	0.0106087	0.386357	lcl|NW_020311971.1_cds_XP_012269180.1_16154	protein=defensin-2-like
gene-LOC105687753	68.1393	0.00195342	0.0293681	0.0206294	0.515566	lcl|NW_020311309.1_cds_XP_012259043.1_2377	protein=ejaculatory bulb-specific protein 3
gene-LOC112694934	99.7428	0.00200879	0.0293755	0.0127047	0.420818	lcl|NW_020311922.1_cds_XP_025602272.1_10506	protein=uncharacterized protein LOC112694934
gene-LOC110117424	8.92512	0.00310759	0.0294908	0.0364516	0.609642	lcl|NW_020311299.1_cds_XP_020711976.1_1402	protein=uncharacterized protein LOC110117424
gene-LOC105690368	1228.76	0.00317286	0.0295032	0.0320335	0.589555	lcl|NW_020311971.1_cds_XP_025602649.1_16003	protein=venom acid phosphatase Acph-1-like
gene-LOC105687851	511.607	0.00352972	0.0295745	0.00646652	0.308103	lcl|NW_020311951.1_cds_XP_025602409.1_12194	protein=carbonic anhydrase 2-like
gene-LOC105688910	291.404	0.0039565	0.0296129	0.049519	0.657301	lcl|NW_020311957.1_cds_XP_012260976.1_12676	protein=E3 ubiquitin-protein ligase DCST1-like
gene-LOC105690914	94.2506	0.00406793	0.02964	0.0387552	0.610922	lcl|NW_020311302.1_cds_XP_012264491.1_1629	protein=cytochrome P450 18a1	p450
gene-LOC105692662	11.6214	0.0040844	0.0296477	0.0304331	0.585735	lcl|NW_020311994.1_cds_XP_012267412.1_21694	protein=uncharacterized protein LOC105692662
gene-LOC110117398	357.957	0.00442725	0.0297374	0.00892587	0.352068	lcl|NW_020311994.1_cds_XP_020711851.1_21542	protein=uncharacterized protein LOC110117398
gene-LOC105688639	2233.47	0.00446194	0.0297219	0.0301257	0.585028	lcl|NW_020311953.1_cds_XP_012260531.1_12290	protein=synaptic vesicle glycoprotein 2B-like
gene-LOC105684530	2257.98	0.00471056	0.0297601	0.0411857	0.623134	lcl|NW_020311430.1_cds_XP_012253356.1_8286	protein=uncharacterized protein LOC105684530 isoform X1
gene-LOC105684159	635.37	0.00476049	0.0297874	0.0243365	0.55695	lcl|NW_020311319.1_cds_XP_012252740.1_3335	protein=cysteine sulfinic acid decarboxylase
gene-LOC105691693	2599.07	0.00477283	0.0293724	0.0471213	0.64786	lcl|NW_020311393.1_cds_XP_012265787.1_7197	protein=cGMP-dependent protein kinase, isozyme 1-like
gene-LOC105689290	617.819	0.00481831	0.0297764	0.0478741	0.649975	lcl|NW_020311964.1_cds_XP_020709943.2_14031	protein=uncharacterized protein LOC105689290
gene-LOC105694041	1545.85	0.0049779	0.029836	0.0238125	0.55353	lcl|NW_020311991.1_cds_XP_012269783.1_20882	protein=cytochrome P450 4C1-like isoform X1	p450
gene-LOC105685551	11.056	0.00505158	0.0298716	0.0103375	0.381061	lcl|NW_020311943.1_cds_XP_012255184.1_11559	protein=uncharacterized protein LOC105685551 isoform X1
gene-LOC105691343	6388	0.00518751	0.0298758	0.0298856	0.585028	lcl|NW_020311985.1_cds_XP_012265173.1_20283	protein=sepiapterin reductase-like
gene-LOC105685044	1579.91	0.00520627	0.0298593	0.046999	0.64786	lcl|NW_020311345.1_cds_XP_012254270.1_4903	protein=uncharacterized protein C11D3.03c
gene-LOC105689001	194.024	0.00539276	0.0299239	0.0298665	0.585028	lcl|NW_020311988.1_cds_XP_012261114.1_20670	protein=sodium-independent sulfate anion transporter-like isoform X1
gene-LOC105687114	1344.63	0.00550082	0.0299872	0.0086765	0.346274	lcl|NW_020311978.1_cds_XP_012257919.1_18426	protein=glycine dehydrogenase (decarboxylating), mitochondrial
gene-LOC105688007	38.4915	0.00553276	0.0299549	0.0311444	0.585735	lcl|NW_020311979.1_cds_XP_012259427.1_18585	protein=uncharacterized protein LOC105688007 isoform X1
gene-LOC105683567	558.296	0.00554308	0.0299503	0.0366405	0.609642	lcl|NW_020311939.1_cds_XP_012251673.1_11072	protein=tetraspanin-9-like
gene-LOC105684139	200.801	0.00557742	0.0300185	0.00480549	0.259089	lcl|NW_020311453.1_cds_XP_012252706.1_9082	protein=uncharacterized protein LOC105684139
gene-LOC105686118	3568.24	0.00563368	0.0299725	0.0365385	0.609642	lcl|NW_020311353.1_cds_XP_012256162.1_5414	protein=putative fatty acyl-CoA reductase CG5065
gene-LOC105688930	34.559	0.00565595	0.0300081	0.0173034	0.481879	lcl|NW_020311418.1_cds_XP_012260998.1_8035	protein=uncharacterized protein LOC105688930
gene-LOC105693059	4474.61	0.00580338	0.0300307	0.0266191	0.568526	lcl|NW_020311287.1_cds_XP_012268147.1_267	protein=carcinine transporter-like isoform X2
gene-LOC112694838	318.42	0.00592063	0.0300822	0.0149428	0.449506	lcl|NW_020311396.1_cds_XP_025601985.1_7274	protein=facilitated trehalose transporter Tret1-like
gene-LOC105691557	902.396	0.00611195	0.0300778	0.0468523	0.64786	lcl|NW_020311940.1_cds_XP_012265518.1_11167	protein=multiple inositol polyphosphate phosphatase 1-like
gene-LOC105684997	960.374	0.00613196	0.0300824	0.0471845	0.64786	lcl|NW_020311944.1_cds_XP_025602389.1_11773	protein=uncharacterized protein LOC105684997
gene-LOC105687437	217.163	0.00623472	0.0301096	0.04702	0.64786	lcl|NW_020311973.1_cds_XP_012258516.1_16519	protein=uncharacterized protein LOC105687437
gene-LOC105683036	944.576	0.0062591	0.0301455	0.0305576	0.585735	lcl|NW_020311926.1_cds_XP_012250749.1_10645	protein=facilitated trehalose transporter Tret1-like
gene-LOC105693442	15107.9	0.00639222	0.0301523	0.0471006	0.64786	lcl|NW_020311346.1_cds_XP_012268800.1_5014	protein=pancreatic triacylglycerol lipase-like
gene-LOC105692876	1021.11	0.00644648	0.0301631	0.0491707	0.654425	lcl|NW_020311299.1_cds_XP_012267802.1_1411	protein=trypsin-1-like
gene-LOC105693009	5269.63	0.00654387	0.0302336	0.0270673	0.569924	lcl|NW_020311287.1_cds_XP_012268056.1_287	protein=acyl-CoA Delta(11) desaturase-like
gene-LOC105686735	2635.11	0.00655444	0.0302136	0.0383086	0.609642	lcl|NW_020311286.1_cds_XP_012257261.1_184	protein=alpha-tocopherol transfer protein-like
gene-LOC105685328	45.7923	0.00658606	0.0302589	0.0207619	0.515566	lcl|NW_020311498.1_cds_XP_012254731.1_9512	protein=uncharacterized protein LOC105685328
gene-LOC105691793	1555.66	0.00658856	0.0302525	0.024421	0.55695	lcl|NW_020311968.1_cds_XP_012265945.1_15474	protein=solute carrier family 41 member 1-like isoform X1
gene-LOC105692135	113.749	0.00665129	0.0302721	0.0225904	0.538822	lcl|NW_020311377.1_cds_XP_012266572.1_6617	protein=chromatin modification-related protein eaf-1-like isoform X1
gene-LOC105685539	762.053	0.00680314	0.0302815	0.0402514	0.617787	lcl|NW_020311988.1_cds_XP_012255188.1_20509	protein=isovaleryl-CoA dehydrogenase, mitochondrial
gene-LOC105686107	1891.36	0.00707408	0.0303813	0.0324947	0.589555	lcl|NW_020311358.1_cds_XP_012256142.1_5685	protein=solute carrier organic anion transporter family member 1A1
gene-LOC105693755	367.956	0.00728682	0.030418	0.0446421	0.641533	lcl|NW_020311324.1_cds_XP_012269304.1_3548	protein=CAD protein isoform X3
gene-LOC105683182	779.86	0.00733866	0.0304613	0.0339643	0.59666	lcl|NW_020311376.1_cds_XP_012251038.1_6563	protein=caspase-1-like
gene-LOC105683954	164.612	0.00739516	0.0304938	0.0285713	0.576387	lcl|NW_020311292.1_cds_XP_012252381.1_663	protein=ubiquitin-like-conjugating enzyme ATG10 isoform X1
gene-LOC105691713	1235.18	0.00742394	0.0304969	0.0310513	0.585735	lcl|NW_020311393.1_cds_XP_012265820.2_7128	protein=glutamate receptor ionotropic, delta-2-like
gene-LOC105683981	798.269	0.00745842	0.0304829	0.0406001	0.618891	lcl|NW_020311292.1_cds_XP_012252429.1_617	protein=sodium-dependent nutrient amino acid transporter 1-like
gene-LOC105691345	6674.69	0.00753275	0.0306248	0.00585591	0.293868	lcl|NW_020311985.1_cds_XP_020711094.1_20282	protein=sepiapterin reductase-like
gene-LOC105690189	1754.6	0.00756004	0.0304958	0.0472076	0.64786	lcl|NW_020311321.1_cds_XP_012263216.1_3423	protein=sodium/nucleoside cotransporter 2
gene-LOC105691539	111.889	0.00762526	0.0306488	0.0080444	0.333775	lcl|NW_020311940.1_cds_XP_012265496.2_11174	protein=serine proteinase stubble
gene-LOC105686250	16059.9	0.00773029	0.0306679	0.0115338	0.405252	lcl|NW_020311966.1_cds_XP_012256324.1_14856	protein=venom allergen 3-like
gene-LOC105688277	22.406	0.00779249	0.0306953	0.00984459	0.370984	lcl|NW_020311970.1_cds_XP_020709360.2_15579	protein=LIM/homeobox protein Awh-like
gene-LOC105685184	643.186	0.00779871	0.0306305	0.0286466	0.576387	lcl|NW_020311975.1_cds_XP_012254487.1_17159	protein=uncharacterized protein LOC105685184
gene-LOC105690650	668.682	0.0080981	0.0307283	0.0311397	0.585735	lcl|NW_020311977.1_cds_XP_012264062.1_17596	protein=sulfotransferase family cytosolic 1B member 1-like isoform X1
gene-LOC105693183	141.949	0.0081025	0.0306736	0.0495753	0.657301	lcl|NW_020311993.1_cds_XP_020712118.1_21469	protein=BTB/POZ domain-containing protein kctd15
gene-LOC105685372	6515.78	0.00820966	0.0308813	0.00569753	0.290231	lcl|NW_020311407.1_cds_XP_012254825.1_7763	protein=uncharacterized protein LOC105685372 isoform X2
gene-LOC105692057	237.685	0.00830102	0.0308866	0.0105904	0.386357	lcl|NW_020311992.1_cds_XP_012266398.1_21283	protein=facilitated trehalose transporter Tret1-like
gene-LOC105689730	612.8	0.00830327	0.0308781	0.0124893	0.420818	lcl|NW_020311401.1_cds_XP_012262397.1_7408	protein=ATPase family AAA domain-containing protein 5
gene-LOC105685263	617.264	0.00842677	0.0309348	0.0106087	0.386357	lcl|NW_020311984.1_cds_XP_012254648.1_20025	protein=uncharacterized protein LOC105685263 isoform X1
gene-LOC105691206	1196.68	0.00863128	0.0305223	0.0390552	0.610922	lcl|NW_020311294.1_cds_XP_012264962.1_907	protein=cyclic nucleotide-gated cation channel subunit A
gene-LOC105689600	310.622	0.00879222	0.0309367	0.0448545	0.643126	lcl|NW_020311994.1_cds_XP_012262163.1_21836	protein=chitooligosaccharidolytic beta-N-acetylglucosaminidase
gene-LOC105685278	303.07	0.0089272	0.0310338	0.0318372	0.589555	lcl|NW_020311984.1_cds_XP_012254674.1_19960	protein=uncharacterized protein LOC105685278
gene-LOC105689365	42639.7	0.00908111	0.0311508	0.0208604	0.515566	lcl|NW_020311313.1_cds_XP_012261752.1_2946	protein=fatty acid synthase
gene-LOC105685549	2105.03	0.00918431	0.0312281	0.0144516	0.442584	lcl|NW_020311943.1_cds_XP_012255178.1_11557	protein=cytochrome P450 4c3-like	p450
gene-LOC105691242	71.6202	0.00926689	0.0311691	0.0336105	0.595094	lcl|NW_020311918.1_cds_XP_012265007.1_10373	protein=homeobox protein CDX-1
gene-LOC105682921	568.199	0.00944763	0.031183	0.0340533	0.59666	lcl|NW_020311298.1_cds_XP_012250584.1_1221	protein=receptor-type tyrosine-protein phosphatase eta isoform X1
gene-LOC105692679	74.4066	0.00956565	0.0313222	0.0287142	0.576387	lcl|NW_020311994.1_cds_XP_012267450.1_21718	protein=protein odd-skipped
gene-LOC105688793	2446.17	0.00961837	0.0306817	0.0489872	0.654425	lcl|NW_020311992.1_cds_XP_012260767.2_20976	protein=uncharacterized protein LOC105688793
gene-LOC105693185	1350.77	0.00968908	0.0314223	0.0156285	0.457877	lcl|NW_020311993.1_cds_XP_012268374.1_21476	protein=retinol-binding protein pinta-like
gene-LOC105690255	285.664	0.00970076	0.0315236	0.00602467	0.299373	lcl|NW_020311957.1_cds_XP_012263319.1_12773	protein=growth arrest-specific protein 1-like
gene-LOC105690784	111.396	0.00974071	0.0313745	0.0324826	0.589555	lcl|NW_020311331.1_cds_XP_012264287.1_4098	protein=CDC42 small effector protein homolog
gene-LOC105689118	12147.1	0.00991169	0.0314405	0.0339715	0.59666	lcl|NW_020311980.1_cds_XP_012261338.1_18785	protein=inositol monophosphatase 1-like
gene-LOC105688351	753.689	0.0102104	0.0315998	0.0291861	0.581654	lcl|NW_020311970.1_cds_XP_012259968.1_15590	protein=muscle, skeletal receptor tyrosine-protein kinase-like
gene-LOC105684230	6655.03	0.0102673	0.0316015	0.0335533	0.595094	lcl|NW_020311975.1_cds_XP_012252870.1_17154	protein=flippase kinase 1 isoform X2
gene-LOC105684462	432.646	0.0103028	0.031632	0.0310846	0.585735	lcl|NW_020311386.1_cds_XP_012253231.1_6929	protein=heat shock protein 70 A1-like	hsp
gene-LOC105686870	13202.4	0.010352	0.0316092	0.0391073	0.610922	lcl|NW_020311981.1_cds_XP_012257493.1_19057	protein=UDP-glucuronosyltransferase	UDP
gene-LOC105689661	1262.46	0.0103567	0.0316882	0.025817	0.563836	lcl|NW_020311401.1_cds_XP_012262255.2_7412	protein=chitobiosyldiphosphodolichol beta-mannosyltransferase
gene-LOC105692126	1076.09	0.0104001	0.0314702	0.0461929	0.64786	lcl|NW_020311992.1_cds_XP_012266557.1_21020	protein=ATP-binding cassette sub-family G member 4-like
gene-LOC105683764	782	0.0104469	0.0316795	0.0342368	0.597346	lcl|NW_020311962.1_cds_XP_012252047.1_13575	protein=ATPase family AAA domain-containing protein 3A homolog
gene-LOC105692152	280.59	0.0107411	0.0319328	0.0172204	0.481879	lcl|NW_020311469.1_cds_XP_012266592.1_9277	protein=pituitary homeobox homolog Ptx1
gene-LOC105692185	172.462	0.0107503	0.0319046	0.0212827	0.518613	lcl|NW_020311935.1_cds_XP_012266643.1_10903	protein=caspase-1-like isoform X1
gene-LOC105687755	7064.72	0.0108052	0.0317662	0.0477899	0.649975	lcl|NW_020311309.1_cds_XP_012259050.1_2301	protein=methanethiol oxidase
gene-LOC105684119	3156.13	0.0109138	0.0318186	0.0474215	0.64786	lcl|NW_020311448.1_cds_XP_012252673.1_8980	protein=uncharacterized protein LOC105684119 isoform X2
gene-LOC105689357	1556.03	0.0109367	0.0320997	0.00737561	0.325072	lcl|NW_020311987.1_cds_XP_012262135.1_20427	protein=neutral alpha-glucosidase AB-like
gene-LOC105685045	126.667	0.0109372	0.0321128	0.00794194	0.333775	lcl|NW_020311345.1_cds_XP_012254272.1_4902	protein=hematopoietically-expressed homeobox protein hhex
gene-LOC105685460	2916.88	0.0109933	0.0320654	0.0169522	0.481879	lcl|NW_020311943.1_cds_XP_012254974.1_11671	protein=G-protein coupled receptor Mth2-like isoform X4
gene-LOC105691574	1004.38	0.010999	0.0319667	0.0336381	0.595094	lcl|NW_020311940.1_cds_XP_012265544.1_11362	protein=L-galactose dehydrogenase-like isoform X1
gene-LOC105687097	3690.84	0.0112089	0.0317842	0.0394881	0.611131	lcl|NW_020311978.1_cds_XP_012257891.1_18190	protein=phospholipase DDHD1-like
gene-LOC105691702	1606.85	0.0112437	0.0319814	0.0462839	0.64786	lcl|NW_020311925.1_cds_XP_012265803.1_10566	protein=NF-kappa-B inhibitor cactus-like
gene-LOC105690956	1282.77	0.0113335	0.0320174	0.0473943	0.64786	lcl|NW_020311302.1_cds_XP_012264569.1_1705	protein=prion-like-(Q/N-rich) domain-bearing protein 25 isoform X1
gene-LOC105691398	968.641	0.0113549	0.0323483	0.00804186	0.333775	lcl|NW_020311296.1_cds_XP_012265273.1_982	protein=sulfotransferase 1A1
gene-LOC105693026	4463.1	0.0115548	0.0323261	0.0210142	0.515566	lcl|NW_020311287.1_cds_XP_012268092.1_274	protein=carcinine transporter-like
gene-LOC105682994	1156.62	0.0117696	0.0323667	0.0298221	0.585028	lcl|NW_020311950.1_cds_XP_012250693.1_12172	protein=endoplasmic reticulum aminopeptidase 2-like isoform X2
gene-LOC105689706	2540.98	0.011899	0.0323488	0.0368994	0.609642	lcl|NW_020311477.1_cds_XP_012262349.1_9452	protein=zinc transporter ZIP11 isoform X1
gene-LOC105687714	1115.16	0.0119445	0.032543	0.0149035	0.449506	lcl|NW_020311367.1_cds_XP_012258986.1_6152	protein=uncharacterized protein LOC105687714
gene-LOC105692523	404.873	0.0119872	0.0326236	0.0143135	0.439683	lcl|NW_020311287.1_cds_XP_012267206.1_297	protein=phosphoinositide 3-kinase adapter protein 1
gene-LOC105691705	180.491	0.011992	0.0324719	0.031749	0.589555	lcl|NW_020311393.1_cds_XP_020711328.1_7162	protein=syntaxin-1A-like
gene-LOC105687611	1878.68	0.0122571	0.0326742	0.0251636	0.55695	lcl|NW_020311973.1_cds_XP_012258821.1_16442	protein=integrin beta-nu
gene-LOC105687360	1532.42	0.0123222	0.0324957	0.049604	0.657301	lcl|NW_020311436.1_cds_XP_012258373.1_8765	protein=UDP-glucuronosyltransferase 2B17-like	UDP
gene-LOC105685367	2265.29	0.0123348	0.0326564	0.0317775	0.589555	lcl|NW_020311407.1_cds_XP_012254807.1_7772	protein=peroxisomal acyl-coenzyme A oxidase 3
gene-LOC105691268	5701.89	0.0123764	0.0328626	0.0139328	0.434387	lcl|NW_020311918.1_cds_XP_012265043.1_10350	protein=protein mesh isoform X1
gene-LOC105687238	776.348	0.0123965	0.032978	0.00665626	0.308103	lcl|NW_020311982.1_cds_XP_020708765.1_19220	protein=uncharacterized protein LOC105687238
gene-LOC105693047	24441.4	0.0124925	0.0326894	0.0378723	0.609642	lcl|NW_020311287.1_cds_XP_012268124.1_332	protein=glutathione S-transferase-like	GST
gene-LOC105693986	510.533	0.0125046	0.0328992	0.0172191	0.481879	lcl|NW_020311410.1_cds_XP_012269696.1_7836	protein=uncharacterized protein LOC105693986
gene-LOC105683294	3737.8	0.0126697	0.0327473	0.00909119	0.354452	lcl|NW_020311349.1_cds_XP_012251229.1_5291	protein=matrix metalloproteinase-14 isoform X1
gene-LOC105688590	1169.01	0.0129366	0.0331286	0.0200261	0.515566	lcl|NW_020311959.1_cds_XP_012260452.1_13028	protein=alkylglycerol monooxygenase-like isoform X1
gene-LOC105684653	1357.26	0.0129468	0.0329184	0.0404258	0.618095	lcl|NW_020311976.1_cds_XP_012253608.1_17256	protein=venom acid phosphatase Acph-1-like isoform X2
gene-LOC110117177	4883.25	0.0130916	0.0332344	0.0189625	0.507939	lcl|NW_020311980.1_cds_XP_020709750.1_18875	protein=uncharacterized protein LOC110117177
gene-LOC105685091	1276.5	0.0131396	0.0332075	0.0286727	0.576387	lcl|NW_020311967.1_cds_XP_012254356.1_15314	protein=uncharacterized protein LOC105685091
gene-LOC105689216	265.101	0.0131446	0.0331784	0.0443367	0.639231	lcl|NW_020311993.1_cds_XP_012261495.1_21322	protein=uncharacterized protein LOC105689216
gene-LOC105685731	1354.43	0.0132267	0.0330029	0.0452283	0.646657	lcl|NW_020311983.1_cds_XP_012255511.1_19705	protein=shootin-1
gene-LOC110117316	4306.72	0.0132686	0.0330385	0.0466907	0.64786	lcl|NW_020311294.1_cds_XP_020711031.1_898	protein=cysteine-rich and transmembrane domain-containing protein WIH1-like
gene-LOC105687165	758.965	0.0134056	0.0335922	0.0106875	0.386687	lcl|NW_020311978.1_cds_XP_012258001.1_18316	protein=uncharacterized protein LOC105687165 isoform X1
gene-LOC105689480	530.784	0.0134987	0.033674	0.00822634	0.337613	lcl|NW_020311964.1_cds_XP_012261937.1_13958	protein=oxysterols receptor LXR-beta-like
gene-LOC105691700	8202.34	0.0136195	0.0334788	0.0258059	0.563836	lcl|NW_020311393.1_cds_XP_012265799.1_7130	protein=putative inorganic phosphate cotransporter isoform X1
gene-LOC105684975	588.335	0.0136231	0.033478	0.0259829	0.563836	lcl|NW_020311960.1_cds_XP_012254158.1_13229	protein=N-acetylgalactosamine kinase isoform X1
gene-LOC105684652	1195.32	0.0137021	0.0331927	0.0365045	0.609642	lcl|NW_020311976.1_cds_XP_012253607.1_17288	protein=START domain-containing protein 10-like
gene-LOC105693922	1540.21	0.0137151	0.0332097	0.0436326	0.633333	lcl|NW_020311329.1_cds_XP_012269606.1_3974	protein=ATP-binding cassette sub-family B member 8, mitochondrial
gene-LOC105683726	1564.2	0.0137209	0.0334268	0.0353525	0.60407	lcl|NW_020311962.1_cds_XP_012251938.1_13679	protein=monocarboxylate transporter 13-like isoform X1
gene-LOC105688076	886.357	0.0137789	0.0335727	0.026284	0.566274	lcl|NW_020311507.1_cds_XP_012259536.1_9634	protein=uncharacterized protein LOC105688076
gene-LOC110116933	95.6941	0.0137856	0.033432	0.0381935	0.609642	lcl|NW_020311980.1_cds_XP_020707353.1_18721	protein=uncharacterized protein LOC110116933
gene-LOC105691005	977.048	0.0138427	0.033364	0.0466204	0.64786	lcl|NW_020311958.1_cds_XP_020710910.1_13015	protein=zinc finger protein 316-like
gene-LOC105684928	543.632	0.0138537	0.0337333	0.018018	0.493645	lcl|NW_020311344.1_cds_XP_012254097.1_4867	protein=coiled-coil domain-containing protein 12
gene-LOC105686700	2628.93	0.0140794	0.0337848	0.0249137	0.55695	lcl|NW_020311332.1_cds_XP_012257190.1_4152	protein=myosin-IA
gene-LOC105684987	784.975	0.0141729	0.0335337	0.0263669	0.566274	lcl|NW_020311944.1_cds_XP_012254176.1_11778	protein=RING finger and SPRY domain-containing protein 1-like
gene-LOC105688662	1560	0.0142906	0.033798	0.0341001	0.59666	lcl|NW_020311398.1_cds_XP_012260592.1_7385	protein=uncharacterized protein LOC105688662
gene-LOC105692191	327.203	0.0143215	0.0342627	0.0064815	0.308103	lcl|NW_020311935.1_cds_XP_012266659.1_10926	protein=putative inorganic phosphate cotransporter
gene-LOC105686635	1844.31	0.0143353	0.0337318	0.0352715	0.603965	lcl|NW_020311976.1_cds_XP_012257072.1_17439	protein=glutamate--cysteine ligase regulatory subunit isoform X2
gene-LOC105687113	3020.81	0.0144203	0.0337807	0.0417511	0.628872	lcl|NW_020311978.1_cds_XP_012257918.1_18412	protein=PDZ domain-containing protein GIPC3
gene-LOC105693627	2463.21	0.0144245	0.0340322	0.0236353	0.550785	lcl|NW_020311970.1_cds_XP_012269100.1_15670	protein=beta-1,3-galactosyltransferase 1
gene-LOC105689522	1072.83	0.0145402	0.0344209	0.00657495	0.308103	lcl|NW_020311313.1_cds_XP_012262022.2_2846	protein=RNA polymerase II degradation factor 1 isoform X1
gene-LOC105685845	235.322	0.0146197	0.0337739	0.0488617	0.654425	lcl|NW_020311342.1_cds_XP_020707950.1_4747	protein=uncharacterized protein LOC105685845
gene-LOC105692060	542.689	0.0146758	0.0338262	0.0460098	0.64786	lcl|NW_020311992.1_cds_XP_012266403.1_21095	protein=blastoderm-specific protein 25D isoform X1
gene-LOC105687399	210.737	0.0146954	0.0338927	0.0489727	0.654425	lcl|NW_020311343.1_cds_XP_012258464.1_4858	protein=histone-lysine N-methyltransferase SUV39H2
gene-LOC105689219	3997.56	0.0148111	0.0346372	0.00656126	0.308103	lcl|NW_020311361.1_cds_XP_012261498.1_5830	protein=facilitated trehalose transporter Tret1-like isoform X1
gene-LOC105685814	1344.43	0.0152342	0.0340935	0.0347705	0.60251	lcl|NW_020311295.1_cds_XP_012255666.1_927	protein=LON peptidase N-terminal domain and RING finger protein 3
gene-LOC105685148	1598.94	0.0152415	0.03447	0.0304664	0.585735	lcl|NW_020311984.1_cds_XP_012254425.1_19888	protein=uncharacterized protein LOC105685148 isoform X1
gene-LOC105685432	74781.3	0.0153723	0.034569	0.0310135	0.585735	lcl|NW_020311934.1_cds_XP_012254916.1_10799	protein=actin, cytoplasmic A3a
gene-LOC105689122	751.79	0.0154237	0.0347957	0.0201851	0.515566	lcl|NW_020311304.1_cds_XP_012261349.2_1836	protein=dendritic arbor reduction protein 1
gene-LOC105684240	6480.74	0.0154803	0.0348785	0.0181379	0.49559	lcl|NW_020311327.1_cds_XP_012252866.1_3807	protein=uncharacterized protein LOC105684240 isoform X1
gene-LOC105688117	14341.2	0.0155286	0.0346908	0.0302839	0.585735	lcl|NW_020311959.1_cds_XP_012259598.1_13151	protein=arginine kinase
gene-LOC105684408	283.296	0.0155753	0.0349653	0.0428192	0.631062	lcl|NW_020311300.1_cds_XP_012253141.1_1510	protein=protein gooseberry-like
gene-LOC105686749	1134.87	0.0156226	0.0346457	0.0367373	0.609642	lcl|NW_020311966.1_cds_XP_012257279.1_14605	protein=late secretory pathway protein AVL9 homolog
gene-LOC105694067	35861.6	0.0156994	0.0347939	0.0313649	0.5877	lcl|NW_020311348.1_cds_XP_012269826.1_5086	protein=paramyosin, long form
gene-LOC105684590	96.4005	0.0157642	0.0352202	0.0129311	0.420818	lcl|NW_020311976.1_cds_XP_012253475.1_17302	protein=uncharacterized protein LOC105684590
gene-LOC105689751	1491.9	0.0159796	0.0349525	0.0338014	0.59666	lcl|NW_020311959.1_cds_XP_020710099.1_13072	protein=high affinity cAMP-specific and IBMX-insensitive 3',5'-cyclic phosphodiesterase 8A
gene-LOC105689135	2346.78	0.0160414	0.0356014	0.00700807	0.317367	lcl|NW_020311980.1_cds_XP_012261368.1_18759	protein=beta-1,4-N-acetylgalactosaminyltransferase bre-4
gene-LOC105693629	10851.4	0.0161365	0.0349499	0.0400202	0.616543	lcl|NW_020311970.1_cds_XP_012269103.1_15640	protein=uncharacterized protein LOC105693629
gene-LOC105690191	1915.93	0.0161564	0.0349716	0.0398375	0.615599	lcl|NW_020311989.1_cds_XP_012263218.1_20752	protein=ankyrin repeat and sterile alpha motif domain-containing protein 1B-like isoform X1
gene-LOC105688848	1296.6	0.0161945	0.0352314	0.0277645	0.576216	lcl|NW_020311971.1_cds_XP_012260869.1_15888	protein=transmembrane channel-like protein 7
gene-LOC105684499	928.904	0.0162081	0.0350567	0.0369484	0.609642	lcl|NW_020311430.1_cds_XP_012253305.2_8291	protein=uncharacterized protein LOC105684499 isoform X2
gene-LOC105686083	6359.93	0.0165083	0.0358444	0.0117477	0.406846	lcl|NW_020311353.1_cds_XP_012256106.1_5388	protein=protein windpipe
gene-LOC105691777	885.349	0.0165667	0.0353095	0.0174491	0.482737	lcl|NW_020311429.1_cds_XP_012265905.1_8281	protein=uncharacterized protein LOC105691777
gene-LOC105694057	2051	0.0166563	0.0361763	0.00573185	0.290519	lcl|NW_020311991.1_cds_XP_012269813.1_20870	protein=uncharacterized protein LOC105694057
gene-LOC105693417	10994.1	0.0169869	0.0361299	0.0350903	0.603566	lcl|NW_020311946.1_cds_XP_012268745.1_11898	protein=hexokinase type 2 isoform X1
gene-LOC105688981	9590.53	0.0170437	0.0364238	0.00816066	0.336279	lcl|NW_020311565.1_cds_XP_012261089.1_10050	protein=aldose reductase-like
gene-LOC105686556	1755.33	0.0170751	0.0364762	0.0075097	0.327906	lcl|NW_020311966.1_cds_XP_020708413.1_15118	protein=putative phosphatidate phosphatase isoform X1
gene-LOC105692454	29814.6	0.0171627	0.0362637	0.0164255	0.475731	lcl|NW_020311356.1_cds_XP_012267093.1_5551	protein=tropomyosin-1 isoform X1
gene-LOC105693254	656.411	0.0172783	0.0355321	0.0483912	0.652315	lcl|NW_020311920.1_cds_XP_025602268.1_10502	protein=DNA ligase 3 isoform X1
gene-LOC105684039	2360.2	0.0173188	0.0357851	0.0243529	0.55695	lcl|NW_020311292.1_cds_XP_012252555.1_636	protein=uncharacterized aarF domain-containing protein kinase 1
gene-LOC105683781	4757.82	0.0175571	0.0368808	0.0083648	0.340538	lcl|NW_020311962.1_cds_XP_012252087.1_13554	protein=pleckstrin homology domain-containing family G member 5 isoform X1
gene-LOC105688260	1199.35	0.017644	0.0371475	0.00783959	0.33251	lcl|NW_020311965.1_cds_XP_012259834.1_14145	protein=uncharacterized protein LOC105688260
gene-LOC105692530	2405.91	0.0176452	0.0363495	0.0283374	0.576387	lcl|NW_020311983.1_cds_XP_012267216.1_19502	protein=6-phosphofructo-2-kinase/fructose-2,6-bisphosphatase 1
gene-LOC105689052	970.121	0.0177119	0.0377041	0.0175331	0.48297	lcl|NW_020311980.1_cds_XP_025602840.1_18834	protein=espin
gene-LOC105690113	1300.44	0.0177123	0.0369037	0.0133744	0.422357	lcl|NW_020311373.1_cds_XP_012263088.1_6421	protein=dual specificity tyrosine-phosphorylation-regulated kinase mbk-2 isoform X2
gene-LOC105689914	2366.66	0.0178015	0.0371596	0.00719612	0.320529	lcl|NW_020311961.1_cds_XP_012262717.1_13444	protein=sodium/hydrogen exchanger 9B2
gene-LOC105687612	2847.73	0.017984	0.0370156	0.0153888	0.454896	lcl|NW_020311973.1_cds_XP_012258822.1_16377	protein=solute carrier family 52, riboflavin transporter, member 3-A-like
gene-LOC105689402	1759.74	0.0182691	0.0370635	0.0246117	0.55695	lcl|NW_020311313.1_cds_XP_012261813.1_2813	protein=very-long-chain (3R)-3-hydroxyacyl-CoA dehydratase
gene-LOC105688293	893.873	0.0183259	0.0368334	0.0322986	0.589555	lcl|NW_020311965.1_cds_XP_012259867.1_14187	protein=mpv17-like protein 2 isoform X1
gene-LOC105687876	1945.17	0.0184322	0.0370873	0.0270991	0.569924	lcl|NW_020311935.1_cds_XP_012259227.1_10968	protein=aminopeptidase N-like isoform X1
gene-LOC105685164	259.484	0.0184943	0.036562	0.0478969	0.649975	lcl|NW_020311956.1_cds_XP_012254445.1_12563	protein=methyl-CpG-binding domain protein 2 isoform X2
gene-LOC105687651	378.717	0.0185266	0.0369286	0.034067	0.59666	lcl|NW_020311986.1_cds_XP_012258881.1_20347	protein=uncharacterized protein LOC105687651
gene-LOC105688190	2800.02	0.0186223	0.0361736	0.025983	0.563836	lcl|NW_020311959.1_cds_XP_012259726.1_13150	protein=phospholipase ABHD3
gene-LOC105691783	2071.04	0.0186388	0.0375514	0.0172821	0.481879	lcl|NW_020311306.1_cds_XP_012265926.1_2154	protein=unconventional myosin-Ie-like
gene-LOC105690764	4440.83	0.018649	0.0371608	0.0422796	0.631062	lcl|NW_020311950.1_cds_XP_012264264.1_12110	protein=venom protease-like
gene-LOC105688593	3613.85	0.0186836	0.037414	0.0225019	0.538822	lcl|NW_020311959.1_cds_XP_012260457.1_13042	protein=uncharacterized protein LOC105688593
gene-LOC105688862	2589.85	0.0190532	0.0379572	0.0169297	0.481879	lcl|NW_020311971.1_cds_XP_012260897.1_15922	protein=uncharacterized protein LOC105688862
gene-LOC105692854	789.612	0.0191185	0.0384182	0.00806698	0.333775	lcl|NW_020311984.1_cds_XP_012267772.1_20102	protein=uncharacterized protein LOC105692854 isoform X1
gene-LOC105684570	513.909	0.0192024	0.0378495	0.0212525	0.518613	lcl|NW_020311948.1_cds_XP_012253449.1_12036	protein=probable ATP-dependent RNA helicase DDX43
gene-LOC105687564	1027.19	0.0192152	0.0383667	0.0110417	0.391363	lcl|NW_020311973.1_cds_XP_012258742.1_16375	protein=solute carrier family 52, riboflavin transporter, member 3-A-like
gene-LOC105689936	987.509	0.0194492	0.0382419	0.0193808	0.513897	lcl|NW_020311961.1_cds_XP_012262748.1_13351	protein=E3 ubiquitin-protein ligase MARCH3-like
gene-LOC105687245	544.174	0.0197695	0.037915	0.0382804	0.609642	lcl|NW_020311436.1_cds_XP_012258132.1_8793	protein=probable palmitoyltransferase ZDHHC24
gene-LOC105693597	425.257	0.0197922	0.0380279	0.0336196	0.595094	lcl|NW_020311970.1_cds_XP_012269049.1_15676	protein=protein apterous-like isoform X2
gene-LOC105685461	2187.39	0.0198335	0.0380481	0.0473016	0.64786	lcl|NW_020311943.1_cds_XP_012254978.1_11666	protein=phosphoserine phosphatase isoform X1
gene-LOC105691958	970.875	0.020212	0.0390481	0.0387993	0.610922	lcl|NW_020311384.1_cds_XP_012266229.1_6905	protein=nucleolar protein 4-like isoform X1
gene-LOC105690210	1871.03	0.020238	0.0387371	0.0346535	0.60205	lcl|NW_020311321.1_cds_XP_012263261.1_3415	protein=mucin-5AC
gene-LOC105690620	6187.62	0.020426	0.0383057	0.0413605	0.623915	lcl|NW_020311977.1_cds_XP_012264006.1_17663	protein=uncharacterized protein LOC105690620
gene-LOC105690487	494.137	0.0204672	0.0388062	0.0311091	0.585735	lcl|NW_020311977.1_cds_XP_012263698.1_18002	protein=uncharacterized protein LOC105690487
gene-LOC105693779	488.946	0.0205563	0.0394338	0.020178	0.515566	lcl|NW_020311365.1_cds_XP_012269343.1_6014	protein=GATOR complex protein WDR24
gene-LOC105692459	1096.45	0.0207178	0.0378904	0.046854	0.64786	lcl|NW_020311356.1_cds_XP_012267101.1_5544	protein=putative ATP-dependent RNA helicase DHX57
gene-LOC105689127	3922.75	0.020759	0.0391064	0.029266	0.581705	lcl|NW_020311980.1_cds_XP_012261358.1_18870	protein=bifunctional heparan sulfate N-deacetylase/N-sulfotransferase
gene-LOC105691690	10345.1	0.0208479	0.040768	0.0195261	0.514468	lcl|NW_020311393.1_cds_XP_012265777.1_7205	protein=ATP-dependent 6-phosphofructokinase isoform X3
gene-LOC105685619	1643.96	0.020928	0.0402939	0.00966342	0.365515	lcl|NW_020311958.1_cds_XP_012255311.1_12950	protein=cyclic AMP response element-binding protein A-like
gene-LOC105684059	1340.51	0.0211758	0.0388805	0.0433821	0.633333	lcl|NW_020311292.1_cds_XP_012252588.1_517	protein=sorting nexin-29
gene-LOC105689728	1240.96	0.0212748	0.0386346	0.0468149	0.64786	lcl|NW_020311959.1_cds_XP_012262389.1_13075	protein=nipped-B-like protein
gene-LOC105683748	762.941	0.0215116	0.0386309	0.04097	0.621727	lcl|NW_020311962.1_cds_XP_012252005.1_13710	protein=ras-related C3 botulinum toxin substrate 1-like
gene-LOC105685597	17572.6	0.0216485	0.040649	0.0171042	0.481879	lcl|NW_020311988.1_cds_XP_012255315.1_20511	protein=PDZ and LIM domain protein Zasp isoform X1
gene-LOC105687830	113.405	0.0220959	0.0419481	0.00661845	0.308103	lcl|NW_020311309.1_cds_XP_012259161.2_2320	protein=uncharacterized protein LOC105687830
gene-LOC105692692	588.153	0.0221062	0.0408086	0.0230518	0.543617	lcl|NW_020311994.1_cds_XP_012267489.1_21726	protein=PI-PLC X domain-containing protein 3
gene-LOC105688650	5126.88	0.0221441	0.0412997	0.027646	0.576216	lcl|NW_020311398.1_cds_XP_012260570.1_7380	protein=mannosyl-oligosaccharide 1,2-alpha-mannosidase IA isoform X1
gene-LOC105689624	1765.11	0.0222623	0.0408732	0.0247519	0.55695	lcl|NW_020311994.1_cds_XP_012262204.1_21841	protein=uncharacterized protein LOC105689624
gene-LOC105692620	328.502	0.022418	0.0419299	0.0103073	0.381061	lcl|NW_020311994.1_cds_XP_012267363.1_21647	protein=eukaryotic translation elongation factor 1 epsilon-1
gene-LOC105692364	1426.86	0.0224733	0.0403923	0.0365677	0.609642	lcl|NW_020311325.1_cds_XP_012266947.1_3632	protein=mitogen-activated protein kinase kinase kinase 4
gene-LOC105691419	5174.04	0.0227864	0.0401422	0.0286655	0.576387	lcl|NW_020311955.1_cds_XP_012265407.1_12387	protein=UDP-glucose 4-epimerase-like	UDP
gene-LOC105684025	1125.87	0.0227874	0.0402879	0.0483663	0.652315	lcl|NW_020311292.1_cds_XP_012252535.1_675	protein=protein phosphatase 1H
gene-LOC105690396	6565.85	0.0229677	0.0420902	0.0183891	0.499759	lcl|NW_020311971.1_cds_XP_012263578.1_16123	protein=myosin heavy chain 95F isoform X1
gene-LOC105683371	4297	0.0231703	0.0445465	0.00929991	0.358453	lcl|NW_020311293.1_cds_XP_012251331.1_835	protein=inositol-trisphosphate 3-kinase homolog isoform X1
gene-LOC105687721	29003.1	0.0233386	0.0414163	0.0345537	0.601839	lcl|NW_020311367.1_cds_XP_012258993.1_6157	protein=CD63 antigen-like isoform X1
gene-LOC105687692	6008.83	0.0233789	0.0416328	0.031878	0.589555	lcl|NW_020311367.1_cds_XP_012258949.1_6087	protein=7,8-dihydro-8-oxoguanine triphosphatase-like
gene-LOC105693187	357.771	0.0233946	0.041758	0.0326202	0.589555	lcl|NW_020311993.1_cds_XP_012268377.1_21470	protein=SOSS complex subunit B homolog
gene-LOC105693481	1485.16	0.0235391	0.0411093	0.0373919	0.609642	lcl|NW_020311946.1_cds_XP_012268867.1_11872	protein=docking protein 2
gene-LOC105690793	892.021	0.0235761	0.0415192	0.0371797	0.609642	lcl|NW_020311331.1_cds_XP_012264305.1_4067	protein=inositol-tetrakisphosphate 1-kinase-like
gene-LOC105690852	1635.72	0.0237251	0.0419547	0.0382075	0.609642	lcl|NW_020311368.1_cds_XP_012264402.1_6202	protein=uncharacterized protein LOC105690852
gene-LOC105692531	916.471	0.0239383	0.0422151	0.0217525	0.528789	lcl|NW_020311983.1_cds_XP_012267218.1_19503	protein=probable serine hydrolase
gene-LOC105688167	1366.46	0.0243436	0.0437107	0.0159851	0.465636	lcl|NW_020311507.1_cds_XP_012259686.1_9624	protein=adenylate cyclase type 2-like isoform X1
gene-LOC105687507	979.544	0.0244173	0.0421549	0.0379078	0.609642	lcl|NW_020311973.1_cds_XP_012258620.1_16392	protein=pleckstrin homology domain-containing family J member 1-like
gene-LOC105683937	5378.38	0.0245532	0.0414641	0.0321374	0.589555	lcl|NW_020311447.1_cds_XP_020706803.1_8964	protein=F-BAR domain only protein 2 isoform X1
gene-LOC105692852	730.84	0.0246143	0.0421248	0.0425255	0.631062	lcl|NW_020311968.1_cds_XP_012267769.1_15362	protein=transmembrane protein 216-like
gene-LOC105686099	1239.96	0.0246448	0.0444166	0.0154532	0.454896	lcl|NW_020311967.1_cds_XP_012256133.1_15260	protein=mitochondrial ribonuclease P catalytic subunit
gene-LOC105687569	2164.31	0.0248224	0.0439124	0.0392938	0.610922	lcl|NW_020311973.1_cds_XP_012258753.1_16491	protein=scm-like with four MBT domains protein 1
gene-LOC105691455	512.872	0.0249088	0.043759	0.026561	0.568526	lcl|NW_020311955.1_cds_XP_012265347.1_12441	protein=vesicle-associated membrane protein 4-like isoform X1
gene-LOC105693835	714.5	0.0249531	0.0431222	0.0341386	0.59666	lcl|NW_020311526.1_cds_XP_012269454.1_9948	protein=trafficking protein particle complex subunit 6B
gene-LOC105688172	1291.67	0.025027	0.0425593	0.0228005	0.541285	lcl|NW_020311979.1_cds_XP_012259696.1_18491	protein=conserved oligomeric Golgi complex subunit 3
gene-LOC105686570	1622.32	0.0252104	0.0458714	0.0102065	0.378987	lcl|NW_020311966.1_cds_XP_012256936.1_15073	protein=flavin reductase (NADPH)
gene-LOC105690821	126.653	0.0254055	0.0458713	0.0130214	0.420818	lcl|NW_020311331.1_cds_XP_012264360.1_4065	protein=beta-1,3-galactosyltransferase 5
gene-LOC105689694	1741.73	0.0255762	0.0447662	0.0246708	0.55695	lcl|NW_020311915.1_cds_XP_012262315.1_10167	protein=homeobox protein orthopedia B-like
gene-LOC105683130	2010.51	0.0259022	0.0464099	0.0139696	0.434387	lcl|NW_020311392.1_cds_XP_012250924.1_7076	protein=maspardin-like
gene-LOC105689434	1427.61	0.0261676	0.0437597	0.0462725	0.64786	lcl|NW_020311313.1_cds_XP_012261865.1_2894	protein=tyrosine-protein kinase Abl isoform X1
gene-LOC105684138	1491.51	0.0263987	0.0464932	0.0189907	0.507939	lcl|NW_020311453.1_cds_XP_012252705.1_9084	protein=golgin subfamily A member 5
gene-LOC105683044	691.797	0.0264317	0.0440434	0.0356791	0.606096	lcl|NW_020311311.1_cds_XP_012250760.1_2454	protein=putative nuclease HARBI1 isoform X1
gene-LOC105688309	1207.49	0.0268246	0.0454177	0.046762	0.64786	lcl|NW_020311974.1_cds_XP_020709366.1_16849	protein=phosphatidylinositol 4-phosphate 5-kinase type-1 alpha-like isoform X1
gene-LOC105693441	791.713	0.0268448	0.0489803	0.0491932	0.654425	lcl|NW_020311432.1_cds_XP_012268796.1_8503	protein=protein ARV1 isoform X1
gene-LOC105687142	2882.14	0.0268815	0.043177	0.0422211	0.631062	lcl|NW_020311978.1_cds_XP_012257963.1_18238	protein=synaptobrevin homolog YKT6
gene-LOC105686208	457.58	0.0273433	0.0486173	0.0191508	0.509531	lcl|NW_020311995.1_cds_XP_012256260.1_21939	protein=F-box/WD repeat-containing protein 7
gene-LOC105687840	763.262	0.0274731	0.0465184	0.0318987	0.589555	lcl|NW_020311309.1_cds_XP_012259173.1_2236	protein=probable splicing factor, arginine/serine-rich 7
gene-LOC105692372	830.133	0.0279028	0.0471407	0.0294626	0.583091	lcl|NW_020311312.1_cds_XP_012266957.1_2726	protein=translation initiation factor eIF-2B subunit epsilon
gene-LOC105693836	1095.69	0.0289772	0.0508316	0.0170202	0.481879	lcl|NW_020311526.1_cds_XP_012269455.1_9949	protein=AP-2 complex subunit sigma
gene-LOC105684743	5097.35	0.0293851	0.0474694	0.0260317	0.563836	lcl|NW_020311403.1_cds_XP_012253785.1_7712	protein=ribosomal protein S6 kinase 2 beta
gene-LOC105687124	816.792	0.0297677	0.0472372	0.0405111	0.618466	lcl|NW_020311976.1_cds_XP_012257947.1_17369	protein=palmitoyltransferase ZDHHC7
gene-LOC105687117	1462	0.0298763	0.047284	0.0464032	0.64786	lcl|NW_020311978.1_cds_XP_012257927.1_18419	protein=dual specificity protein phosphatase Mpk3
gene-LOC105688870	6628.3	0.029969	0.054462	0.00889084	0.352056	lcl|NW_020311971.1_cds_XP_012260911.1_15826	protein=thyroid receptor-interacting protein 11-like isoform X1
gene-LOC105691262	3265.54	0.030038	0.0461927	0.0428222	0.631062	lcl|NW_020311918.1_cds_XP_012265033.1_10315	protein=adenylate cyclase type 9
gene-LOC105686781	253.574	0.0312097	0.0575236	0.00769307	0.329049	lcl|NW_020311976.1_cds_XP_012257338.1_17436	protein=out at first protein
gene-LOC105688634	1657.64	0.0317374	0.0544732	0.0249939	0.55695	lcl|NW_020311304.1_cds_XP_012260527.1_1774	protein=ras GTPase-activating protein 1 isoform X1
gene-LOC105691821	16866.2	0.0317832	0.0496834	0.0376121	0.609642	lcl|NW_020311987.1_cds_XP_012266015.1_20359	protein=spectrin alpha chain isoform X2
gene-LOC105683996	1359.97	0.0325777	0.0585189	0.0204565	0.515566	lcl|NW_020311942.1_cds_XP_012252458.1_11453	protein=sphingosine-1-phosphate phosphatase 2-like
gene-LOC105687203	1139.66	0.0328531	0.04747	0.0491251	0.654425	lcl|NW_020311978.1_cds_XP_012258074.1_18476	protein=uncharacterized protein LOC105687203
gene-LOC105692903	782.026	0.0328633	0.0548714	0.0267807	0.568526	lcl|NW_020311972.1_cds_XP_012267848.1_16255	protein=serine/threonine-protein kinase PAK 2
gene-LOC105693371	1131.34	0.03347	0.0615021	0.0107399	0.386687	lcl|NW_020311946.1_cds_XP_012268646.1_11911	protein=poly(A) RNA polymerase gld-2 homolog A-like isoform X1
gene-LOC105685524	1269.36	0.0336887	0.0500327	0.0437342	0.633333	lcl|NW_020311934.1_cds_XP_012255107.1_10786	protein=BLOC-1-related complex subunit 5
gene-LOC105691962	1805.38	0.0356923	0.0651752	0.0120895	0.414705	lcl|NW_020311513.1_cds_XP_012266233.1_9688	protein=zinc finger protein-like 1 homolog
gene-LOC105687587	1427.11	0.0365904	0.0488275	0.0460934	0.64786	lcl|NW_020311973.1_cds_XP_012258789.1_16449	protein=FAS-associated factor 2
gene-LOC105683961	1078.8	0.0368518	0.0527923	0.0411785	0.623134	lcl|NW_020311339.1_cds_XP_025601771.1_4667	protein=formin-binding protein 1-like isoform X1
gene-LOC105685127	2940.66	0.0374602	0.0635224	0.0251318	0.55695	lcl|NW_020311413.1_cds_XP_012254398.1_7889	protein=cyclin-L1 isoform X1
gene-LOC105693671	2694.63	0.0374986	0.0581793	0.0279556	0.576387	lcl|NW_020311971.1_cds_XP_012269174.1_16162	protein=cell division cycle and apoptosis regulator protein 1-like isoform X1
gene-LOC105684677	1225.8	0.0378485	0.0707938	0.0311023	0.585735	lcl|NW_020311976.1_cds_XP_012253654.2_17242	protein=transcription factor AP-2-epsilon isoform X1
gene-LOC105685626	2990.91	0.0382112	0.0500341	0.0436189	0.633333	lcl|NW_020311943.1_cds_XP_012255317.1_11731	protein=active breakpoint cluster region-related protein
gene-LOC105692602	1997.01	0.0382737	0.0679445	0.0235884	0.550785	lcl|NW_020311323.1_cds_XP_012267325.1_3487	protein=E3 ubiquitin-protein ligase ZNRF2
gene-LOC105688914	966.747	0.0400833	0.0619498	0.0275727	0.576216	lcl|NW_020311418.1_cds_XP_012260981.1_8017	protein=vesicle transport protein USE1
gene-LOC105691484	2178.34	0.0417473	0.0719848	0.022019	0.533987	lcl|NW_020311955.1_cds_XP_012265405.1_12391	protein=equilibrative nucleoside transporter 3
gene-LOC105683804	4714.39	0.0419095	0.0537277	0.0382474	0.609642	lcl|NW_020311962.1_cds_XP_012252126.1_13753	protein=ras-related protein Rab6 isoform X1
gene-LOC105689473	762.576	0.0422891	0.05681	0.0406818	0.619206	lcl|NW_020311313.1_cds_XP_012261927.1_2950	protein=active regulator of SIRT1-like
gene-LOC105691774	6051.77	0.0428436	0.0458615	0.0427766	0.631062	lcl|NW_020311306.1_cds_XP_012265898.1_2144	protein=ribonuclease kappa-B
gene-LOC105682923	600.447	0.042964	0.0602647	0.0320628	0.589555	lcl|NW_020311298.1_cds_XP_012250591.1_1220	protein=thioredoxin-like protein 4A
gene-LOC105688233	1828.49	0.0430295	0.0939113	0.00995653	0.373597	lcl|NW_020311974.1_cds_XP_012259794.1_16734	protein=guanine deaminase
gene-LOC105688187	4047.82	0.0458103	0.0709836	0.0281944	0.576387	lcl|NW_020311979.1_cds_XP_012259719.1_18541	protein=PP2C-like domain-containing protein CG9801 isoform X1
gene-LOC105684717	1530.67	0.0462638	0.0472688	0.0350347	0.603566	lcl|NW_020311397.1_cds_XP_012253742.1_7336	protein=glutathione S-transferase C-terminal domain-containing protein homolog	GST
gene-LOC105687075	1169.21	0.0465447	0.0622622	0.0288548	0.576926	lcl|NW_020311978.1_cds_XP_012257854.1_18203	protein=uncharacterized protein LOC105687075
gene-LOC105687367	2128.26	0.0484343	0.0894051	0.0280521	0.576387	lcl|NW_020311436.1_cds_XP_012258386.1_8749	protein=protein lin-7 homolog C
gene-LOC105684146	3090.37	0.0484775	0.107638	0.0129234	0.420818	lcl|NW_020311453.1_cds_XP_012252718.1_9077	protein=peroxisomal biogenesis factor 3
gene-LOC105693543	2200.97	0.0538878	0.0854603	0.0196528	0.514782	lcl|NW_020311438.1_cds_XP_012268973.1_8814	protein=viral IAP-associated factor homolog
gene-LOC105683672	1652.54	0.0579083	0.0556092	0.0210263	0.515566	lcl|NW_020311962.1_cds_XP_012251855.1_13653	protein=sorting nexin-30-like isoform X1
gene-LOC105692693	2325.1	0.0611795	0.110913	0.0154818	0.454896	lcl|NW_020311994.1_cds_XP_012267490.1_21550	protein=ralBP1-associated Eps domain-containing protein 1 isoform X1
gene-LOC105686741	2817.64	0.0659745	0.0948541	0.0157777	0.460918	lcl|NW_020311995.1_cds_XP_012257271.1_22076	protein=tumor susceptibility gene 101 protein
gene-LOC105688078	3408.49	0.0696992	0.071257	0.0146523	0.444702	lcl|NW_020311304.1_cds_XP_012259543.1_1786	protein=SUMO-conjugating enzyme UBC9-B
gene-LOC105685820	2239.56	0.0729967	0.0613034	0.0126115	0.420818	lcl|NW_020311983.1_cds_XP_012255674.1_19653	protein=drebrin-like protein
gene-LOC105683965	1789.31	0.0774266	0.10945	0.012994	0.420818	lcl|NW_020311292.1_cds_XP_012252399.1_537	protein=TBC1 domain family member 22B isoform X2
gene-LOC105686706	5023.85	0.0796195	0.0497444	0.00660901	0.308103	lcl|NW_020311966.1_cds_XP_012257201.1_14738	protein=dual specificity mitogen-activated protein kinase kinase 4 isoform X2
gene-LOC105684032	537.343	0.0800211	0.142654	0.0117595	0.406846	lcl|NW_020311292.1_cds_XP_012252547.1_645	protein=myotubularin-related protein 14
gene-LOC105685924	3891.44	0.0817086	0.0942807	0.013053	0.420818	lcl|NW_020311958.1_cds_XP_012255836.1_12941	protein=probable protein phosphatase 2C T23F11.1
gene-LOC105686120	1166.7	0.0826754	0.0934553	0.0121352	0.414705	lcl|NW_020311358.1_cds_XP_012256165.1_5654	protein=solute carrier family 12 member 8
gene-LOC105692464	2959.55	0.086555	0.0757691	0.009647	0.365515	lcl|NW_020311356.1_cds_XP_012267110.1_5541	protein=persulfide dioxygenase ETHE1, mitochondrial
gene-LOC105690196	1474.67	0.09556	0.108157	0.00951344	0.365294	lcl|NW_020311321.1_cds_XP_012263230.1_3417	protein=neuronal membrane glycoprotein M6-a isoform X1
gene-LOC105692803	1462.57	0.102728	0.198869	0.00913923	0.35479	lcl|NW_020311984.1_cds_XP_012267679.1_20152	protein=annulin isoform X1
gene-LOC105690102	4295.1	0.106562	0.0706779	0.00481148	0.259089	lcl|NW_020311338.1_cds_XP_012263066.1_4532	protein=AP-1 complex subunit gamma-1 isoform X2
gene-LOC105689472	1554.56	0.106964	0.0971957	0.0071366	0.320529	lcl|NW_020311313.1_cds_XP_012261926.1_2949	protein=nicotinamide riboside kinase 1
gene-LOC105683324	5158.66	0.108359	0.0556777	0.00250885	0.190547	lcl|NW_020311441.1_cds_XP_012251277.1_8897	protein=GTPase-activating protein isoform X2
gene-LOC105685976	955.949	0.109243	0.09555	0.00686849	0.315049	lcl|NW_020311353.1_cds_XP_012255910.1_5441	protein=transmembrane protein 39A isoform X1
gene-LOC105690932	2629.55	0.110891	0.184187	0.0080451	0.333775	lcl|NW_020311374.1_cds_XP_012264517.1_6518	protein=probable phospholipid-transporting ATPase VD isoform X1
gene-LOC105689844	432.619	0.119866	0.106796	0.00642651	0.308103	lcl|NW_020311961.1_cds_XP_012262594.1_13288	protein=protein SYS1 homolog
gene-LOC105685612	2624.15	0.12285	0.0600362	0.00180579	0.157804	lcl|NW_020311943.1_cds_XP_012255296.1_11732	protein=armadillo repeat-containing protein 5 isoform X1
gene-LOC105688432	2106.35	0.122886	0.0880201	0.00471446	0.259089	lcl|NW_020311970.1_cds_XP_012260181.1_15584	protein=leucine-rich repeat flightless-interacting protein 2 isoform X1
gene-LOC105691292	5533.57	0.124635	0.294402	0.00719731	0.320529	lcl|NW_020311824.1_cds_XP_012265094.1_10105	protein=rab-3A-interacting protein-like
gene-LOC105689847	1168.5	0.125018	0.0907742	0.00481957	0.259089	lcl|NW_020311961.1_cds_XP_012262598.1_13451	protein=golgin subfamily A member 1 isoform X1
gene-LOC105684458	911.953	0.128172	0.224539	0.00745225	0.327028	lcl|NW_020311941.1_cds_XP_012253227.1_11449	protein=heat shock protein 70 A1-like	hsp
gene-LOC105691834	1986.08	0.13358	0.0810371	0.00293351	0.199835	lcl|NW_020311347.1_cds_XP_012265997.1_5046	protein=differentially expressed in FDCP 6 homolog
gene-LOC105683422	2608.69	0.134062	0.0784726	0.00316322	0.205798	lcl|NW_020311305.1_cds_XP_012251422.1_2043	protein=polycomb group protein Pc isoform X1
gene-LOC105691825	1654.67	0.13483	0.0736869	0.00242449	0.187681	lcl|NW_020311513.1_cds_XP_012265977.1_9696	protein=WD repeat-containing protein 20 isoform X1
gene-LOC105692634	4498.18	0.135664	0.249181	0.00861019	0.344986	lcl|NW_020311970.1_cds_XP_012267377.1_15813	protein=phospholipid phosphatase 3-like isoform X1
gene-LOC105685181	4996.27	0.13704	0.0695467	0.00200452	0.169665	lcl|NW_020311984.1_cds_XP_012254471.1_19984	protein=serine/threonine-protein kinase svkA isoform X1
gene-LOC105688443	644.226	0.138123	0.140174	0.00618973	0.304589	lcl|NW_020311365.1_cds_XP_012260207.1_5965	protein=uncharacterized protein LOC105688443 isoform X1
gene-LOC105685967	880.896	0.139803	0.173011	0.00658225	0.308103	lcl|NW_020311333.1_cds_XP_012255901.1_4220	protein=cytoplasmic phosphatidylinositol transfer protein 1
gene-LOC105686314	2935.39	0.140169	0.065676	0.00117493	0.132336	lcl|NW_020311966.1_cds_XP_012256412.1_15160	protein=huntingtin-interacting protein 1 isoform X1
gene-LOC105685653	2914.88	0.14128	0.14006	0.00514539	0.266116	lcl|NW_020311401.1_cds_XP_012255371.1_7559	protein=sorting nexin-8-like isoform X1
gene-LOC105690326	2838.19	0.143896	0.42404	0.00753907	0.327906	lcl|NW_020311957.1_cds_XP_012263460.1_12806	protein=kinesin-like protein KIN-14D isoform X1
gene-LOC105683868	4059.38	0.159143	0.0868533	0.00236709	0.187462	lcl|NW_020311977.1_cds_XP_012252234.1_17459	protein=zinc finger MIZ domain-containing protein 1
gene-LOC105687745	3710.01	0.161516	0.0763504	0.00140625	0.138399	lcl|NW_020311309.1_cds_XP_012259028.1_2285	protein=ATP-dependent RNA helicase dbp2-like isoform X1
gene-LOC105691881	3589.64	0.166075	0.142471	0.00478204	0.259089	lcl|NW_020311513.1_cds_XP_012266100.1_9720	protein=uncharacterized protein LOC105691881
gene-LOC105692435	43767.7	0.167261	0.100201	0.00267648	0.192422	lcl|NW_020311356.1_cds_XP_012267059.1_5563	protein=tropomyosin alpha-3 chain isoform X1
gene-LOC105693174	8516.54	0.176194	0.111956	0.00297627	0.199835	lcl|NW_020311983.1_cds_XP_012268358.1_19608	protein=ATP-dependent RNA helicase WM6
gene-LOC105690527	1260.4	0.176521	0.113601	0.00297735	0.199835	lcl|NW_020311305.1_cds_XP_012263771.1_2016	protein=E3 ubiquitin-protein ligase rififylin isoform X1
gene-LOC105684498	2326.22	0.178109	0.219614	0.00623592	0.305379	lcl|NW_020311430.1_cds_XP_025602066.1_8288	protein=protein Shroom
gene-LOC105689882	2607.39	0.181603	0.058787	8.85e-05	0.0280463	lcl|NW_020311961.1_cds_XP_012262667.1_13415	protein=UPF0184 protein C9orf16
gene-LOC105693463	2416.86	0.181927	0.14021	0.00411748	0.244087	lcl|NW_020311432.1_cds_XP_012268829.1_8575	protein=protein roadkill isoform X3
gene-LOC105693439	1738.17	0.182384	0.0823746	0.000938859	0.11277	lcl|NW_020311432.1_cds_XP_012268794.1_8502	protein=WD repeat-containing protein 37-like
gene-LOC105683158	6723.96	0.184172	0.112439	0.00265345	0.192422	lcl|NW_020311917.1_cds_XP_012250973.1_10255	protein=calpain-A isoform X1
gene-LOC105685251	1253.44	0.186802	0.0753045	0.000483947	0.0757462	lcl|NW_020311984.1_cds_XP_012254623.1_20010	protein=integrator complex subunit 6
gene-LOC105693961	4438.31	0.189007	0.102894	0.0021609	0.181033	lcl|NW_020311340.1_cds_XP_012269666.1_4689	protein=protein enhancer of sevenless 2B
gene-LOC105689039	850.577	0.189179	0.0754986	0.000460745	0.0757462	lcl|NW_020311304.1_cds_XP_012261216.1_1910	protein=F-box/WD repeat-containing protein 4
gene-LOC105691716	1966.29	0.189651	0.276429	0.0057923	0.292122	lcl|NW_020311925.1_cds_XP_012265825.1_10567	protein=NF-kappa-B inhibitor cactus-like
gene-LOC105688667	23701.4	0.190877	0.223446	0.00683776	0.315049	lcl|NW_020311953.1_cds_XP_012260598.2_12285	protein=uncharacterized protein LOC105688667
gene-LOC105685360	187096	0.195296	0.105083	0.00664231	0.308103	lcl|NW_020311943.1_cds_XP_012254773.1_11606	protein=myosin heavy chain, muscle isoform X1
gene-LOC105686424	1015.84	0.196308	0.190289	0.00490747	0.259089	lcl|NW_020311966.1_cds_XP_012256656.1_14689	protein=B-cell CLL/lymphoma 7 protein family member A
gene-LOC105687037	24901.8	0.209551	0.1457	0.00348382	0.218843	lcl|NW_020311978.1_cds_XP_012257771.1_18389	protein=probable citrate synthase 2, mitochondrial
gene-LOC105689715	4576.27	0.211295	0.294786	0.00611263	0.302262	lcl|NW_020311349.1_cds_XP_012262364.1_5192	protein=zinc finger protein 395 isoform X1
gene-LOC105684077	1860.6	0.212969	0.117122	0.0017679	0.157804	lcl|NW_020311975.1_cds_XP_012252614.1_17132	protein=endoplasmic reticulum resident protein 29
gene-LOC105691289	4587.52	0.218452	0.0695604	6.9e-05	0.0269538	lcl|NW_020311918.1_cds_XP_012265084.1_10390	protein=vascular endothelial growth factor receptor 1-like isoform X1
gene-LOC105691572	1852.4	0.222578	0.206582	0.00481668	0.259089	lcl|NW_020311940.1_cds_XP_012265538.1_11334	protein=prostaglandin reductase 1-like
gene-LOC105693056	1969.22	0.228441	0.0985011	0.000702142	0.0889701	lcl|NW_020311386.1_cds_XP_012268143.1_6916	protein=hydroxymethylglutaryl-CoA synthase 1
gene-LOC105693429	1668.71	0.237471	0.199855	0.00416058	0.244664	lcl|NW_020311432.1_cds_XP_020712200.1_8441	protein=multidrug resistance-associated protein 9-like isoform X1
gene-LOC105684149	459.951	0.247703	0.0816362	9.36e-05	0.0281325	lcl|NW_020311453.1_cds_XP_012252722.1_9078	protein=mitochondrial import inner membrane translocase subunit Tim8 A-like
gene-LOC105691710	1029.91	0.249134	0.103177	0.000450547	0.0757462	lcl|NW_020311393.1_cds_XP_012265815.1_7125	protein=BMP-binding endothelial regulator protein
gene-LOC105685876	1132.4	0.249845	0.130095	0.00150938	0.144345	lcl|NW_020311980.1_cds_XP_012255745.1_18927	protein=leucine-rich repeat and immunoglobulin-like domain-containing nogo receptor-interacting protein 2
gene-LOC105684692	1065.38	0.261348	0.28459	0.00480004	0.259089	lcl|NW_020311976.1_cds_XP_012253676.1_17341	protein=engulfment and cell motility protein 1-like
gene-LOC105691699	1343.42	0.270215	0.112125	0.000519962	0.0757462	lcl|NW_020311925.1_cds_XP_012265796.1_10578	protein=hemicentin-1 isoform X2
gene-LOC105693455	2591.49	0.270419	0.163225	0.0022734	0.186685	lcl|NW_020311946.1_cds_XP_012268819.1_11883	protein=protein TANC2 isoform X1
gene-LOC105687825	4058.17	0.27151	0.187153	0.00326019	0.209168	lcl|NW_020311309.1_cds_XP_012259154.1_2290	protein=splicing factor 3B subunit 3
gene-LOC105692063	7359.57	0.273043	0.0988694	0.000182761	0.0404401	lcl|NW_020311992.1_cds_XP_020711563.1_21175	protein=uncharacterized protein LOC105692063 isoform X1
gene-LOC105692712	5765.78	0.275626	0.171649	0.00232044	0.186685	lcl|NW_020311970.1_cds_XP_012267517.1_15753	protein=dual 3',5'-cyclic-AMP and -GMP phosphodiesterase 11 isoform X3
gene-LOC105689025	2522.23	0.276393	0.175073	0.0024254	0.187681	lcl|NW_020311304.1_cds_XP_012261185.1_1908	protein=major facilitator superfamily domain-containing protein 6
gene-LOC105693500	5072.82	0.278617	0.0901233	7.46e-05	0.0274495	lcl|NW_020311432.1_cds_XP_012268897.1_8556	protein=MICAL-like protein 1 isoform X2
gene-LOC105686422	728.212	0.279182	0.161532	0.00200847	0.169665	lcl|NW_020311970.1_cds_XP_012256658.1_15712	protein=reversion-inducing cysteine-rich protein with Kazal motifs
gene-LOC105692835	2519.98	0.28198	0.184807	0.00277098	0.196429	lcl|NW_020311984.1_cds_XP_012267741.1_20117	protein=transmembrane protein 205
gene-LOC105690720	121.456	0.282719	0.361902	0.00492238	0.259089	lcl|NW_020311305.1_cds_XP_012264194.1_1969	protein=protein rhomboid isoform X1
gene-LOC105693960	3459.82	0.284976	0.113886	0.000408461	0.0739387	lcl|NW_020311340.1_cds_XP_012269664.1_4690	protein=uncharacterized protein LOC105693960
gene-LOC105690992	5064.08	0.285165	0.111572	0.0004604	0.0757462	lcl|NW_020311982.1_cds_XP_012264640.1_19383	protein=epidermal growth factor receptor kinase substrate 8-like isoform X1
gene-LOC105686608	3502.46	0.291422	0.115048	0.000427163	0.0746578	lcl|NW_020311995.1_cds_XP_012257007.1_21876	protein=calcium-binding mitochondrial carrier protein SCaMC-1-B isoform X1
gene-LOC105685793	3937.7	0.293172	0.121118	0.000492271	0.0757462	lcl|NW_020311983.1_cds_XP_012255631.1_19639	protein=leukocyte elastase inhibitor B-like
gene-LOC105691685	3912.26	0.297601	0.0927982	5.03e-05	0.0221629	lcl|NW_020311918.1_cds_XP_012265813.1_10270	protein=uncharacterized protein LOC105691685 isoform X1
gene-LOC105692300	1290.71	0.301886	0.126779	0.000541355	0.0768878	lcl|NW_020311312.1_cds_XP_012266827.1_2697	protein=bicaudal D-related protein homolog
gene-LOC105690792	7461.36	0.307109	0.0975532	7.98e-05	0.0274495	lcl|NW_020311331.1_cds_XP_012264304.1_4074	protein=interferon regulatory factor 2-binding protein-like
gene-LOC105688258	294.376	0.32333	0.149072	0.000850471	0.106435	lcl|NW_020311450.1_cds_XP_012259831.1_9055	protein=zinc finger and SCAN domain-containing protein 16-like
gene-LOC105688589	5810.34	0.323405	0.0902182	1.39e-05	0.00937138	lcl|NW_020311959.1_cds_XP_012260451.1_13045	protein=sialin-like
gene-LOC105691162	2060.7	0.324276	0.218412	0.0023983	0.187681	lcl|NW_020311505.1_cds_XP_012264893.1_9613	protein=protein hairy
gene-LOC105685433	4198.42	0.326149	0.163716	0.00139351	0.138399	lcl|NW_020311401.1_cds_XP_012254918.1_7623	protein=uncharacterized protein LOC105685433
gene-LOC105688976	602.361	0.326713	0.292309	0.00390169	0.236835	lcl|NW_020311957.1_cds_XP_025602440.1_12674	protein=protein patched
gene-LOC105687505	17946.8	0.330599	0.101148	4.21e-05	0.020323	lcl|NW_020311973.1_cds_XP_012258617.1_16390	protein=very low-density lipoprotein receptor isoform X1
gene-LOC105687515	14946.3	0.330684	0.330546	0.00422153	0.24594	lcl|NW_020311973.1_cds_XP_012258640.1_16569	protein=cartilage oligomeric matrix protein isoform X1
gene-LOC105693164	1687.15	0.331888	0.136219	0.000468038	0.0757462	lcl|NW_020311983.1_cds_XP_012268335.1_19585	protein=serine/arginine repetitive matrix protein 2 isoform X1
gene-LOC105690269	500.079	0.337123	0.140951	0.000523058	0.0757462	lcl|NW_020311993.1_cds_XP_012263344.1_21414	protein=dual oxidase maturation factor 1
gene-LOC105693061	485.574	0.339346	0.177271	0.00138822	0.138399	lcl|NW_020311996.1_cds_XP_012268152.1_22111	protein=homeobox protein abdominal-B
gene-LOC105690875	1305.35	0.340515	0.165695	0.00107607	0.123956	lcl|NW_020311308.1_cds_XP_012264445.1_2210	protein=terminal nucleotidyltransferase 5C isoform X1
gene-LOC105690633	886.108	0.342369	0.178961	0.00139758	0.138399	lcl|NW_020311977.1_cds_XP_012264035.1_17888	protein=putative fatty acyl-CoA reductase CG5065
gene-LOC105693505	3200.38	0.351199	0.126623	0.000191414	0.0406568	lcl|NW_020311946.1_cds_XP_012268907.1_11857	protein=uncharacterized protein LOC105693505 isoform X1
gene-LOC105692472	1317.74	0.351344	0.147721	0.000505173	0.0757462	lcl|NW_020311288.1_cds_XP_012267121.1_342	protein=toll-like receptor 7
gene-LOC105689892	1230.69	0.354205	0.128338	0.000193585	0.0406568	lcl|NW_020311961.1_cds_XP_012262682.1_13356	protein=ras-like GTP-binding protein RhoL isoform X1
gene-LOC105684531	1418.3	0.356664	0.120914	0.000111305	0.0304946	lcl|NW_020311366.1_cds_XP_012253359.1_6054	protein=protein kibra
gene-LOC105684406	978.182	0.3568	0.193752	0.00153289	0.145224	lcl|NW_020311300.1_cds_XP_020707069.1_1573	protein=uncharacterized protein LOC105684406 isoform X1
gene-LOC105694115	3818.64	0.357475	0.15397	0.000591989	0.0800133	lcl|NW_020311298.1_cds_XP_012269913.1_1291	protein=tetraspanin-2A
gene-LOC105688729	354.243	0.365652	0.265002	0.00299644	0.199835	lcl|NW_020311378.1_cds_XP_012260675.1_6628	protein=uncharacterized protein LOC105688729
gene-LOC105683679	1319.25	0.371804	0.115405	4.68e-05	0.0215658	lcl|NW_020311962.1_cds_XP_012251867.1_13614	protein=uncharacterized protein LOC105683679
gene-LOC105690190	1394.2	0.373076	0.224041	0.001942	0.166831	lcl|NW_020311321.1_cds_XP_012263217.1_3422	protein=ceramide-1-phosphate transfer protein
gene-LOC105685428	196.086	0.378985	0.18981	0.00119281	0.132874	lcl|NW_020311958.1_cds_XP_012254914.1_12930	protein=G1/S-specific cyclin-D2
gene-LOC105688964	246.771	0.379465	0.249064	0.0025247	0.190547	lcl|NW_020311418.1_cds_XP_012261058.1_8033	protein=homeobox protein TGIF2-like isoform X1
gene-LOC105689349	265.765	0.390053	0.201879	0.00132976	0.138399	lcl|NW_020311313.1_cds_XP_012261688.1_2947	protein=dynein regulatory complex protein 11
gene-LOC105692804	5003.94	0.392878	0.221457	0.00173217	0.156847	lcl|NW_020311984.1_cds_XP_012267681.1_20154	protein=Krueppel homolog 1-like
gene-LOC105689444	3078.56	0.396056	0.143672	0.000214305	0.0434481	lcl|NW_020311964.1_cds_XP_012261880.1_13886	protein=uncharacterized protein LOC105689444 isoform X1
gene-LOC105692365	413.483	0.403318	0.192172	0.000956712	0.11277	lcl|NW_020311312.1_cds_XP_012266949.1_2614	protein=ras-responsive element-binding protein 1
gene-LOC105690872	10718.1	0.405236	0.196418	0.00133157	0.138399	lcl|NW_020311368.1_cds_XP_012264442.1_6229	protein=glutathione S-transferase-like	GST
gene-LOC105684107	967.692	0.40773	0.133873	8.12e-05	0.0274495	lcl|NW_020311937.1_cds_XP_012252653.1_11018	protein=DE-cadherin isoform X2
gene-LOC105692252	394.465	0.413118	0.136244	8.46e-05	0.0276568	lcl|NW_020311312.1_cds_XP_012266748.1_2613	protein=dual specificity protein phosphatase CDC14C-like
gene-LOC105690745	204.536	0.431599	0.190856	0.000673827	0.0864631	lcl|NW_020311439.1_cds_XP_012264241.1_8851	protein=DNA damage-regulated autophagy modulator protein 1
gene-LOC105692791	1947.73	0.438401	0.193734	0.00066117	0.0860602	lcl|NW_020311968.1_cds_XP_012267659.1_15351	protein=uncharacterized protein LOC105692791
gene-LOC105683921	7149.79	0.43892	0.101022	6.27e-07	0.000907471	lcl|NW_020311381.1_cds_XP_012252335.1_6837	protein=uncharacterized protein LOC105683921 isoform X1
gene-LOC105691288	1958.58	0.438945	0.120797	1.36e-05	0.00937138	lcl|NW_020311824.1_cds_XP_012265083.1_10108	protein=single-stranded DNA-binding protein, mitochondrial
gene-LOC105691615	4909.54	0.451524	0.147949	7.61e-05	0.0274495	lcl|NW_020311940.1_cds_XP_012265648.1_11230	protein=uncharacterized protein LOC105691615 isoform X1
gene-LOC105682912	632.893	0.463692	0.140818	3.69e-05	0.0190634	lcl|NW_020311298.1_cds_XP_020706316.1_1124	protein=uncharacterized protein LOC105682912
gene-LOC105692466	3825.81	0.464733	0.14146	3.76e-05	0.0190634	lcl|NW_020311356.1_cds_XP_012267113.1_5568	protein=serine/threonine-protein kinase par-1-like
gene-LOC105688638	366.232	0.488673	0.2088	0.000559371	0.0776759	lcl|NW_020311953.1_cds_XP_012260530.1_12296	protein=synaptic vesicle glycoprotein 2B-like
gene-LOC105693756	1712.51	0.490546	0.314813	0.00235411	0.187462	lcl|NW_020311324.1_cds_XP_012269305.1_3549	protein=uncharacterized protein LOC105693756
gene-LOC105692914	542.077	0.494869	0.281261	0.00173294	0.156847	lcl|NW_020311972.1_cds_XP_012267882.1_16208	protein=protein mab-21
gene-LOC105692176	4427.93	0.506358	0.134117	6.09e-06	0.0061773	lcl|NW_020311377.1_cds_XP_012266629.1_6612	protein=myosin heavy chain 95F-like
gene-LOC105691888	670.231	0.523942	0.103508	1.86e-08	4.72e-05	lcl|NW_020311384.1_cds_XP_012266112.1_6904	protein=mucin-17
gene-LOC105689197	405.526	0.52641	0.394196	0.00316706	0.205798	lcl|NW_020311361.1_cds_XP_012261470.1_5812	protein=putative ammonium transporter 2 isoform X2
gene-LOC105682989	1312.46	0.535771	0.370948	0.00282415	0.197437	lcl|NW_020311950.1_cds_XP_012250678.1_12176	protein=high affinity copper uptake protein 1-like
gene-LOC105683472	520.505	0.548432	0.177242	6.91e-05	0.0269538	lcl|NW_020311293.1_cds_XP_012251510.1_840	protein=uncharacterized protein LOC105683472
gene-LOC110116973	41.3321	0.561983	0.399773	0.00287464	0.198233	lcl|NW_020311401.1_cds_XP_020707742.1_7625	protein=uncharacterized protein LOC110116973
gene-LOC105684477	197.081	0.567876	0.205095	0.00018351	0.0404401	lcl|NW_020311300.1_cds_XP_012253269.1_1519	protein=enhancer of split m7 protein-like
gene-LOC105686790	8906.92	0.575324	0.403036	0.00270444	0.193063	lcl|NW_020311981.1_cds_XP_020708486.1_19132	protein=uncharacterized protein LOC105686790
gene-LOC105685043	568.904	0.58265	0.347617	0.00189947	0.164572	lcl|NW_020311967.1_cds_XP_012254269.1_15316	protein=uncharacterized protein LOC105685043
gene-LOC105689545	3886.84	0.58975	0.447331	0.00303664	0.201192	lcl|NW_020311408.1_cds_XP_012262052.1_7823	protein=kynurenine/alpha-aminoadipate aminotransferase, mitochondrial-like
gene-LOC105686082	803.852	0.593104	0.224936	0.000258425	0.0513658	lcl|NW_020311353.1_cds_XP_012256105.1_5387	protein=chondroadherin-like protein
gene-LOC105691287	1573.76	0.59703	0.242389	0.000408033	0.0739387	lcl|NW_020311824.1_cds_XP_012265081.1_10112	protein=ets DNA-binding protein pokkuri
gene-LOC105691074	57.0901	0.606412	0.436857	0.00284474	0.197515	lcl|NW_020311969.1_cds_XP_025602627.1_15504	protein=uncharacterized protein LOC105691074
gene-LOC105689619	5855.86	0.632683	0.318022	0.00128407	0.138162	lcl|NW_020311388.1_cds_XP_012262195.1_6951	protein=facilitated trehalose transporter Tret1 isoform X1
gene-LOC105689658	3207.14	0.638627	0.223864	0.000149639	0.0354486	lcl|NW_020311945.1_cds_XP_012262256.1_11826	protein=protein doublesex isoform X1
gene-LOC105687990	80.0169	0.652272	0.287636	0.000637931	0.0850882	lcl|NW_020311965.1_cds_XP_012259403.1_14388	protein=myc protein
gene-LOC105691832	4103.47	0.652806	0.207564	5.83e-05	0.0246046	lcl|NW_020311513.1_cds_XP_012265993.1_9701	protein=uncharacterized protein LOC105691832 isoform X1
gene-LOC105683160	22914.7	0.665461	0.279845	0.000493379	0.0757462	lcl|NW_020311917.1_cds_XP_012250991.1_10213	protein=heat shock protein 83	hsp
gene-LOC105692744	5223.07	0.685203	0.0775522	4e-20	4.05e-16	lcl|NW_020311994.1_cds_XP_012267584.1_21541	protein=ATP-binding cassette sub-family D member 1
gene-LOC105693332	2481.69	0.688799	0.20197	2.45e-05	0.0142068	lcl|NW_020311432.1_cds_XP_012268596.1_8521	protein=uncharacterized protein LOC105693332
gene-LOC112695055	3053.31	0.71394	0.493753	0.00258959	0.191452	lcl|NW_020311994.1_cds_XP_025603011.1_21731	protein=cytochrome P450 6B6-like	p450
gene-LOC105688979	24.8945	0.780621	0.370967	0.000942883	0.11277	lcl|NW_020311957.1_cds_XP_020709655.1_12688	protein=putative transcription factor SOX-14
gene-LOC105686262	1143.15	0.796493	0.277028	0.000133466	0.0338237	lcl|NW_020311970.1_cds_XP_012256344.1_15734	protein=uncharacterized protein LOC105686262
gene-LOC105691265	1822.82	0.814253	0.143678	6.43e-10	3.26e-06	lcl|NW_020311918.1_cds_XP_012265036.1_10473	protein=transcriptional regulator ovo isoform X1
gene-LOC105685840	21.1476	0.827208	0.522288	0.00229768	0.186685	lcl|NW_020311342.1_cds_XP_012255699.1_4725	protein=protein krueppel
gene-LOC105692942	97.7908	0.832893	0.434387	0.00127928	0.138162	lcl|NW_020311374.1_cds_XP_020712007.1_6515	protein=uncharacterized protein LOC105692942
gene-LOC105682980	192.257	0.834073	0.619342	0.00281678	0.197437	lcl|NW_020311950.1_cds_XP_012250669.1_12177	protein=prion-like-(Q/N-rich) domain-bearing protein 25
gene-LOC105692479	120.061	0.869942	0.241572	1.17e-05	0.00915241	lcl|NW_020311983.1_cds_XP_012267128.1_19419	protein=brain-specific homeobox protein
gene-LOC105691672	8698.74	0.904951	0.331567	0.000196526	0.0406568	lcl|NW_020311393.1_cds_XP_012265736.1_7186	protein=tyrosine decarboxylase-like
gene-LOC105688637	2019.46	0.933588	0.264331	1.52e-05	0.00960056	lcl|NW_020311953.1_cds_XP_012260526.1_12299	protein=synaptic vesicle glycoprotein 2C-like isoform X4
gene-LOC105693182	585.51	1.02535	0.186866	1.78e-09	6.01e-06	lcl|NW_020311993.1_cds_XP_012268371.1_21479	protein=facilitated trehalose transporter Tret1-like
gene-LOC105691414	187.63	1.06308	0.277808	4.79e-06	0.00539171	lcl|NW_020311985.1_cds_XP_012265295.1_20188	protein=uncharacterized protein LOC105691414 isoform X1
gene-LOC105683363	799.619	1.09676	0.30324	1.07e-05	0.00904244	lcl|NW_020311956.1_cds_XP_020706534.1_12603	protein=laccase-1-like
gene-LOC105692948	1058.2	1.1303	0.394988	0.000132899	0.0338237	lcl|NW_020311330.1_cds_XP_012267951.1_4041	protein=homeobox protein Nkx-2.2a-like isoform X2
gene-LOC105685906	1754.13	1.13169	0.399785	0.000150369	0.0354486	lcl|NW_020311310.1_cds_XP_012255807.1_2413	protein=O-acyltransferase like protein-like
gene-LOC105690355	24.1602	1.20965	3.39943	0.00404242	0.242474	lcl|NW_020311971.1_cds_XP_025602653.1_16145	protein=ATP-dependent RNA helicase laf-1-like
gene-LOC105685066	3647.43	1.27663	0.327802	3.58e-06	0.00453649	lcl|NW_020311967.1_cds_XP_012254303.1_15319	protein=fatty acid synthase-like
gene-LOC105691789	1989.29	1.47741	0.337859	4.87e-07	0.000905514	lcl|NW_020311334.1_cds_XP_020711343.1_4349	protein=uncharacterized protein LOC105691789 isoform X1
gene-LOC105693430	19.5938	1.62971	0.886382	0.00136298	0.138399	lcl|NW_020311399.1_cds_XP_012269162.1_7391	protein=aminopeptidase N-like

## Sheet: 3. Signif AC+ vs C+
GeneID	baseMean	log2FoldChange	lfcSE	pvalue	padj	ID	Protein	Putative detoxifyer?
gene-LOC105684891	13892.4	-1.85465	0.526611	1.17e-05	0.00270393	lcl|NW_020311988.1_cds_XP_012254060.1_20535	protein=uncharacterized protein LOC105684891
gene-LOC105684947	2386.97	-1.60803	0.425991	5.16e-06	0.00163543	lcl|NW_020311297.1_cds_XP_012254125.1_1098	protein=ornithine decarboxylase-like isoform X1
gene-LOC105682980	192.257	-1.53284	0.494236	5.6e-05	0.00686948	lcl|NW_020311950.1_cds_XP_012250669.1_12177	protein=prion-like-(Q/N-rich) domain-bearing protein 25
gene-LOC105685906	1754.13	-1.51422	0.402811	5.45e-06	0.00163743	lcl|NW_020311310.1_cds_XP_012255807.1_2413	protein=O-acyltransferase like protein-like
gene-LOC105683505	120828	-1.38348	0.598522	0.00047368	0.0237283	lcl|NW_020311423.1_cds_XP_012251562.1_8163	protein=alpha-amylase-like isoform X1
gene-LOC105684159	635.37	-1.38043	0.463354	8.36e-05	0.00838716	lcl|NW_020311319.1_cds_XP_012252740.1_3335	protein=cysteine sulfinic acid decarboxylase
gene-LOC105691331	2762.71	-1.24684	0.230942	2.59e-09	5.25e-06	lcl|NW_020311315.1_cds_XP_012265155.1_3108	protein=sodium/potassium/calcium exchanger 3-like isoform X1
gene-LOC105691345	6674.69	-1.06666	0.36615	9.72e-05	0.00915381	lcl|NW_020311985.1_cds_XP_020711094.1_20282	protein=sepiapterin reductase-like
gene-LOC105690233	99.7955	-1.06311	0.380204	0.000155637	0.0121778	lcl|NW_020311327.1_cds_XP_020710446.1_3844	protein=uncharacterized protein PFB0765w-like isoform X1
gene-LOC105684449	1332.28	-1.05702	0.363485	0.000110076	0.00996282	lcl|NW_020311941.1_cds_XP_012253211.1_11409	protein=chitinase-3-like protein 1 isoform X1
gene-LOC105686518	52737.5	-1.04845	0.308461	2.27e-05	0.00391715	lcl|NW_020311286.1_cds_XP_012256854.1_57	protein=myogenesis-regulating glycosidase-like	GST
gene-LOC105689052	970.121	-1.04079	0.231709	2.76e-07	0.000165392	lcl|NW_020311980.1_cds_XP_025602840.1_18834	protein=espin
gene-LOC105693464	2501.67	-0.988092	0.168109	1.78e-10	1.1e-06	lcl|NW_020311432.1_cds_XP_012268832.1_8579	protein=uncharacterized protein LOC105693464 isoform X1
gene-LOC105691414	187.63	-0.976024	0.296918	3.41e-05	0.00524037	lcl|NW_020311985.1_cds_XP_012265295.1_20188	protein=uncharacterized protein LOC105691414 isoform X1
gene-LOC105693947	400.935	-0.949366	0.430645	0.000676733	0.0285775	lcl|NW_020311340.1_cds_XP_012269639.1_4679	protein=NPC intracellular cholesterol transporter 2-like isoform X1
gene-LOC105693313	345.077	-0.941353	0.545316	0.00165723	0.0515373	lcl|NW_020311432.1_cds_XP_012268576.1_8351	protein=ETS translocation variant 4
gene-LOC105689290	617.819	-0.937867	0.444009	0.000830231	0.0320002	lcl|NW_020311964.1_cds_XP_020709943.2_14031	protein=uncharacterized protein LOC105689290
gene-LOC105684511	2142.68	-0.92567	0.456001	0.000981764	0.0367238	lcl|NW_020311308.1_cds_XP_025603033.1_2230	protein=flocculation protein FLO11-like
gene-LOC105692458	11106	-0.894559	0.257599	1.84e-05	0.00338427	lcl|NW_020311288.1_cds_XP_012267100.1_345	protein=maltase 1-like
gene-LOC105683567	558.296	-0.878116	0.403562	0.000748719	0.0301457	lcl|NW_020311939.1_cds_XP_012251673.1_11072	protein=tetraspanin-9-like
gene-LOC105690857	1484.15	-0.876874	0.455484	0.00121727	0.04255	lcl|NW_020311308.1_cds_XP_012264421.1_2197	protein=facilitated trehalose transporter Tret1-like
gene-LOC105685278	303.07	-0.875125	0.234969	7.39e-06	0.0020237	lcl|NW_020311984.1_cds_XP_012254674.1_19960	protein=uncharacterized protein LOC105685278
gene-LOC105691343	6388	-0.855386	0.475848	0.00151952	0.0489549	lcl|NW_020311985.1_cds_XP_012265173.1_20283	protein=sepiapterin reductase-like
gene-LOC105693447	10243.4	-0.852674	0.239392	1.54e-05	0.00318817	lcl|NW_020311432.1_cds_XP_012268808.1_8373	protein=peritrophin-1-like
gene-LOC112694812	14932.1	-0.850089	0.344189	0.000384701	0.0211357	lcl|NW_020311357.1_cds_XP_025601861.1_5635	protein=4-coumarate--CoA ligase 1-like isoform X1
gene-LOC105685226	2674.16	-0.841351	0.17487	6.38e-08	5.39e-05	lcl|NW_020311984.1_cds_XP_012254569.1_19992	protein=zinc transporter 2-like isoform X1
gene-LOC105686107	1891.36	-0.841303	0.308709	0.000186234	0.0130189	lcl|NW_020311358.1_cds_XP_012256142.1_5685	protein=solute carrier organic anion transporter family member 1A1
gene-LOC105693445	77906.4	-0.830509	0.355257	0.000529794	0.0251727	lcl|NW_020311432.1_cds_XP_012268806.1_8372	protein=peritrophin-1-like
gene-LOC105686497	1499.21	-0.790276	0.240479	3.92e-05	0.00564226	lcl|NW_020311966.1_cds_XP_012256812.1_15009	protein=uncharacterized protein LOC105686497
gene-LOC105683371	4297	-0.781905	0.174788	3.18e-07	0.000169469	lcl|NW_020311293.1_cds_XP_012251331.1_835	protein=inositol-trisphosphate 3-kinase homolog isoform X1
gene-LOC105690089	24811.7	-0.770667	0.344732	0.000685049	0.0285775	lcl|NW_020311373.1_cds_XP_012263038.1_6411	protein=alpha-glucosidase-like
gene-LOC105692176	4427.93	-0.750073	0.136147	1.58e-09	5.25e-06	lcl|NW_020311377.1_cds_XP_012266629.1_6612	protein=myosin heavy chain 95F-like
gene-LOC105688412	192.4	-0.742112	0.184943	2.48e-06	0.000968606	lcl|NW_020311965.1_cds_XP_012260138.1_14236	protein=uncharacterized protein LOC105688412 isoform X1
gene-LOC105687785	472.567	-0.736207	0.245555	9.48e-05	0.00912495	lcl|NW_020311309.1_cds_XP_012259094.1_2256	protein=probable pancreatic secretory proteinase inhibitor
gene-LOC105690970	4460.09	-0.709426	0.135659	1.15e-08	1.66e-05	lcl|NW_020311302.1_cds_XP_012264592.1_1701	protein=prion-like-(Q/N-rich) domain-bearing protein 25 isoform X1
gene-LOC105686279	176.506	-0.708834	0.341098	0.00100324	0.037252	lcl|NW_020311332.1_cds_XP_025601739.1_4160	protein=heparan sulfate glucosamine 3-O-sulfotransferase 1
gene-LOC105691270	461.828	-0.701563	0.300914	0.000581902	0.0261358	lcl|NW_020311918.1_cds_XP_012265046.1_10351	protein=ankyrin repeat domain-containing protein 27-like
gene-LOC105688900	1639.2	-0.689947	0.206884	3.08e-05	0.00488554	lcl|NW_020311971.1_cds_XP_012260962.1_15917	protein=monoacylglycerol lipase ABHD12 isoform X3
gene-LOC105694115	3818.64	-0.684194	0.144478	8.34e-08	6.5e-05	lcl|NW_020311298.1_cds_XP_012269913.1_1291	protein=tetraspanin-2A
gene-LOC105694032	3126.06	-0.683983	0.240435	0.000147553	0.011966	lcl|NW_020311991.1_cds_XP_012269768.1_20867	protein=1-acyl-sn-glycerol-3-phosphate acyltransferase alpha
gene-LOC105685357	13614.2	-0.68287	0.289558	0.000494223	0.0242026	lcl|NW_020311401.1_cds_XP_012254771.1_7468	protein=uncharacterized protein LOC105685357
gene-LOC105689936	987.509	-0.660937	0.126737	8.13e-09	1.37e-05	lcl|NW_020311961.1_cds_XP_012262748.1_13351	protein=E3 ubiquitin-protein ligase MARCH3-like
gene-LOC112695028	1733.98	-0.655941	0.228802	0.000166968	0.0122649	lcl|NW_020311979.1_cds_XP_025602818.1_18580	protein=15-hydroxyprostaglandin dehydrogenase NAD(+)]-like
gene-LOC105686139	51.987	-0.653338	0.399495	0.00230918	0.0624217	lcl|NW_020311411.1_cds_XP_020708290.1_7853	protein=rhodopsin-like
gene-LOC105683472	520.505	-0.653282	0.181007	1.24e-05	0.0027299	lcl|NW_020311293.1_cds_XP_012251510.1_840	protein=uncharacterized protein LOC105683472
gene-LOC105692835	2519.98	-0.649648	0.151457	6.89e-07	0.000332517	lcl|NW_020311984.1_cds_XP_012267741.1_20117	protein=transmembrane protein 205
gene-LOC105688895	10241.1	-0.647356	0.227217	0.000169502	0.0122793	lcl|NW_020311971.1_cds_XP_012260955.1_15990	protein=lambda-crystallin homolog
gene-LOC105684002	2931.56	-0.644096	0.117897	2.5e-09	5.25e-06	lcl|NW_020311292.1_cds_XP_012252470.1_515	protein=protein BTG2-like
gene-LOC105687628	232.303	-0.631054	0.157091	2.59e-06	0.000971796	lcl|NW_020311364.1_cds_XP_020708940.1_5906	protein=ecdysone-induced protein 78C isoform X1
gene-LOC105685440	52.9813	-0.62629	0.344755	0.00174857	0.053114	lcl|NW_020311401.1_cds_XP_012254935.1_7676	protein=interaptin-like
gene-LOC105682989	1312.46	-0.619481	0.354504	0.00183336	0.0539992	lcl|NW_020311950.1_cds_XP_012250678.1_12176	protein=high affinity copper uptake protein 1-like
gene-LOC105691573	1557.06	-0.619444	0.330604	0.00137135	0.046184	lcl|NW_020311940.1_cds_XP_012265539.1_11347	protein=aldose 1-epimerase-like isoform X3
gene-LOC105685045	126.667	-0.614418	0.258911	0.00056473	0.0257868	lcl|NW_020311345.1_cds_XP_012254272.1_4902	protein=hematopoietically-expressed homeobox protein hhex
gene-LOC105689818	11108.1	-0.612854	0.196995	7.09e-05	0.00786893	lcl|NW_020311961.1_cds_XP_012262551.1_13522	protein=uncharacterized protein LOC105689818
gene-LOC105693919	15933.7	-0.609823	0.215155	0.000164607	0.0122649	lcl|NW_020311329.1_cds_XP_012269598.2_3999	protein=ribokinase-like
gene-LOC105691832	4103.47	-0.602494	0.222498	0.000250081	0.0156288	lcl|NW_020311513.1_cds_XP_012265993.1_9701	protein=uncharacterized protein LOC105691832 isoform X1
gene-LOC105684279	1730.73	-0.598907	0.25107	0.000544306	0.0252873	lcl|NW_020311966.1_cds_XP_012252931.1_14427	protein=protein artichoke isoform X1
gene-LOC105691545	159.407	-0.596487	0.292304	0.0011406	0.0410008	lcl|NW_020311940.1_cds_XP_012265501.1_11234	protein=putative fatty acyl-CoA reductase CG5065 isoform X1
gene-LOC105693789	1961.89	-0.586132	0.212961	0.000222528	0.0144432	lcl|NW_020311324.1_cds_XP_012269362.1_3567	protein=solute carrier family 2, facilitated glucose transporter member 1-like isoform X1
gene-LOC105683842	3634.67	-0.579398	0.37269	0.0021655	0.0596514	lcl|NW_020311314.1_cds_XP_012252185.1_3075	protein=calcium/calmodulin-dependent protein kinase type IV-like
gene-LOC105691705	180.491	-0.576775	0.184079	6.94e-05	0.00786893	lcl|NW_020311393.1_cds_XP_020711328.1_7162	protein=syntaxin-1A-like
gene-LOC105685087	1776.62	-0.563867	0.198103	0.000165825	0.0122649	lcl|NW_020311967.1_cds_XP_012254349.1_15309	protein=vascular endothelial growth factor receptor 2-like
gene-LOC105688978	177.765	-0.562934	0.328689	0.00213558	0.0589873	lcl|NW_020311957.1_cds_XP_012261086.1_12682	protein=anillin-like
gene-LOC105691420	805.808	-0.561673	0.192017	0.000119293	0.0105154	lcl|NW_020311955.1_cds_XP_012265304.1_12397	protein=protein phosphatase 1 regulatory subunit 42-like
gene-LOC105691756	182.568	-0.557627	0.446373	0.00364534	0.0793149	lcl|NW_020311334.1_cds_XP_012265872.1_4313	protein=zinc finger protein 37-like isoform X1
gene-LOC105686928	192.674	-0.551462	0.171447	5.41e-05	0.00680064	lcl|NW_020311919.1_cds_XP_012257626.1_10490	protein=RING finger protein 212B-like
gene-LOC105693626	4390.75	-0.544077	0.263048	0.00112523	0.0406679	lcl|NW_020311970.1_cds_XP_012269099.1_15608	protein=myosin-VIIa-like
gene-LOC105684652	1195.32	-0.532571	0.139185	5.94e-06	0.00172099	lcl|NW_020311976.1_cds_XP_012253607.1_17288	protein=START domain-containing protein 10-like
gene-LOC105688857	169.565	-0.529863	0.15676	3.2e-05	0.00498735	lcl|NW_020311971.1_cds_XP_025602678.1_15985	protein=neuronal acetylcholine receptor subunit alpha-7
gene-LOC105690113	1300.44	-0.529855	0.153956	2.49e-05	0.00407708	lcl|NW_020311373.1_cds_XP_012263088.1_6421	protein=dual specificity tyrosine-phosphorylation-regulated kinase mbk-2 isoform X2
gene-LOC105693446	2985.33	-0.526016	0.270552	0.00148035	0.0483789	lcl|NW_020311432.1_cds_XP_012268807.2_8371	protein=peritrophin-1-like
gene-LOC105691160	160.573	-0.522012	0.284089	0.00181856	0.0539992	lcl|NW_020311294.1_cds_XP_012264889.1_873	protein=gamma-aminobutyric acid receptor subunit beta isoform X15
gene-LOC105685372	6515.78	-0.519911	0.496495	0.00450017	0.088579	lcl|NW_020311407.1_cds_XP_012254825.1_7763	protein=uncharacterized protein LOC105685372 isoform X2
gene-LOC105687084	1409.61	-0.516037	0.167323	8e-05	0.00827223	lcl|NW_020311978.1_cds_XP_012257866.1_18091	protein=uncharacterized protein LOC105687084 isoform X1
gene-LOC105687437	217.163	-0.502091	0.446417	0.00454756	0.0891657	lcl|NW_020311973.1_cds_XP_012258516.1_16519	protein=uncharacterized protein LOC105687437
gene-LOC105685397	12877.6	-0.492663	0.170896	0.000159522	0.0122506	lcl|NW_020311401.1_cds_XP_012254852.1_7667	protein=uncharacterized protein LOC105685397 isoform X1
gene-LOC105691206	1196.68	-0.488674	0.165827	0.000133329	0.0115517	lcl|NW_020311294.1_cds_XP_012264962.1_907	protein=cyclic nucleotide-gated cation channel subunit A
gene-LOC105684240	6480.74	-0.484695	0.16234	9.96e-05	0.0092631	lcl|NW_020311327.1_cds_XP_012252866.1_3807	protein=uncharacterized protein LOC105684240 isoform X1
gene-LOC105684188	1618.71	-0.483959	0.221963	0.000976046	0.0367238	lcl|NW_020311940.1_cds_XP_012252779.1_11098	protein=RING finger protein nhl-1-like isoform X1
gene-LOC105684474	8342.12	-0.478856	0.130861	1.19e-05	0.00270393	lcl|NW_020311431.1_cds_XP_012253261.1_8300	protein=ATP-binding cassette sub-family A member 1-like isoform X1
gene-LOC105690371	4821.35	-0.478724	0.202262	0.000546308	0.0252873	lcl|NW_020311971.1_cds_XP_012263525.1_16108	protein=uncharacterized protein LOC105690371
gene-LOC105690373	3213.11	-0.464352	0.190722	0.000545265	0.0252873	lcl|NW_020311971.1_cds_XP_012263527.1_16066	protein=natterin-3-like isoform X1
gene-LOC105693096	5213.3	-0.464263	0.123635	8.6e-06	0.00223502	lcl|NW_020311380.1_cds_XP_012268203.1_6716	protein=patatin-like phospholipase domain-containing protein 3 isoform X1
gene-LOC105690956	1282.77	-0.45883	0.183236	0.000458632	0.0235996	lcl|NW_020311302.1_cds_XP_012264569.1_1705	protein=prion-like-(Q/N-rich) domain-bearing protein 25 isoform X1
gene-LOC110116933	95.6941	-0.441978	0.157041	0.000219479	0.0143539	lcl|NW_020311980.1_cds_XP_020707353.1_18721	protein=uncharacterized protein LOC110116933
gene-LOC105692804	5003.94	-0.440536	0.216779	0.00139637	0.04641	lcl|NW_020311984.1_cds_XP_012267681.1_20154	protein=Krueppel homolog 1-like
gene-LOC105683881	764.634	-0.439095	0.261854	0.00262255	0.0669748	lcl|NW_020311993.1_cds_XP_012252255.1_21481	protein=uncharacterized protein LOC105683881 isoform X2
gene-LOC105690041	1817.05	-0.434442	0.331687	0.00420678	0.0846113	lcl|NW_020311346.1_cds_XP_012262954.1_4955	protein=potassium voltage-gated channel subfamily H member 8 isoform X2
gene-LOC105690772	1197.62	-0.426882	0.13038	5.09e-05	0.00670606	lcl|NW_020311950.1_cds_XP_012264275.1_12141	protein=transmembrane protein 230
gene-LOC105689715	4576.27	-0.424473	0.162922	0.000373549	0.0208741	lcl|NW_020311349.1_cds_XP_012262364.1_5192	protein=zinc finger protein 395 isoform X1
gene-LOC105685756	10580.3	-0.42293	0.436408	0.00531739	0.0957414	lcl|NW_020311983.1_cds_XP_012255544.1_19747	protein=facilitated trehalose transporter Tret1-like
gene-LOC105683640	5580.81	-0.420722	0.250494	0.00266162	0.0674522	lcl|NW_020311337.1_cds_XP_012251810.1_4445	protein=facilitated trehalose transporter Tret1-like
gene-LOC105693413	982.676	-0.419184	0.210792	0.00157939	0.0500323	lcl|NW_020311432.1_cds_XP_012268736.1_8379	protein=cytoplasmic polyadenylation element-binding protein 2 isoform X1
gene-LOC105686209	4190.14	-0.41723	0.23345	0.00213015	0.0589873	lcl|NW_020311966.1_cds_XP_025602590.1_14916	protein=peptidyl-prolyl cis-trans isomerase B-like
gene-LOC105686016	75.6478	-0.417153	0.206979	0.00155206	0.0494756	lcl|NW_020311353.1_cds_XP_012255967.1_5464	protein=nuclear RNA export factor 1-like
gene-LOC105683152	2886.13	-0.414931	0.106061	4.91e-06	0.00160402	lcl|NW_020311511.1_cds_XP_012250964.1_9655	protein=alkaline ceramidase
gene-LOC105693311	2485.55	-0.41064	0.165166	0.000534631	0.0252072	lcl|NW_020311946.1_cds_XP_020712294.1_11944	protein=uncharacterized protein LOC105693311
gene-LOC105690068	1217.05	-0.408398	0.245298	0.00263977	0.0672345	lcl|NW_020311338.1_cds_XP_012262990.1_4477	protein=uncharacterized protein LOC105690068
gene-LOC105691862	3123.6	-0.407831	0.298227	0.00406179	0.0833192	lcl|NW_020311513.1_cds_XP_012266052.1_9814	protein=chitin synthase chs-2 isoform X1
gene-LOC105692252	394.465	-0.405264	0.141144	0.000193687	0.0132663	lcl|NW_020311312.1_cds_XP_012266748.1_2613	protein=dual specificity protein phosphatase CDC14C-like
gene-LOC105685312	4091.29	-0.40414	0.426375	0.00541672	0.0966713	lcl|NW_020311934.1_cds_XP_012254711.1_10898	protein=tyrosine aminotransferase
gene-LOC105690665	2573.16	-0.403329	0.167067	0.000656978	0.0281967	lcl|NW_020311977.1_cds_XP_012264095.1_17845	protein=uncharacterized protein LOC105690665 isoform X2
gene-LOC105687131	777.509	-0.40078	0.172896	0.000818852	0.0318035	lcl|NW_020311978.1_cds_XP_012257952.1_18364	protein=N-acetylneuraminate lyase-like isoform X3
gene-LOC105686446	154.506	-0.400703	0.300528	0.00436029	0.0868375	lcl|NW_020311375.1_cds_XP_020708266.1_6550	protein=dynein intermediate chain 2, ciliary isoform X1
gene-LOC105684084	3238.41	-0.40064	0.354115	0.00512047	0.0941301	lcl|NW_020311925.1_cds_XP_012252617.1_10560	protein=acyl-CoA synthetase family member 2, mitochondrial-like
gene-LOC105687303	482.839	-0.400384	0.259202	0.00340632	0.0768887	lcl|NW_020311982.1_cds_XP_012258261.1_19216	protein=uncharacterized protein LOC105687303
gene-LOC105686519	666.528	-0.400251	0.166696	0.000683778	0.0285775	lcl|NW_020311286.1_cds_XP_012256855.1_56	protein=centrosomal protein of 120 kDa-like
gene-LOC105685511	6723.98	-0.399985	0.125146	7.1e-05	0.00786893	lcl|NW_020311401.1_cds_XP_012255086.1_7492	protein=DNA-directed RNA polymerases I, II, and III subunit RPABC3
gene-LOC105689072	1375.93	-0.396294	0.155602	0.000460957	0.0235996	lcl|NW_020311980.1_cds_XP_012261251.1_18832	protein=protein atonal homolog 8
gene-LOC105685252	2398.08	-0.3953	0.200412	0.00152124	0.0489549	lcl|NW_020311984.1_cds_XP_012254625.1_20033	protein=acetylcholinesterase isoform X1	CCE
gene-LOC105692317	1594.44	-0.394225	0.112791	2.49e-05	0.00407708	lcl|NW_020311312.1_cds_XP_012266859.1_2739	protein=UDP-galactose transporter senju
gene-LOC105690006	6770.5	-0.389692	0.242746	0.0029923	0.0735349	lcl|NW_020311346.1_cds_XP_012262898.1_4976	protein=neprilysin-4-like
gene-LOC105686369	569.608	-0.382659	0.129767	0.000157373	0.0121778	lcl|NW_020311966.1_cds_XP_012256519.1_14782	protein=uncharacterized protein LOC105686369
gene-LOC105693306	624.12	-0.380363	0.152111	0.000550201	0.0253518	lcl|NW_020311332.1_cds_XP_012268568.1_4110	protein=UNC93-like protein MFSD11
gene-LOC105689311	4909.13	-0.378982	0.242781	0.00343912	0.0769612	lcl|NW_020311964.1_cds_XP_012261649.1_13998	protein=venom acid phosphatase Acph-1-like
gene-LOC105687712	25491.2	-0.378611	0.190349	0.0017161	0.0523978	lcl|NW_020311367.1_cds_XP_012258981.1_6096	protein=nuclear protein 1
gene-LOC105688658	823.226	-0.378387	0.185977	0.00171042	0.0523978	lcl|NW_020311953.1_cds_XP_012260585.1_12266	protein=RING finger protein 17 isoform X1
gene-LOC105690962	935.023	-0.378298	0.253078	0.00417621	0.0846113	lcl|NW_020311302.1_cds_XP_012264582.1_1631	protein=glycolipid transfer protein
gene-LOC112694904	65714.8	-0.376072	0.170875	0.00111932	0.0406679	lcl|NW_020311559.1_cds_XP_025602216.1_10040	protein=LOW QUALITY PROTEIN: uncharacterized protein LOC112694904] transl_except=(pos:145..147,aa:Other),(pos:211..213,aa:Other),(pos:229..231,aa:Other),(pos:295..297,aa:Other),(pos:301..303,aa:Other),(pos:622..624,aa:Other),(pos:784..786,aa:Other),(pos:817..819,aa:Other)
gene-LOC105687683	215.982	-0.374643	0.179154	0.00143178	0.0472766	lcl|NW_020311329.1_cds_XP_012258924.1_3929	protein=leucine-rich repeat protein SHOC-2-like isoform X1
gene-LOC105693609	1589.06	-0.370538	0.124679	0.000150405	0.0120051	lcl|NW_020311970.1_cds_XP_012269065.1_15663	protein=uncharacterized protein LOC105693609 isoform X1
gene-LOC105687714	1115.16	-0.369786	0.229818	0.0031681	0.0743686	lcl|NW_020311367.1_cds_XP_012258986.1_6152	protein=uncharacterized protein LOC105687714
gene-LOC105690610	688.53	-0.368557	0.137811	0.000359003	0.020445	lcl|NW_020311977.1_cds_XP_012263983.1_17600	protein=uncharacterized protein LOC105690610 isoform X1
gene-LOC105690538	16429.7	-0.360762	0.280613	0.00491318	0.0922836	lcl|NW_020311977.1_cds_XP_012263782.1_17702	protein=tubulin beta chain-like
gene-LOC105685223	1969.53	-0.358081	0.127553	0.00023428	0.015031	lcl|NW_020311984.1_cds_XP_012254561.1_20020	protein=phospholipid scramblase 2-like isoform X1
gene-LOC105690992	5064.08	-0.352596	0.110484	8.22e-05	0.00833571	lcl|NW_020311982.1_cds_XP_012264640.1_19383	protein=epidermal growth factor receptor kinase substrate 8-like isoform X1
gene-LOC105690651	2634.41	-0.348832	0.249264	0.00452165	0.0888295	lcl|NW_020311977.1_cds_XP_012264065.1_18016	protein=speckle targeted PIP5K1A-regulated poly(A) polymerase-like
gene-LOC105685395	997.274	-0.346587	0.106473	6.68e-05	0.00778085	lcl|NW_020311934.1_cds_XP_012254850.1_10882	protein=uncharacterized protein LOC105685395
gene-LOC105683080	2451.38	-0.34336	0.160676	0.00148425	0.0483789	lcl|NW_020311325.1_cds_XP_012250840.1_3671	protein=BRCA1-associated protein
gene-LOC105684837	4708.23	-0.34027	0.210924	0.00344682	0.0769612	lcl|NW_020311289.1_cds_XP_012253921.1_391	protein=uncharacterized protein LOC105684837
gene-LOC105690004	56.3459	-0.34005	0.373698	0.00691118	0.109293	lcl|NW_020311346.1_cds_XP_012262892.1_4962	protein=broad-complex core protein isoforms 1/2/3/4/5 isoform X1
gene-LOC105684841	4237.61	-0.338898	0.160105	0.00148288	0.0483789	lcl|NW_020311977.1_cds_XP_012253929.1_17484	protein=protein FAM102B isoform X1
gene-LOC105689146	3809.73	-0.338623	0.183499	0.00221595	0.0607112	lcl|NW_020311980.1_cds_XP_020709772.1_18833	protein=sialin
gene-LOC105689418	1928.53	-0.335671	0.165332	0.00165621	0.0515373	lcl|NW_020311964.1_cds_XP_025602511.1_13867	protein=uncharacterized protein LOC105689418 isoform X1
gene-LOC105687077	9744.31	-0.334227	0.30069	0.00609477	0.101706	lcl|NW_020311978.1_cds_XP_012257857.1_18167	protein=protocadherin Fat 4-like isoform X1
gene-LOC105693903	6170.83	-0.333646	0.213426	0.00389862	0.0821627	lcl|NW_020311329.1_cds_XP_012269556.1_4029	protein=myosin-IB
gene-LOC105690852	1635.72	-0.329779	0.100253	6e-05	0.00724048	lcl|NW_020311368.1_cds_XP_012264402.1_6202	protein=uncharacterized protein LOC105690852
gene-LOC105689935	712.695	-0.327881	0.131491	0.000647203	0.0280371	lcl|NW_020311961.1_cds_XP_012262747.1_13350	protein=general transcription factor 3C polypeptide 5
gene-LOC105690177	6048.03	-0.327677	0.101429	7.75e-05	0.0082028	lcl|NW_020311993.1_cds_XP_012263187.1_21344	protein=PAN2-PAN3 deadenylation complex subunit PAN3
gene-LOC105693342	1491.06	-0.325914	0.126836	0.000531414	0.0251727	lcl|NW_020311432.1_cds_XP_012268608.1_8532	protein=fringe glycosyltransferase
gene-LOC105685347	4802.5	-0.32522	0.159563	0.00181729	0.0539992	lcl|NW_020311401.1_cds_XP_012254754.1_7462	protein=G-protein coupled receptor Mth2-like
gene-LOC105684598	6538.29	-0.32434	0.277451	0.00606189	0.101445	lcl|NW_020311948.1_cds_XP_012253486.1_12027	protein=multifunctional protein ADE2 isoform X1
gene-LOC105687844	251.13	-0.323986	0.240036	0.00524568	0.0952965	lcl|NW_020311947.1_cds_XP_012259181.1_11977	protein=esterase CG5412
gene-LOC105692824	2415.97	-0.322782	0.0941983	3.67e-05	0.0055464	lcl|NW_020311984.1_cds_XP_012267721.1_20108	protein=beta-1,3-galactosyltransferase 1-like isoform X1
gene-LOC105692808	3499.87	-0.319315	0.0876479	1.76e-05	0.00331191	lcl|NW_020311984.1_cds_XP_012267685.1_20150	protein=uncharacterized protein LOC105692808
gene-LOC105693701	2229.82	-0.318434	0.111081	0.000239148	0.0152073	lcl|NW_020311499.1_cds_XP_020712475.1_9551	protein=probable E3 ubiquitin-protein ligase RNF144A-B
gene-LOC110116906	985.803	-0.31613	0.637631	0.00733003	0.112982	lcl|NW_020311301.1_cds_XP_020707031.1_1622	protein=cytochrome P450 9e2-like	p450
gene-LOC105684366	626.045	-0.313653	0.236975	0.00559932	0.0980505	lcl|NW_020311968.1_cds_XP_012253090.1_15412	protein=forkhead box protein P1 isoform X5
gene-LOC105683459	518.721	-0.31213	0.182605	0.00343978	0.0769612	lcl|NW_020311293.1_cds_XP_012251483.1_852	protein=uncharacterized protein LOC105683459 isoform X1
gene-LOC105687721	29003.1	-0.310293	0.100429	0.000107369	0.00989458	lcl|NW_020311367.1_cds_XP_012258993.1_6157	protein=CD63 antigen-like isoform X1
gene-LOC105693272	1390.97	-0.308071	0.112405	0.000357953	0.020445	lcl|NW_020311426.1_cds_XP_012268516.1_8266	protein=E3 ubiquitin-protein ligase LRSAM1-like isoform X1
gene-LOC105683437	1560.48	-0.307979	0.260711	0.00630357	0.103565	lcl|NW_020311305.1_cds_XP_012251442.1_2039	protein=protein Tob1 isoform X1
gene-LOC105691868	1933.91	-0.307921	0.102861	0.00017201	0.0122793	lcl|NW_020311513.1_cds_XP_012266067.1_9823	protein=ragulator complex protein LAMTOR4 homolog
gene-LOC105683130	2010.51	-0.304725	0.115977	0.000502999	0.0245139	lcl|NW_020311392.1_cds_XP_012250924.1_7076	protein=maspardin-like
gene-LOC105690598	5024.34	-0.304684	0.147913	0.00187837	0.0547155	lcl|NW_020311977.1_cds_XP_012263954.1_18029	protein=elongation of very long chain fatty acids protein AAEL008004-like isoform X1
gene-LOC105691323	380.69	-0.304067	0.382028	0.00793443	0.11759	lcl|NW_020311985.1_cds_XP_012265147.1_20250	protein=uncharacterized protein LOC105691323
gene-LOC105684266	375.008	-0.301831	0.134107	0.00128757	0.0437989	lcl|NW_020311355.1_cds_XP_025601850.1_5499	protein=ABC transporter G family member 21] partial=5'	ABC
gene-LOC105687717	1315.63	-0.300493	0.465768	0.0080805	0.118885	lcl|NW_020311367.1_cds_XP_012258988.1_6151	protein=uncharacterized protein LOC105687717
gene-LOC105688260	1199.35	-0.29985	0.210452	0.00560291	0.0980505	lcl|NW_020311965.1_cds_XP_012259834.1_14145	protein=uncharacterized protein LOC105688260
gene-LOC105685192	1120.46	-0.298431	0.105557	0.000290751	0.0173373	lcl|NW_020311984.1_cds_XP_012254499.1_19949	protein=endoribonuclease Dcr-1
gene-LOC105691765	4502.95	-0.297677	0.103312	0.00024175	0.0152212	lcl|NW_020311334.1_cds_XP_012265883.1_4396	protein=supervillin-like isoform X1
gene-LOC105691266	3318.34	-0.297491	0.162703	0.00306056	0.0739018	lcl|NW_020311918.1_cds_XP_012265039.1_10469	protein=glutamine-dependent NAD(+) synthetase
gene-LOC105693822	3061.61	-0.295961	0.140518	0.00177605	0.0534239	lcl|NW_020311324.1_cds_XP_012269432.1_3579	protein=ADP-ribosylation factor-like protein 6-interacting protein 1
gene-LOC105686573	11820.8	-0.295012	0.217689	0.00576622	0.0990716	lcl|NW_020311332.1_cds_XP_012256944.1_4149	protein=multidrug resistance protein 1A
gene-LOC105690631	647.772	-0.293725	0.0806503	1.95e-05	0.0034751	lcl|NW_020311977.1_cds_XP_012264033.1_17891	protein=N-acetylglucosamine-1-phosphotransferase subunits alpha/beta isoform X1
gene-LOC105690543	5672.57	-0.293275	0.11244	0.000475175	0.0237283	lcl|NW_020311977.1_cds_XP_025602758.1_17919	protein=protein diaphanous isoform X1
gene-LOC105690620	6187.62	-0.292014	0.108255	0.000419267	0.0220213	lcl|NW_020311977.1_cds_XP_012264006.1_17663	protein=uncharacterized protein LOC105690620
gene-LOC105688415	2143.93	-0.288397	0.2031	0.00561007	0.0980505	lcl|NW_020311304.1_cds_XP_012260150.1_1859	protein=zinc finger FYVE domain-containing protein 1-like isoform X1
gene-LOC105689503	2609.31	-0.288135	0.0718526	5.49e-06	0.00163743	lcl|NW_020311964.1_cds_XP_012261975.1_14022	protein=grpE protein homolog, mitochondrial
gene-LOC105688962	7791.7	-0.287715	0.207086	0.00547087	0.0971943	lcl|NW_020311418.1_cds_XP_012261055.1_7998	protein=uncharacterized protein LOC105688962 isoform X1
gene-LOC105689751	1491.9	-0.286827	0.148997	0.00278551	0.0700663	lcl|NW_020311959.1_cds_XP_020710099.1_13072	protein=high affinity cAMP-specific and IBMX-insensitive 3',5'-cyclic phosphodiesterase 8A
gene-LOC105686068	3355.59	-0.285485	0.110297	0.000603533	0.0267162	lcl|NW_020311285.1_cds_XP_012256060.1_41	protein=EH domain-containing protein 3
gene-LOC105684220	28191.2	-0.285378	0.0757074	2.28e-05	0.00391715	lcl|NW_020311327.1_cds_XP_012252829.1_3759	protein=60S ribosomal protein L34-like
gene-LOC105685630	6783.94	-0.284732	0.125362	0.00141118	0.0467487	lcl|NW_020311943.1_cds_XP_012255321.1_11698	protein=protein yippee-like 1 isoform X3
gene-LOC105684569	1171.1	-0.284123	0.107872	0.000515007	0.0248129	lcl|NW_020311975.1_cds_XP_012253452.1_17022	protein=autophagy-related protein 16-1 isoform X1
gene-LOC105692032	5656.58	-0.283198	0.169	0.00406166	0.0833192	lcl|NW_020311992.1_cds_XP_012266341.1_20998	protein=glutathione synthetase-like
gene-LOC105686746	984.362	-0.282057	0.200354	0.0058076	0.0991105	lcl|NW_020311411.1_cds_XP_012257277.1_7848	protein=dopamine N-acetyltransferase isoform X1
gene-LOC105687249	539.485	-0.28071	0.318952	0.00836839	0.121186	lcl|NW_020311982.1_cds_XP_012258137.1_19348	protein=PDZ domain-containing protein 4-like
gene-LOC105691572	1852.4	-0.279778	0.16093	0.00365036	0.0793149	lcl|NW_020311940.1_cds_XP_012265538.1_11334	protein=prostaglandin reductase 1-like
gene-LOC105685691	8625.61	-0.279675	0.135437	0.00165344	0.0515373	lcl|NW_020311958.1_cds_XP_012255470.1_12979	protein=ubiquitin-conjugating enzyme E2 H
gene-LOC105685910	4860.31	-0.279072	0.106422	0.000613146	0.0269068	lcl|NW_020311342.1_cds_XP_012255811.1_4738	protein=MOB kinase activator-like 2 isoform X2
gene-LOC105693798	4597.84	-0.277829	0.11095	0.000765353	0.0303693	lcl|NW_020311324.1_cds_XP_012269384.1_3512	protein=dihydroxyacetone phosphate acyltransferase
gene-LOC105689506	1246.46	-0.277791	0.133083	0.0020438	0.0584949	lcl|NW_020311964.1_cds_XP_012261982.1_14030	protein=arrestin domain-containing protein 17-like
gene-LOC105685181	4996.27	-0.276876	0.0637264	1.09e-06	0.000482316	lcl|NW_020311984.1_cds_XP_012254471.1_19984	protein=serine/threonine-protein kinase svkA isoform X1
gene-LOC105693575	1491.24	-0.273263	0.354306	0.008722	0.123485	lcl|NW_020311316.1_cds_XP_012269025.1_3156	protein=protein snakeskin
gene-LOC105684648	8689.61	-0.272995	0.138466	0.00235178	0.0627369	lcl|NW_020311318.1_cds_XP_025603082.1_3266	protein=E3 ubiquitin-protein ligase MYLIP] partial=5'
gene-LOC105692616	4091.36	-0.27293	0.13257	0.00213443	0.0589873	lcl|NW_020311994.1_cds_XP_012267354.1_21601	protein=guanylate kinase isoform X1
gene-LOC105691951	2175.1	-0.27292	0.283342	0.00870579	0.123485	lcl|NW_020311513.1_cds_XP_012266215.1_9900	protein=BCL2/adenovirus E1B 19 kDa protein-interacting protein 3 isoform X1
gene-LOC105689025	2522.23	-0.271321	0.167451	0.0046788	0.090341	lcl|NW_020311304.1_cds_XP_012261185.1_1908	protein=major facilitator superfamily domain-containing protein 6
gene-LOC105689826	1413.18	-0.269011	0.0831483	8.53e-05	0.0084794	lcl|NW_020311961.1_cds_XP_012262571.1_13294	protein=jmjC domain-containing protein 4 isoform X1
gene-LOC105691376	1415.75	-0.268913	0.113376	0.00110047	0.0401276	lcl|NW_020311985.1_cds_XP_012265218.1_20263	protein=uncharacterized protein LOC105691376
gene-LOC105693062	2282.41	-0.268616	0.19957	0.00662809	0.106819	lcl|NW_020311287.1_cds_XP_012268153.1_295	protein=J domain-containing protein
gene-LOC105692474	7766.68	-0.265215	0.264016	0.00866548	0.123385	lcl|NW_020311288.1_cds_XP_012267124.1_338	protein=uncharacterized MFS-type transporter C09D4.1-like
gene-LOC105686360	1429.25	-0.264652	0.0768098	4.28e-05	0.00594278	lcl|NW_020311966.1_cds_XP_012256500.1_14781	protein=transmembrane and coiled-coil domain-containing protein 4-like isoform X2
gene-LOC105688233	1828.49	-0.262782	0.0968561	0.000470027	0.0237283	lcl|NW_020311974.1_cds_XP_012259794.1_16734	protein=guanine deaminase
gene-LOC105684710	1829.32	-0.262633	0.281051	0.00877162	0.123841	lcl|NW_020311416.1_cds_XP_020707266.1_7932	protein=uncharacterized protein LOC105684710
gene-LOC105685661	1184.03	-0.261184	0.179266	0.0061376	0.101995	lcl|NW_020311943.1_cds_XP_012255386.1_11555	protein=uncharacterized protein LOC105685661
gene-LOC105683633	1136.65	-0.260132	0.102474	0.000768302	0.0303693	lcl|NW_020311337.1_cds_XP_012251800.1_4443	protein=uncharacterized protein LOC105683633
gene-LOC105688998	1565.59	-0.259199	0.0835014	0.000162433	0.0122649	lcl|NW_020311446.1_cds_XP_012261107.1_8937	protein=N-acetylglucosaminyl-phosphatidylinositol biosynthetic protein isoform X1
gene-LOC105692857	1558.32	-0.258047	0.198874	0.00747157	0.113934	lcl|NW_020311984.1_cds_XP_012267778.1_20085	protein=PQ-loop repeat-containing protein 1 isoform X1
gene-LOC105686113	13244.5	-0.257175	0.0977566	0.000542461	0.0252873	lcl|NW_020311333.1_cds_XP_012256151.1_4288	protein=thymosin beta isoform X1
gene-LOC105683868	4059.38	-0.256308	0.0784261	7.85e-05	0.0082028	lcl|NW_020311977.1_cds_XP_012252234.1_17459	protein=zinc finger MIZ domain-containing protein 1
gene-LOC105691268	5701.89	-0.25359	0.303642	0.00955902	0.129719	lcl|NW_020311918.1_cds_XP_012265043.1_10350	protein=protein mesh isoform X1
gene-LOC105685222	2045.85	-0.252678	0.0657207	1.1e-05	0.00270393	lcl|NW_020311344.1_cds_XP_012254563.1_4872	protein=max-like protein X isoform X1
gene-LOC105688820	9961.9	-0.252425	0.197755	0.00792879	0.11759	lcl|NW_020311304.1_cds_XP_020709649.1_1789	protein=uncharacterized protein LOC105688820 isoform X1
gene-LOC105692768	965.792	-0.252369	0.15438	0.00512576	0.0941301	lcl|NW_020311320.1_cds_XP_012267633.1_3378	protein=protein cereblon
gene-LOC105690547	1939.22	-0.25127	0.0681119	1.9e-05	0.00344162	lcl|NW_020311977.1_cds_XP_012263818.1_17617	protein=arfaptin-2 isoform X1
gene-LOC105691163	3594.11	-0.251108	0.150549	0.00538632	0.0966713	lcl|NW_020311294.1_cds_XP_012264894.1_897	protein=lipopolysaccharide-induced tumor necrosis factor-alpha factor homolog
gene-LOC105691570	15575.4	-0.250063	0.129052	0.00312106	0.0742679	lcl|NW_020311940.1_cds_XP_012265533.1_11351	protein=choline/ethanolamine kinase isoform X1
gene-LOC105685645	2951.24	-0.249667	0.213805	0.00886692	0.124503	lcl|NW_020311401.1_cds_XP_012255352.1_7548	protein=Usher syndrome type-1G protein homolog isoform X2
gene-LOC105690234	288.59	-0.249512	0.119727	0.00239068	0.0632751	lcl|NW_020311327.1_cds_XP_012263290.1_3867	protein=WD repeat domain-containing protein 83
gene-LOC105687311	1014.18	-0.249253	0.0718774	4.52e-05	0.00618685	lcl|NW_020311343.1_cds_XP_012258279.1_4791	protein=negative elongation factor D
gene-LOC105685973	1032.62	-0.249013	0.0721952	4.84e-05	0.00644925	lcl|NW_020311353.1_cds_XP_012255908.1_5422	protein=WD repeat-containing protein 6
gene-LOC105689898	26935.6	-0.247739	0.0662202	1.4e-05	0.00296595	lcl|NW_020311961.1_cds_XP_012262695.1_13283	protein=60S ribosomal protein L35
gene-LOC105685151	342.706	-0.247368	0.236968	0.00945211	0.12844	lcl|NW_020311956.1_cds_XP_012254430.1_12564	protein=RNA-binding protein MEX3B
gene-LOC105690271	2148.66	-0.246825	0.288206	0.0100192	0.132765	lcl|NW_020311957.1_cds_XP_012263342.1_12886	protein=protein smoothened isoform X1
gene-LOC105691480	16512.8	-0.245877	0.11392	0.00200966	0.0577108	lcl|NW_020311955.1_cds_XP_012265394.1_12418	protein=death-associated protein 1
gene-LOC105684826	5326.34	-0.245729	0.120217	0.00262161	0.0669748	lcl|NW_020311289.1_cds_XP_012253900.1_359	protein=vacuolar protein sorting-associated protein 13 isoform X4
gene-LOC105685806	944.779	-0.244953	0.139572	0.00446578	0.0881141	lcl|NW_020311983.1_cds_XP_012255658.1_19754	protein=serine/threonine-protein kinase 32A
gene-LOC105690405	9444.3	-0.244911	0.166339	0.00676394	0.108148	lcl|NW_020311971.1_cds_XP_012263599.1_16133	protein=protein GDAP2 homolog
gene-LOC105683477	5277.78	-0.242749	0.114297	0.00227884	0.0620983	lcl|NW_020311956.1_cds_XP_012251514.1_12653	protein=uncharacterized protein LOC105683477
gene-LOC105686154	1581.17	-0.242404	0.131662	0.00352146	0.0779093	lcl|NW_020311966.1_cds_XP_012256200.1_14638	protein=serine/threonine-protein kinase S6KL
gene-LOC105686507	174.826	-0.241685	0.133826	0.00396562	0.0827049	lcl|NW_020311966.1_cds_XP_012256830.1_14895	protein=dynein light chain 4, axonemal-like
gene-LOC105693068	1284.37	-0.241474	0.0922663	0.00069739	0.0288549	lcl|NW_020311954.1_cds_XP_025602417.1_12333	protein=ankyrin repeat domain-containing protein SOWAHC
gene-LOC105686085	731.054	-0.240702	0.0585683	3.89e-06	0.00131378	lcl|NW_020311285.1_cds_XP_012256108.1_32	protein=suppressor of fused homolog
gene-LOC105685502	6570.47	-0.240312	0.193079	0.00859819	0.122934	lcl|NW_020311401.1_cds_XP_012255057.1_7638	protein=protein Gawky isoform X1
gene-LOC105686632	1245.38	-0.23822	0.098538	0.00118492	0.0417067	lcl|NW_020311995.1_cds_XP_012257066.1_21973	protein=metallophosphoesterase domain-containing protein 1
gene-LOC105684986	2684.19	-0.237381	0.148645	0.00620264	0.102452	lcl|NW_020311944.1_cds_XP_012254171.1_11780	protein=serine/threonine-protein phosphatase 4 regulatory subunit 1-like isoform X1
gene-LOC105686689	802.593	-0.236878	0.088325	0.000595924	0.0266118	lcl|NW_020311966.1_cds_XP_012257163.1_14658	protein=uncharacterized protein LOC105686689 isoform X1
gene-LOC105684677	1225.8	-0.236877	0.0944525	0.000976648	0.0367238	lcl|NW_020311976.1_cds_XP_012253654.2_17242	protein=transcription factor AP-2-epsilon isoform X1
gene-LOC105687387	731.99	-0.235919	0.108222	0.00210641	0.0586612	lcl|NW_020311403.1_cds_XP_020708779.1_7745	protein=VWFA and cache domain-containing protein 1
gene-LOC105694094	10412.8	-0.235743	0.15068	0.00626621	0.103118	lcl|NW_020311298.1_cds_XP_012269874.1_1327	protein=uncharacterized protein LOC105694094 isoform X1
gene-LOC105688401	2634.4	-0.235137	0.0951392	0.000888255	0.0338505	lcl|NW_020311304.1_cds_XP_012260102.1_1855	protein=ubiquitin carboxyl-terminal hydrolase 8 isoform X1
gene-LOC105687390	1081.43	-0.234727	0.192258	0.00914314	0.126619	lcl|NW_020311403.1_cds_XP_012258443.1_7746	protein=uncharacterized protein LOC105687390
gene-LOC105690383	42265.9	-0.234429	0.171262	0.00791633	0.11759	lcl|NW_020311971.1_cds_XP_012263550.1_16116	protein=aldehyde dehydrogenase-like
gene-LOC105689129	1170.13	-0.234326	0.220336	0.00969201	0.130475	lcl|NW_020311980.1_cds_XP_012261359.2_18872	protein=calcium uniporter protein, mitochondrial isoform X1
gene-LOC105690784	111.396	-0.233277	0.409599	0.0105124	0.135286	lcl|NW_020311331.1_cds_XP_012264287.1_4098	protein=CDC42 small effector protein homolog
gene-LOC105684958	6651.27	-0.230168	0.122882	0.00395754	0.0827049	lcl|NW_020311290.1_cds_XP_012254141.1_424	protein=platelet-derived growth factor subunit A-like
gene-LOC105684645	663.738	-0.230115	0.0862363	0.000654865	0.0281967	lcl|NW_020311318.1_cds_XP_012253591.1_3282	protein=F-box only protein 22-like
gene-LOC105689522	1072.83	-0.228783	0.285541	0.010777	0.136729	lcl|NW_020311313.1_cds_XP_012262022.2_2846	protein=RNA polymerase II degradation factor 1 isoform X1
gene-LOC105689927	2898.16	-0.226663	0.132249	0.00551115	0.0973969	lcl|NW_020311961.1_cds_XP_012262737.1_13340	protein=sodium- and chloride-dependent glycine transporter 1-like
gene-LOC105684974	1359.25	-0.226657	0.364978	0.0109826	0.137786	lcl|NW_020311944.1_cds_XP_012254156.1_11754	protein=leucine-rich repeat-containing protein 15-like
gene-LOC105686498	4725.43	-0.226434	0.159754	0.00809527	0.118929	lcl|NW_020311995.1_cds_XP_012256813.1_21927	protein=phospholipid-transporting ATPase ID isoform X1
gene-LOC105690212	3421.35	-0.226337	0.193653	0.0106216	0.135777	lcl|NW_020311299.1_cds_XP_012263263.1_1440	protein=uncharacterized protein LOC105690212 isoform X1
gene-LOC110117124	825.513	-0.226106	0.154623	0.00793098	0.11759	lcl|NW_020311979.1_cds_XP_020709236.1_18525	protein=uncharacterized protein LOC110117124
gene-LOC105688330	5892.31	-0.224178	0.220675	0.0112747	0.14058	lcl|NW_020311965.1_cds_XP_012259936.1_14252	protein=E3 ubiquitin-protein ligase MARCH6
gene-LOC105685999	6092.1	-0.22395	0.128721	0.00510166	0.0941301	lcl|NW_020311958.1_cds_XP_012255948.1_12919	protein=60S ribosomal protein L39
gene-LOC105685720	166.408	-0.223683	0.707051	0.00964369	0.130011	lcl|NW_020311295.1_cds_XP_025602165.1_919	protein=fibrillin-2
gene-LOC105689060	915.886	-0.222736	0.129267	0.0054848	0.0972018	lcl|NW_020311980.1_cds_XP_025602839.1_18774	protein=uncharacterized protein LOC105689060
gene-LOC105683860	6723.39	-0.222611	0.263002	0.0118088	0.144675	lcl|NW_020311434.1_cds_XP_012252225.1_8743	protein=zinc transporter ZIP5 isoform X1
gene-LOC105683410	3055.17	-0.222523	0.118767	0.00420323	0.0846113	lcl|NW_020311293.1_cds_XP_012251392.1_782	protein=sodium- and chloride-dependent GABA transporter ine isoform X1
gene-LOC105689825	1553.29	-0.221523	0.0639084	5.43e-05	0.00680064	lcl|NW_020311961.1_cds_XP_012262570.1_13291	protein=KDEL motif-containing protein 1-like isoform X1
gene-LOC105689039	850.577	-0.220918	0.0730439	0.00017409	0.0123409	lcl|NW_020311304.1_cds_XP_012261216.1_1910	protein=F-box/WD repeat-containing protein 4
gene-LOC105689628	1783.63	-0.220434	0.131131	0.00603161	0.101445	lcl|NW_020311370.1_cds_XP_012262210.1_6261	protein=cysteine-rich secretory protein 2-like isoform X1
gene-LOC105689127	3922.75	-0.219215	0.120736	0.00466578	0.0902614	lcl|NW_020311980.1_cds_XP_012261358.1_18870	protein=bifunctional heparan sulfate N-deacetylase/N-sulfotransferase
gene-LOC105691689	6233.19	-0.217897	0.116725	0.00446018	0.0881141	lcl|NW_020311393.1_cds_XP_012265776.1_7160	protein=40S ribosomal protein S21
gene-LOC105688185	1483.84	-0.217875	0.134453	0.00711564	0.110651	lcl|NW_020311965.1_cds_XP_020709202.1_14291	protein=growth hormone-regulated TBC protein 1-A
gene-LOC105683163	8065.69	-0.216522	0.0958263	0.0025348	0.0658853	lcl|NW_020311511.1_cds_XP_012251006.1_9676	protein=uncharacterized protein LOC105683163 isoform X1
gene-LOC105689618	8073.42	-0.216453	0.196075	0.0112909	0.140609	lcl|NW_020311370.1_cds_XP_012262192.1_6271	protein=glycerophosphocholine phosphodiesterase GPCPD1-like isoform X2
gene-LOC105691679	4355.44	-0.216265	0.121552	0.00580629	0.0991105	lcl|NW_020311393.1_cds_XP_012265744.1_7149	protein=uncharacterized protein LOC105691679
gene-LOC105686760	2633.18	-0.216112	0.0857857	0.00107916	0.0394924	lcl|NW_020311995.1_cds_XP_012257301.1_22082	protein=serine/threonine-protein phosphatase 6 regulatory subunit 3 isoform X1
gene-LOC105691668	38915.7	-0.216028	0.0682932	0.000160923	0.0122649	lcl|NW_020311393.1_cds_XP_012265731.1_7108	protein=60S ribosomal protein L10
gene-LOC105689181	494.542	-0.215427	0.162103	0.00962221	0.130011	lcl|NW_020311979.1_cds_XP_012261440.1_18677	protein=chromatin modification-related protein eaf-1-like isoform X1
gene-LOC105691834	1986.08	-0.215317	0.0711791	0.000259733	0.0160543	lcl|NW_020311347.1_cds_XP_012265997.1_5046	protein=differentially expressed in FDCP 6 homolog
gene-LOC105688342	761.269	-0.215067	0.105982	0.00337505	0.0768828	lcl|NW_020311365.1_cds_XP_012259955.1_5977	protein=transcription initiation factor TFIID subunit 11
gene-LOC105693508	2634.92	-0.214829	0.102771	0.00334894	0.0764599	lcl|NW_020311946.1_cds_XP_012268916.1_11836	protein=protein FAM160B1-like isoform X2
gene-LOC105687179	3025.73	-0.214728	0.163586	0.0100066	0.132765	lcl|NW_020311978.1_cds_XP_012258025.1_18327	protein=BRCA1-associated RING domain protein 1-like isoform X1
gene-LOC105683735	2454.75	-0.214105	0.103864	0.00314303	0.0743686	lcl|NW_020311962.1_cds_XP_012251962.1_13765	protein=copper-transporting ATPase 1 isoform X1
gene-LOC105683529	3469.86	-0.214068	0.134379	0.0069842	0.109936	lcl|NW_020311975.1_cds_XP_012251607.1_17118	protein=HIRA-interacting protein 3-like isoform X1
gene-LOC105682932	24389.4	-0.213691	0.0763417	0.00050968	0.0247207	lcl|NW_020311298.1_cds_XP_012250608.1_1369	protein=60S ribosomal protein L31
gene-LOC105688466	3436.66	-0.213398	0.138518	0.00748586	0.113934	lcl|NW_020311974.1_cds_XP_020709286.1_16880	protein=ankyrin repeat domain-containing protein 6 isoform X1
gene-LOC105689420	546.562	-0.212228	0.137439	0.0077395	0.116403	lcl|NW_020311313.1_cds_XP_012261836.1_3059	protein=serine/threonine-protein kinase ULK3
gene-LOC105686556	1755.33	-0.212133	0.215727	0.0109739	0.137786	lcl|NW_020311966.1_cds_XP_020708413.1_15118	protein=putative phosphatidate phosphatase isoform X1
gene-LOC105683648	790.605	-0.2119	0.191186	0.0113237	0.140653	lcl|NW_020311337.1_cds_XP_012251826.1_4476	protein=headcase protein
gene-LOC105689914	2366.66	-0.210456	0.205533	0.0123098	0.146608	lcl|NW_020311961.1_cds_XP_012262717.1_13444	protein=sodium/hydrogen exchanger 9B2
gene-LOC105691336	857.651	-0.210376	0.133116	0.00711692	0.110651	lcl|NW_020311993.1_cds_XP_012265163.1_21486	protein=mpv17-like protein 2
gene-LOC105687577	1564.43	-0.209506	0.22701	0.0127365	0.148745	lcl|NW_020311973.1_cds_XP_012258768.1_16398	protein=uncharacterized protein LOC105687577 isoform X4
gene-LOC105693783	2179.87	-0.209472	0.0476909	1.37e-06	0.000577587	lcl|NW_020311365.1_cds_XP_012269351.1_6003	protein=uncharacterized protein LOC105693783 isoform X1
gene-LOC105689570	3906.25	-0.208731	0.0896257	0.00149944	0.0485618	lcl|NW_020311408.1_cds_XP_012262105.1_7806	protein=sodium/hydrogen exchanger 7 isoform X4
gene-LOC105683913	17280.7	-0.208671	0.171398	0.00854432	0.122509	lcl|NW_020311381.1_cds_XP_012252321.1_6788	protein=integrator complex subunit 9 isoform X3
gene-LOC105687357	1086.98	-0.208494	0.0869236	0.00154528	0.0494148	lcl|NW_020311982.1_cds_XP_012258370.1_19205	protein=actin-related protein 2/3 complex subunit 4
gene-LOC105689485	1234.49	-0.207169	0.0621881	9.75e-05	0.00915381	lcl|NW_020311964.1_cds_XP_012261943.1_13985	protein=xenotropic and polytropic retrovirus receptor 1
gene-LOC105686203	3487.41	-0.207145	0.0847089	0.00139018	0.04641	lcl|NW_020311995.1_cds_XP_012256250.1_22059	protein=WW domain-containing adapter protein with coiled-coil homolog isoform X1
gene-LOC105687425	951.904	-0.20526	0.124071	0.00682878	0.108671	lcl|NW_020311973.1_cds_XP_012258502.1_16385	protein=intraflagellar transport protein 74 homolog
gene-LOC105686370	303.619	-0.204162	0.107695	0.00476648	0.0914683	lcl|NW_020311966.1_cds_XP_012256520.1_14778	protein=probable protein BRICK1-B
gene-LOC105685201	1970.75	-0.203515	0.249122	0.012446	0.147139	lcl|NW_020311984.1_cds_XP_012254510.1_19948	protein=protein Asterix
gene-LOC105682888	1246.95	-0.202625	0.0639991	0.000177652	0.012506	lcl|NW_020311298.1_cds_XP_012250519.1_1161	protein=N-acetylglucosamine-6-phosphate deacetylase
gene-LOC105689934	1017.5	-0.202246	0.0520702	1.2e-05	0.00270393	lcl|NW_020311961.1_cds_XP_012262746.1_13331	protein=F-box/WD repeat-containing protein 5
gene-LOC105687489	2058.12	-0.202131	0.0613798	0.000114076	0.0101438	lcl|NW_020311973.1_cds_XP_012258586.1_16348	protein=bifunctional arginine demethylase and lysyl-hydroxylase PSR isoform X2
gene-LOC105683219	961.411	-0.202085	0.0837844	0.00165741	0.0515373	lcl|NW_020311502.1_cds_XP_012251091.1_9592	protein=motile sperm domain-containing protein 1-like
gene-LOC105683744	2572.53	-0.201865	0.171802	0.0137533	0.153543	lcl|NW_020311962.1_cds_XP_012251995.1_13707	protein=proton-coupled folate transporter-like
gene-LOC105687584	7767.04	-0.201732	0.0749164	0.000752344	0.0301457	lcl|NW_020311973.1_cds_XP_012258786.1_16465	protein=60S ribosomal protein L29-1
gene-LOC105684564	921.492	-0.201732	0.112491	0.00610016	0.101706	lcl|NW_020311988.1_cds_XP_012253478.1_20555	protein=ribosome biogenesis protein TSR3 homolog
gene-LOC105690537	2175.32	-0.200418	0.163446	0.0130177	0.150567	lcl|NW_020311977.1_cds_XP_012263781.1_17703	protein=GRIP and coiled-coil domain-containing protein 2
gene-LOC105689817	1415.43	-0.200357	0.0981541	0.00373365	0.07968	lcl|NW_020311993.1_cds_XP_012262554.1_21438	protein=E3 ubiquitin-protein ligase RING1-like isoform X1
gene-LOC105686005	2388.97	-0.200141	0.0620508	0.000146582	0.011966	lcl|NW_020311333.1_cds_XP_012255951.1_4247	protein=dolichol kinase isoform X1
gene-LOC105683632	993.504	-0.20012	0.101404	0.00425815	0.085306	lcl|NW_020311337.1_cds_XP_012251799.1_4442	protein=probable 28S rRNA (cytosine-C(5))-methyltransferase
gene-LOC105690937	1375.26	-0.199807	0.143167	0.0103631	0.134348	lcl|NW_020311302.1_cds_XP_012264526.1_1648	protein=transcription factor IIIB 90 kDa subunit
gene-LOC105688635	336.657	-0.199426	0.126159	0.00835157	0.121116	lcl|NW_020311953.1_cds_XP_020709486.1_12258	protein=uncharacterized protein LOC105688635
gene-LOC105686316	4027.49	-0.198676	0.118062	0.00707736	0.110503	lcl|NW_020311966.1_cds_XP_012256416.1_15157	protein=inositol hexakisphosphate kinase 1 isoform X1
gene-LOC105683747	5597.37	-0.197975	0.0817149	0.00171167	0.0523978	lcl|NW_020311962.1_cds_XP_012252004.1_13708	protein=sepiapterin reductase-like
gene-LOC105687915	19201.3	-0.1973	0.122699	0.00666136	0.10707	lcl|NW_020311454.1_cds_XP_025602134.1_9100	protein=PTB domain-containing engulfment adapter protein 1-like
gene-LOC105683440	27214.7	-0.196801	0.12236	0.00815873	0.119172	lcl|NW_020311956.1_cds_XP_012251447.1_12665	protein=aminopeptidase N
gene-LOC105682919	21211.2	-0.196236	0.0832765	0.0018531	0.0541351	lcl|NW_020311298.1_cds_XP_012250581.1_1282	protein=high mobility group protein DSP1 isoform X1
gene-LOC105684189	1934.48	-0.195753	0.137196	0.0103336	0.134348	lcl|NW_020311940.1_cds_XP_012252781.1_11092	protein=sodium-coupled monocarboxylate transporter 1-like
gene-LOC105693814	1116.02	-0.195472	0.0772481	0.00125517	0.0431312	lcl|NW_020311324.1_cds_XP_020712528.1_3585	protein=ragulator complex protein LAMTOR2
gene-LOC110117282	2007.26	-0.194853	0.154284	0.0123222	0.146608	lcl|NW_020311443.1_cds_XP_020710922.1_8913	protein=LOW QUALITY PROTEIN: uncharacterized protein LOC110117282] partial=5',3'] transl_except=(pos:64..66,aa:Other),(pos:244..246,aa:Other),(pos:373..375,aa:Other),(pos:394..396,aa:Other),(pos:508..510,aa:Other),(pos:640..642,aa:Other)] exception=unclassified translation discrepancy
gene-LOC105686433	466.707	-0.194842	0.130298	0.00992936	0.13231	lcl|NW_020311375.1_cds_XP_012256687.1_6553	protein=uncharacterized protein LOC105686433
gene-LOC105687880	10677.5	-0.193323	0.10931	0.00530463	0.0957414	lcl|NW_020311987.1_cds_XP_020706405.1_20379	protein=tetraspanin-18 isoform X1
gene-LOC105687686	9852.14	-0.192439	0.091896	0.00392879	0.0826268	lcl|NW_020311329.1_cds_XP_012258932.1_3935	protein=60S ribosomal protein L38
gene-LOC105685061	312.287	-0.192029	0.150319	0.0128839	0.149947	lcl|NW_020311967.1_cds_XP_020707523.1_15296	protein=RRP15-like protein
gene-LOC105693587	165.795	-0.191592	0.233723	0.0146621	0.156948	lcl|NW_020311970.1_cds_XP_012269038.1_15639	protein=tryptophan 5-hydroxylase 1
gene-LOC105688210	346.685	-0.191421	0.201719	0.0154063	0.16117	lcl|NW_020311965.1_cds_XP_012259750.1_14166	protein=transmembrane inner ear expressed protein
gene-LOC105687756	1053.29	-0.190468	0.118727	0.00871624	0.123485	lcl|NW_020311309.1_cds_XP_012259051.1_2360	protein=probable malonyl-CoA-acyl carrier protein transacylase, mitochondrial
gene-LOC105686291	474.825	-0.189863	0.347523	0.0129748	0.150522	lcl|NW_020311995.1_cds_XP_012256366.1_22099	protein=uncharacterized protein LOC105686291
gene-LOC105683386	1055.78	-0.189852	0.0788272	0.0018353	0.0539992	lcl|NW_020311956.1_cds_XP_012251352.1_12641	protein=BTB/POZ domain-containing protein KCTD3 isoform X2
gene-LOC105683412	2804.55	-0.189535	0.0892052	0.00341323	0.0768887	lcl|NW_020311293.1_cds_XP_012251397.1_778	protein=E3 ubiquitin-protein ligase RNF185-like
gene-LOC105692059	1550.12	-0.18859	0.477171	0.011513	0.142112	lcl|NW_020311992.1_cds_XP_012266402.1_21282	protein=uncharacterized protein LOC105692059
gene-LOC105690739	2283.57	-0.188446	0.182533	0.0152371	0.159895	lcl|NW_020311306.1_cds_XP_012264230.1_2085	protein=GTP cyclohydrolase 1 isoform X1
gene-LOC105685938	39464.8	-0.187649	0.110431	0.00931021	0.127462	lcl|NW_020311353.1_cds_XP_025601835.1_5389	protein=uncharacterized protein LOC105685938
gene-LOC105685972	966.39	-0.186805	0.107163	0.00708559	0.110503	lcl|NW_020311353.1_cds_XP_012255907.1_5418	protein=uncharacterized protein YdcI isoform X1
gene-LOC105687177	763.903	-0.185965	0.184046	0.0155703	0.161539	lcl|NW_020311978.1_cds_XP_012258023.1_18330	protein=zinc finger protein Dzip1
gene-LOC105690741	772.509	-0.185839	0.0798854	0.00228614	0.0621302	lcl|NW_020311306.1_cds_XP_012264236.1_2056	protein=uncharacterized protein LOC105690741
gene-LOC105684447	619.716	-0.185481	0.150118	0.0139747	0.154484	lcl|NW_020311975.1_cds_XP_012253213.1_16963	protein=N(4)-(Beta-N-acetylglucosaminyl)-L-asparaginase
gene-LOC105692512	794.876	-0.185477	0.150798	0.0139274	0.154241	lcl|NW_020311983.1_cds_XP_012267181.1_19536	protein=uncharacterized protein LOC105692512
gene-LOC105686385	1304.01	-0.185125	0.106591	0.00753817	0.114051	lcl|NW_020311286.1_cds_XP_012256558.1_165	protein=G patch domain-containing protein 2
gene-LOC105688188	1220.5	-0.185037	0.137844	0.0131084	0.150891	lcl|NW_020311959.1_cds_XP_012259723.1_13191	protein=uncharacterized protein LOC105688188 isoform X1
gene-LOC105688869	711.035	-0.184979	0.124244	0.0106053	0.13575	lcl|NW_020311971.1_cds_XP_012260909.1_15866	protein=snurportin-1
gene-LOC105687098	8290.19	-0.184697	0.0827309	0.0031522	0.0743686	lcl|NW_020311978.1_cds_XP_012257893.1_18187	protein=cystathionine gamma-lyase
gene-LOC105687758	19520.1	-0.184552	0.0836634	0.00304904	0.0739018	lcl|NW_020311309.1_cds_XP_012259053.1_2398	protein=60S ribosomal protein L28
gene-LOC105690979	1268.98	-0.18409	0.152312	0.0143853	0.156741	lcl|NW_020311982.1_cds_XP_012264606.1_19404	protein=protein IWS1 homolog A
gene-LOC105694110	29196.6	-0.183601	0.0734709	0.00149396	0.0485394	lcl|NW_020311298.1_cds_XP_012269909.1_1381	protein=60S ribosomal protein L27a
gene-LOC105693073	276.134	-0.181639	0.160124	0.0156219	0.161539	lcl|NW_020311954.1_cds_XP_012268176.1_12340	protein=uncharacterized protein LOC105693073
gene-LOC105685461	2187.39	-0.180556	0.12042	0.0112546	0.140502	lcl|NW_020311943.1_cds_XP_012254978.1_11666	protein=phosphoserine phosphatase isoform X1
gene-LOC105693610	1116.74	-0.179784	0.0730909	0.00175638	0.0531476	lcl|NW_020311970.1_cds_XP_012269073.1_15669	protein=MIP18 family protein galla-2
gene-LOC105691692	3169.71	-0.179756	0.349777	0.0135232	0.152655	lcl|NW_020311393.1_cds_XP_012265786.1_7200	protein=ATP-binding cassette sub-family C member Sur
gene-LOC105693793	557.575	-0.179457	0.133719	0.0120988	0.145475	lcl|NW_020311324.1_cds_XP_012269369.1_3572	protein=APOPT family protein CG14806, mitochondrial
gene-LOC105688584	1281.57	-0.179336	0.0978671	0.00690154	0.109293	lcl|NW_020311959.1_cds_XP_020709522.1_13041	protein=nucleolar complex protein 2 homolog
gene-LOC105683753	307.921	-0.179093	0.182259	0.0169673	0.168009	lcl|NW_020311962.1_cds_XP_012252013.1_13808	protein=augmin complex subunit dgt5
gene-LOC105689892	1230.69	-0.17877	0.140518	0.0140771	0.155108	lcl|NW_020311961.1_cds_XP_012262682.1_13356	protein=ras-like GTP-binding protein RhoL isoform X1
gene-LOC105683982	1793.53	-0.178286	0.142002	0.0143839	0.156741	lcl|NW_020311292.1_cds_XP_012252431.1_628	protein=protein FAM185A-like
gene-LOC105692471	1717.18	-0.17737	0.122646	0.0123163	0.146608	lcl|NW_020311288.1_cds_XP_012267120.1_340	protein=proteasomal ATPase-associated factor 1-like
gene-LOC105688015	129.59	-0.176886	0.170942	0.0172083	0.16855	lcl|NW_020311965.1_cds_XP_012259444.1_14383	protein=zwei Ig domain protein zig-8
gene-LOC105682892	796.826	-0.176867	0.0941363	0.00646893	0.105427	lcl|NW_020311298.1_cds_XP_025602419.1_1356	protein=UDP-galactose translocator
gene-LOC105685516	12012.3	-0.176834	0.059759	0.00039277	0.0212915	lcl|NW_020311943.1_cds_XP_012255095.1_11741	protein=serine/threonine-protein kinase unc-51 isoform X1
gene-LOC105691161	338.876	-0.176534	0.135061	0.0146253	0.156907	lcl|NW_020311362.1_cds_XP_012264891.1_5871	protein=probable nuclear hormone receptor HR3 isoform X3
gene-LOC105684254	894.199	-0.175887	0.0897145	0.00562108	0.0980738	lcl|NW_020311933.1_cds_XP_012252892.1_10781	protein=zinc finger protein 557 isoform X1
gene-LOC105683293	4696.17	-0.175817	0.121699	0.0121265	0.145475	lcl|NW_020311349.1_cds_XP_012251228.1_5285	protein=DNA-directed RNA polymerase II subunit RPB1
gene-LOC105685793	3937.7	-0.175443	0.125388	0.0109113	0.137573	lcl|NW_020311983.1_cds_XP_012255631.1_19639	protein=leukocyte elastase inhibitor B-like
gene-LOC105685127	2940.66	-0.175231	0.0818323	0.00402921	0.0833106	lcl|NW_020311413.1_cds_XP_012254398.1_7889	protein=cyclin-L1 isoform X1
gene-LOC105692214	29238	-0.175032	0.0781519	0.00403619	0.0833106	lcl|NW_020311373.1_cds_XP_012266696.1_6463	protein=40S ribosomal protein S18
gene-LOC105691576	2158.76	-0.174514	0.119939	0.0131333	0.150891	lcl|NW_020311940.1_cds_XP_012265559.1_11341	protein=small integral membrane protein 12
gene-LOC105690515	3810.76	-0.174374	0.358662	0.013484	0.152611	lcl|NW_020311977.1_cds_XP_012263753.1_17806	protein=leucine-rich repeat-containing protein 15-like
gene-LOC105687193	2154.69	-0.174294	0.136601	0.0151394	0.159696	lcl|NW_020311978.1_cds_XP_012258057.1_18407	protein=kelch-like ECH-associated protein 1 isoform X1
gene-LOC105692000	1997.66	-0.173463	0.0625773	0.000705216	0.0289424	lcl|NW_020311992.1_cds_XP_012266279.1_21089	protein=serine/threonine-protein kinase grp
gene-LOC105684662	440.052	-0.173329	0.136447	0.015625	0.161539	lcl|NW_020311976.1_cds_XP_012253628.1_17321	protein=transforming growth factor beta regulator 1
gene-LOC105689890	5471.04	-0.171724	0.129361	0.0121097	0.145475	lcl|NW_020311961.1_cds_XP_012262675.1_13485	protein=optineurin isoform X1
gene-LOC105688088	2344.47	-0.171318	0.264271	0.0167866	0.167367	lcl|NW_020311965.1_cds_XP_012259548.1_14336	protein=monocarboxylate transporter 12-B
gene-LOC105685055	2332.48	-0.170023	0.0729441	0.00288828	0.0715855	lcl|NW_020311967.1_cds_XP_012254287.1_15288	protein=uncharacterized protein LOC105685055 isoform X1
gene-LOC105690581	45293.6	-0.169827	0.0774254	0.0036883	0.0794153	lcl|NW_020311977.1_cds_XP_012263927.1_17863	protein=40S ribosomal protein S3a
gene-LOC105689885	562.985	-0.169563	0.147615	0.0177928	0.171136	lcl|NW_020311993.1_cds_XP_012262673.1_21339	protein=NF-X1-type zinc finger protein NFXL1
gene-LOC105684202	606.64	-0.169452	0.139485	0.0155799	0.161539	lcl|NW_020311339.1_cds_XP_012252808.1_4657	protein=exosome complex component RRP4
gene-LOC105689028	2724.99	-0.169354	0.0832578	0.00491227	0.0922836	lcl|NW_020311446.1_cds_XP_012261186.1_8930	protein=GRB10-interacting GYF protein 2 isoform X1
gene-LOC105686821	4180.26	-0.169036	0.092971	0.0084125	0.121305	lcl|NW_020311966.1_cds_XP_012257382.1_14437	protein=uncharacterized protein LOC105686821 isoform X3
gene-LOC105689988	878.368	-0.168649	0.112685	0.0126882	0.148522	lcl|NW_020311292.1_cds_XP_012262874.1_727	protein=uncharacterized protein LOC105689988
gene-LOC105689464	11403.9	-0.168516	0.176343	0.0208705	0.188392	lcl|NW_020311313.1_cds_XP_012261916.1_3049	protein=uncharacterized protein LOC105689464
gene-LOC105684587	844.816	-0.168112	0.112113	0.0144944	0.156741	lcl|NW_020311948.1_cds_XP_012253472.1_11997	protein=mediator of RNA polymerase II transcription subunit 31-A
gene-LOC105685238	333.463	-0.167752	0.146619	0.0181948	0.174001	lcl|NW_020311984.1_cds_XP_012254603.1_19913	protein=protein MEMO1
gene-LOC105684506	1679.64	-0.167728	0.209722	0.0195211	0.181051	lcl|NW_020311475.1_cds_XP_012253324.1_9386	protein=39S ribosomal protein L17, mitochondrial isoform X1
gene-LOC105683787	3710	-0.167593	0.12092	0.0126215	0.148255	lcl|NW_020311962.1_cds_XP_012252103.1_13571	protein=sterol regulatory element-binding protein cleavage-activating protein isoform X1
gene-LOC105685346	811.195	-0.166763	0.0805391	0.0048384	0.0921934	lcl|NW_020311401.1_cds_XP_012254753.1_7463	protein=probable G-protein coupled receptor Mth-like 5
gene-LOC105690382	19959.8	-0.166232	0.145737	0.0186092	0.176881	lcl|NW_020311971.1_cds_XP_012263548.1_16139	protein=alanine--glyoxylate aminotransferase 2-like
gene-LOC105684231	7064.18	-0.165753	0.118964	0.0159069	0.162549	lcl|NW_020311327.1_cds_XP_012252849.1_3760	protein=bone morphogenetic protein receptor type-1B
gene-LOC105684733	2208.83	-0.165544	0.0851463	0.00620076	0.102452	lcl|NW_020311397.1_cds_XP_012253772.1_7309	protein=uncharacterized protein LOC105684733
gene-LOC105683542	2852.33	-0.165429	0.124345	0.0162546	0.16428	lcl|NW_020311360.1_cds_XP_012251637.1_5765	protein=ubiquitin-conjugating enzyme E2 J1-like
gene-LOC105686028	361.206	-0.164397	0.213885	0.0191921	0.179806	lcl|NW_020311333.1_cds_XP_012255994.1_4281	protein=protein ovarian tumor locus-like isoform X1
gene-LOC105690683	298.216	-0.163732	0.0973793	0.0108385	0.137166	lcl|NW_020311369.1_cds_XP_012264126.1_6232	protein=uncharacterized protein LOC105690683
gene-LOC105683864	134.172	-0.163673	0.2745	0.0168446	0.167406	lcl|NW_020311411.1_cds_XP_025602007.1_7866	protein=chorion peroxidase
gene-LOC105683511	1630.04	-0.162582	0.246131	0.0186637	0.176881	lcl|NW_020311423.1_cds_XP_012251577.1_8156	protein=nuclear hormone receptor E75 isoform X1
gene-LOC112694969	1170.92	-0.162389	0.0743082	0.00412013	0.0841475	lcl|NW_020311959.1_cds_XP_025602469.1_13065	protein=splicing factor 3B subunit 6
gene-LOC105685213	2881.65	-0.16141	0.0947113	0.0106355	0.135783	lcl|NW_020311984.1_cds_XP_012254534.1_19885	protein=uncharacterized protein LOC105685213
gene-LOC105690315	3315.43	-0.160847	0.154416	0.0158724	0.162471	lcl|NW_020311957.1_cds_XP_012263443.1_12803	protein=cysteine and histidine-rich protein 1 homolog
gene-LOC105684282	314.921	-0.160163	0.141858	0.0201479	0.184227	lcl|NW_020311975.1_cds_XP_012252954.1_16960	protein=protein SMG9 isoform X1
gene-LOC105687507	979.544	-0.160148	0.0933048	0.0108282	0.137166	lcl|NW_020311973.1_cds_XP_012258620.1_16392	protein=pleckstrin homology domain-containing family J member 1-like
gene-LOC105692161	1043.7	-0.159993	0.0986432	0.0124257	0.147139	lcl|NW_020311935.1_cds_XP_012266606.1_10917	protein=tRNA (guanine(10)-N2)-methyltransferase homolog isoform X1
gene-LOC105688847	373.824	-0.159146	0.100991	0.0134075	0.152196	lcl|NW_020311971.1_cds_XP_012260865.1_15890	protein=DNA polymerase eta isoform X1
gene-LOC105689302	5840.65	-0.158838	0.157487	0.0215288	0.190501	lcl|NW_020311945.1_cds_XP_012261642.1_11829	protein=cysteine sulfinic acid decarboxylase-like
gene-LOC105691179	722.958	-0.158808	0.130908	0.0196842	0.18173	lcl|NW_020311296.1_cds_XP_012264923.1_1001	protein=inactive peptidyl-prolyl cis-trans isomerase FKBP6
gene-LOC105684654	807.146	-0.158455	0.119674	0.0183134	0.17464	lcl|NW_020311339.1_cds_XP_012253616.1_4655	protein=fibroblast growth factor receptor substrate 2
gene-LOC105685021	1272.37	-0.158392	0.115215	0.0175135	0.169889	lcl|NW_020311959.1_cds_XP_012254239.1_13203	protein=mono ADP-ribose] polymerase PARP16
gene-LOC105693940	155.449	-0.157696	0.12941	0.0200764	0.18401	lcl|NW_020311563.1_cds_XP_012269632.1_10049	protein=fibrinogen silencer-binding protein-like
gene-LOC105687276	3089.29	-0.157461	0.109387	0.0155944	0.161539	lcl|NW_020311397.1_cds_XP_012258206.1_7304	protein=galactosylgalactosylxylosylprotein 3-beta-glucuronosyltransferase S	UDP
gene-LOC105688988	3083.69	-0.157407	0.0629468	0.00230023	0.0623461	lcl|NW_020311304.1_cds_XP_012261098.1_1912	protein=beta-TrCP isoform X1
gene-LOC105690196	1474.67	-0.157368	0.0749578	0.00545838	0.0971943	lcl|NW_020311321.1_cds_XP_012263230.1_3417	protein=neuronal membrane glycoprotein M6-a isoform X1
gene-LOC105690299	1515.18	-0.156849	0.18711	0.0214623	0.190348	lcl|NW_020311957.1_cds_XP_012263409.1_12792	protein=EIN3-binding F-box protein 1
gene-LOC105689850	3938.86	-0.156439	0.177523	0.022105	0.192521	lcl|NW_020311961.1_cds_XP_012262609.1_13528	protein=F-box only protein 33 isoform X2
gene-LOC105683852	3169.91	-0.156171	0.0832351	0.00840513	0.121305	lcl|NW_020311434.1_cds_XP_012252205.1_8741	protein=RCC1 and BTB domain-containing protein 1-like isoform X1
gene-LOC105688643	2109.31	-0.156048	0.0795951	0.00716763	0.111268	lcl|NW_020311304.1_cds_XP_012260550.1_1772	protein=ras-like protein 1
gene-LOC105683221	22359.4	-0.155851	0.203718	0.0209972	0.188692	lcl|NW_020311360.1_cds_XP_012251097.1_5781	protein=glutathione S-transferase 1-1-like	GST
gene-LOC105687692	6008.83	-0.155443	0.103563	0.0162412	0.16428	lcl|NW_020311367.1_cds_XP_012258949.1_6087	protein=7,8-dihydro-8-oxoguanine triphosphatase-like
gene-LOC105693606	2755.55	-0.155061	0.16008	0.0203742	0.185731	lcl|NW_020311970.1_cds_XP_012269062.1_15661	protein=zinc finger CCCH domain-containing protein 3
gene-LOC105685249	1715.2	-0.155038	0.118197	0.017058	0.168187	lcl|NW_020311984.1_cds_XP_012254620.1_19906	protein=prenylated Rab acceptor protein 1
gene-LOC105692791	1947.73	-0.154558	0.238957	0.0189491	0.178553	lcl|NW_020311968.1_cds_XP_012267659.1_15351	protein=uncharacterized protein LOC105692791
gene-LOC105684280	11635.2	-0.154132	0.168483	0.0241594	0.200576	lcl|NW_020311966.1_cds_XP_012252934.1_14420	protein=chloride channel protein 2 isoform X1
gene-LOC105686732	4245.76	-0.154015	0.0943572	0.0150978	0.159696	lcl|NW_020311391.1_cds_XP_012257254.1_7033	protein=transformer-2 protein homolog alpha isoform X1
gene-LOC105688848	1296.6	-0.153958	0.155987	0.022713	0.19479	lcl|NW_020311971.1_cds_XP_012260869.1_15888	protein=transmembrane channel-like protein 7
gene-LOC105687394	4002.03	-0.153482	0.0902675	0.0114078	0.141371	lcl|NW_020311436.1_cds_XP_012258449.1_8792	protein=cold shock domain-containing protein E1
gene-LOC105687862	3558.3	-0.153135	0.141511	0.0234348	0.197838	lcl|NW_020311951.1_cds_XP_012259197.1_12226	protein=mitochondrial import inner membrane translocase subunit Tim17-B-like
gene-LOC105687085	845.577	-0.152888	0.0760114	0.00661908	0.106819	lcl|NW_020311978.1_cds_XP_012257870.1_18093	protein=cyclin-dependent kinase 2-interacting protein-like
gene-LOC105693153	10540.1	-0.152871	0.0774038	0.00700581	0.110105	lcl|NW_020311983.1_cds_XP_012268304.1_19617	protein=WD repeat-containing protein 7 isoform X1
gene-LOC105692376	939.101	-0.152712	0.178356	0.0225048	0.193795	lcl|NW_020311990.1_cds_XP_012266975.1_20859	protein=uncharacterized protein LOC105692376 isoform X3
gene-LOC105688742	25647.2	-0.152645	0.287182	0.0159898	0.163231	lcl|NW_020311354.1_cds_XP_012260690.1_5497	protein=uncharacterized protein LOC105688742
gene-LOC105685262	1558.58	-0.152637	0.079122	0.0074537	0.113934	lcl|NW_020311984.1_cds_XP_012254646.1_20040	protein=protein FAM8A1 isoform X1
gene-LOC105686424	1015.84	-0.152409	0.139569	0.0252784	0.204181	lcl|NW_020311966.1_cds_XP_012256656.1_14689	protein=B-cell CLL/lymphoma 7 protein family member A
gene-LOC105686987	337.394	-0.151999	0.103416	0.0169973	0.168009	lcl|NW_020311978.1_cds_XP_012257710.1_18113	protein=histone acetyltransferase Tip60
gene-LOC105685571	22067.9	-0.151848	0.120476	0.0209753	0.188692	lcl|NW_020311943.1_cds_XP_012255228.1_11544	protein=40S ribosomal protein S29
gene-LOC105684099	23361.3	-0.151835	0.0875877	0.0119187	0.144932	lcl|NW_020311937.1_cds_XP_012252639.1_11042	protein=40S ribosomal protein S17
gene-LOC105686210	423.689	-0.151578	0.147555	0.0253116	0.204286	lcl|NW_020311966.1_cds_XP_012256265.1_14681	protein=TNF receptor-associated factor 4 isoform X1
gene-LOC105688383	746.038	-0.150734	0.0936871	0.0143445	0.156741	lcl|NW_020311965.1_cds_XP_012260062.1_14101	protein=ketohexokinase-like
gene-LOC105688068	35359.6	-0.150553	0.0752818	0.0106047	0.13575	lcl|NW_020311291.1_cds_XP_012259526.1_470	protein=40S ribosomal protein S2
gene-LOC105692061	3059.51	-0.150539	0.0636038	0.00305261	0.0739018	lcl|NW_020311992.1_cds_XP_012266405.1_21100	protein=myotubularin-related protein 3
gene-LOC105686836	625.054	-0.150332	0.21616	0.0208629	0.188392	lcl|NW_020311981.1_cds_XP_025602843.1_19027	protein=uncharacterized protein LOC105686836
gene-LOC105684625	2672.12	-0.150263	0.0685242	0.00499172	0.0925065	lcl|NW_020311948.1_cds_XP_012253532.1_12013	protein=pre-mRNA-splicing factor 38B isoform X1
gene-LOC105684532	3872.79	-0.149943	0.13043	0.02677	0.211181	lcl|NW_020311366.1_cds_XP_012253360.2_6051	protein=uncharacterized protein LOC105684532 isoform X1
gene-LOC105690417	2807.53	-0.149815	0.119728	0.0220008	0.192289	lcl|NW_020311971.1_cds_XP_012263618.1_16130	protein=2-acylglycerol O-acyltransferase 2-A-like
gene-LOC105692692	588.153	-0.149207	0.117121	0.0216488	0.190825	lcl|NW_020311994.1_cds_XP_012267489.1_21726	protein=PI-PLC X domain-containing protein 3
gene-LOC105693466	3102.49	-0.149021	0.108926	0.0169653	0.168009	lcl|NW_020311432.1_cds_XP_012268838.1_8354	protein=colorectal mutant cancer protein
gene-LOC105684672	11273.7	-0.148799	0.132952	0.022879	0.195387	lcl|NW_020311976.1_cds_XP_012253638.1_17224	protein=influenza virus NS1A-binding protein homolog isoform X1
gene-LOC105685667	1131.02	-0.148745	0.105585	0.0189451	0.178553	lcl|NW_020311424.1_cds_XP_012255410.1_8219	protein=uncharacterized protein LOC105685667
gene-LOC105684103	2649.92	-0.148701	0.112698	0.0212827	0.189445	lcl|NW_020311937.1_cds_XP_012252646.1_11029	protein=actin-related protein 2/3 complex subunit 1A
gene-LOC105686762	672.611	-0.148589	0.0916343	0.0145173	0.156741	lcl|NW_020311966.1_cds_XP_012257308.1_14850	protein=zinc finger protein 836-like isoform X1
gene-LOC105686900	2455.57	-0.148257	0.085453	0.0123715	0.146757	lcl|NW_020311981.1_cds_XP_012257560.1_18961	protein=uncharacterized protein LOC105686900 isoform X1
gene-LOC105688238	707.067	-0.148117	0.20863	0.022137	0.192521	lcl|NW_020311974.1_cds_XP_012259802.1_16741	protein=uncharacterized protein LOC105688238 isoform X1
gene-LOC105692077	631.353	-0.148079	0.124725	0.0234987	0.197838	lcl|NW_020311992.1_cds_XP_012266461.1_21195	protein=zinc finger protein 845-like
gene-LOC105687296	403.06	-0.147984	0.0986864	0.0186464	0.176881	lcl|NW_020311343.1_cds_XP_012258252.1_4806	protein=zinc finger protein 37-like
gene-LOC105685186	505.662	-0.147031	0.189626	0.0239318	0.199503	lcl|NW_020311984.1_cds_XP_012254490.1_19930	protein=monocarboxylate transporter 13-like
gene-LOC110117316	4306.72	-0.1467	0.16626	0.025205	0.203913	lcl|NW_020311294.1_cds_XP_020711031.1_898	protein=cysteine-rich and transmembrane domain-containing protein WIH1-like
gene-LOC105688119	2288.16	-0.146484	0.263617	0.0171959	0.16855	lcl|NW_020311965.1_cds_XP_012259602.1_14282	protein=UDP-glucuronic acid decarboxylase 1 isoform X1	UDP
gene-LOC105688871	5969.8	-0.146369	0.328224	0.0132554	0.151659	lcl|NW_020311971.1_cds_XP_012260915.1_15987	protein=nuclear factor NF-kappa-B p110 subunit isoform X2
gene-LOC105692213	5217.72	-0.146323	0.120319	0.0207438	0.187918	lcl|NW_020311373.1_cds_XP_012266693.1_6461	protein=transcriptional coactivator YAP1 isoform X1
gene-LOC105693174	8516.54	-0.145908	0.0960265	0.019505	0.181051	lcl|NW_020311983.1_cds_XP_012268358.1_19608	protein=ATP-dependent RNA helicase WM6
gene-LOC105690426	21367.7	-0.145655	0.0913462	0.0158584	0.162471	lcl|NW_020311971.1_cds_XP_012263629.1_16137	protein=40S ribosomal protein S14a
gene-LOC105689702	3109.96	-0.145542	0.125953	0.0224564	0.193572	lcl|NW_020311349.1_cds_XP_012262335.1_5170	protein=pheromone-binding protein-related protein 6-like isoform X2
gene-LOC105690007	2072.95	-0.145516	0.104257	0.0212051	0.189374	lcl|NW_020311988.1_cds_XP_012262937.1_20473	protein=uncharacterized protein LOC105690007
gene-LOC105683422	2608.69	-0.145455	0.0687525	0.00635838	0.104127	lcl|NW_020311305.1_cds_XP_012251422.1_2043	protein=polycomb group protein Pc isoform X1
gene-LOC105686780	180.592	-0.145143	0.173509	0.0255072	0.204896	lcl|NW_020311981.1_cds_XP_012257334.1_19022	protein=D(2) dopamine receptor-like
gene-LOC105689034	1298.87	-0.145116	0.0756462	0.00886765	0.124503	lcl|NW_020311988.1_cds_XP_012261201.1_20679	protein=GTP-binding protein 10 homolog
gene-LOC105688436	26234.9	-0.145068	0.0772054	0.0101299	0.133661	lcl|NW_020311965.1_cds_XP_012260192.1_14223	protein=60S ribosomal protein L26
gene-LOC105692703	564.411	-0.145051	0.338409	0.0133491	0.151936	lcl|NW_020311994.1_cds_XP_012267501.1_21660	protein=ejaculatory bulb-specific protein 3-like
gene-LOC105690539	721.337	-0.145037	0.0872678	0.0139201	0.154241	lcl|NW_020311977.1_cds_XP_012263785.1_17700	protein=dynactin subunit 3-like
gene-LOC105692828	1116.99	-0.145035	0.0878961	0.0143258	0.156741	lcl|NW_020311984.1_cds_XP_012267728.1_20130	protein=GATOR complex protein NPRL3 isoform X1
gene-LOC105683885	1229.84	-0.144792	0.0853121	0.0135975	0.153274	lcl|NW_020311462.1_cds_XP_012252263.1_9211	protein=thiamin pyrophosphokinase 1 isoform X1
gene-LOC105693401	2813.16	-0.144544	0.0588532	0.00301435	0.0736431	lcl|NW_020311432.1_cds_XP_012268704.1_8459	protein=transcriptional adapter 2B isoform X1
gene-LOC105688187	4047.82	-0.144079	0.0680307	0.00616966	0.10236	lcl|NW_020311979.1_cds_XP_012259719.1_18541	protein=PP2C-like domain-containing protein CG9801 isoform X1
gene-LOC105693580	1637.22	-0.143631	0.1048	0.021034	0.188692	lcl|NW_020311918.1_cds_XP_012269034.1_10274	protein=SH3 domain-containing kinase-binding protein 1 isoform X1
gene-LOC105686114	1739.69	-0.143328	0.148001	0.0285124	0.219128	lcl|NW_020311285.1_cds_XP_012256156.1_8	protein=sorting nexin-27 isoform X1
gene-LOC105688636	1306.22	-0.143293	0.118795	0.0249251	0.202944	lcl|NW_020311953.1_cds_XP_012260525.1_12288	protein=uncharacterized protein LOC105688636
gene-LOC105691830	2440.57	-0.143133	0.149031	0.0292255	0.221768	lcl|NW_020311513.1_cds_XP_012265989.1_9707	protein=replication stress response regulator SDE2
gene-LOC105689965	91782.2	-0.143043	0.0756233	0.0102873	0.134348	lcl|NW_020311292.1_cds_XP_012262812.1_713	protein=translationally-controlled tumor protein homolog
gene-LOC105683552	1209.52	-0.142389	0.152903	0.0271371	0.212425	lcl|NW_020311940.1_cds_XP_012251654.1_11082	protein=SET and MYND domain-containing protein 4
gene-LOC105691403	5681.52	-0.142117	0.186638	0.0248434	0.202944	lcl|NW_020311985.1_cds_XP_012265279.1_20195	protein=major facilitator superfamily domain-containing protein 8 isoform X1
gene-LOC105685408	1690.97	-0.141567	0.060289	0.00369346	0.0794153	lcl|NW_020311943.1_cds_XP_012254880.1_11535	protein=translation initiation factor IF-2, mitochondrial isoform X1
gene-LOC105691166	2593.5	-0.141413	0.0593594	0.00352771	0.0779093	lcl|NW_020311362.1_cds_XP_020710993.1_5840	protein=putative tRNA pseudouridine synthase Pus10
gene-LOC105692020	497.058	-0.141175	0.0780718	0.0118315	0.144675	lcl|NW_020311992.1_cds_XP_012266313.1_21102	protein=protein OPI10 homolog
gene-LOC105683508	2385.05	-0.140903	0.0738249	0.00932988	0.127462	lcl|NW_020311423.1_cds_XP_012251568.1_8175	protein=putative polypeptide N-acetylgalactosaminyltransferase 9 isoform X1
gene-LOC105691785	1875.07	-0.139162	0.0904948	0.0186936	0.176935	lcl|NW_020311306.1_cds_XP_012265928.1_2156	protein=EH domain-binding protein 1
gene-LOC105688128	756.505	-0.139072	0.159699	0.028053	0.217079	lcl|NW_020311291.1_cds_XP_012259619.1_458	protein=uncharacterized protein LOC105688128
gene-LOC105692856	535.142	-0.138957	0.0835365	0.0158781	0.162471	lcl|NW_020311984.1_cds_XP_012267777.1_20084	protein=coiled-coil domain-containing protein 130 homolog
gene-LOC105692348	6048.97	-0.138499	0.0404674	0.000144376	0.011966	lcl|NW_020311312.1_cds_XP_012266917.1_2591	protein=serine/arginine-rich splicing factor 1A
gene-LOC105684723	12884.8	-0.138226	0.0966306	0.0183117	0.17464	lcl|NW_020311397.1_cds_XP_020707292.1_7322	protein=heparan-alpha-glucosaminide N-acetyltransferase-like
gene-LOC105688950	499.006	-0.137974	0.0700692	0.0103614	0.134348	lcl|NW_020311418.1_cds_XP_012261040.1_7993	protein=KIF1-binding protein homolog
gene-LOC105692209	386.334	-0.137694	0.0943975	0.0224186	0.193411	lcl|NW_020311373.1_cds_XP_012266689.1_6448	protein=uncharacterized protein At4g17910
gene-LOC105684880	1524.88	-0.137315	0.0991225	0.0233664	0.197838	lcl|NW_020311980.1_cds_XP_012254003.1_18749	protein=uncharacterized protein LOC105684880 isoform X1
gene-LOC105685416	3250.72	-0.136888	0.102234	0.0222934	0.192823	lcl|NW_020311401.1_cds_XP_012254893.1_7561	protein=UPF0472 protein C16orf72 homolog
gene-LOC105684831	3472.66	-0.13687	0.104903	0.0271444	0.212425	lcl|NW_020311977.1_cds_XP_012253909.1_17592	protein=short-chain specific acyl-CoA dehydrogenase, mitochondrial
gene-LOC105687218	4216.98	-0.136589	0.09142	0.0252327	0.203974	lcl|NW_020311978.1_cds_XP_012258098.1_18227	protein=ras-related protein Rab-18-B
gene-LOC105689694	1741.73	-0.136474	0.100444	0.0243691	0.201615	lcl|NW_020311915.1_cds_XP_012262315.1_10167	protein=homeobox protein orthopedia B-like
gene-LOC105690571	621.66	-0.136324	0.107026	0.0266352	0.210773	lcl|NW_020311977.1_cds_XP_012263896.1_17713	protein=BTB/POZ domain-containing protein 7 isoform X1
gene-LOC105683277	4651.28	-0.1356	0.0866617	0.0182655	0.174512	lcl|NW_020311349.1_cds_XP_012251190.1_5310	protein=synapse-associated protein of 47 kDa isoform X1
gene-LOC105691952	1361.89	-0.135431	0.098354	0.0235685	0.197838	lcl|NW_020311513.1_cds_XP_012266218.1_9686	protein=E3 ubiquitin-protein ligase SMURF2
gene-LOC105685142	804.199	-0.135211	0.356443	0.00914326	0.126619	lcl|NW_020311984.1_cds_XP_020707598.1_20070	protein=esterase E4
gene-LOC105683768	2013.7	-0.134805	0.0443772	0.000567738	0.0258079	lcl|NW_020311359.1_cds_XP_012252059.1_5711	protein=GATOR complex protein DEPDC5 isoform X1
gene-LOC105686048	5176.24	-0.13473	0.093196	0.0227837	0.195066	lcl|NW_020311967.1_cds_XP_012256024.1_15253	protein=protein sprint isoform X1
gene-LOC105693429	1668.71	-0.134633	0.15419	0.0307832	0.22711	lcl|NW_020311432.1_cds_XP_020712200.1_8441	protein=multidrug resistance-associated protein 9-like isoform X1
gene-LOC105691578	12077.2	-0.13391	0.152637	0.0299869	0.224407	lcl|NW_020311940.1_cds_XP_012265562.1_11194	protein=cAMP-specific 3',5'-cyclic phosphodiesterase isoform X1
gene-LOC105694037	494.811	-0.133854	0.152182	0.0301091	0.224754	lcl|NW_020311991.1_cds_XP_012269774.1_20874	protein=uncharacterized protein F58A4.6
gene-LOC105685425	3373.07	-0.133425	0.0824768	0.0187137	0.17696	lcl|NW_020311980.1_cds_XP_012254908.1_18706	protein=corepressor interacting with RBPJ 1
gene-LOC105690945	22424.2	-0.133104	0.121293	0.0297164	0.223634	lcl|NW_020311302.1_cds_XP_012264553.1_1678	protein=pantothenate kinase 3 isoform X1
gene-LOC105687288	1413.28	-0.132915	0.124469	0.0315528	0.229236	lcl|NW_020311982.1_cds_XP_012258236.1_19256	protein=orphan steroid hormone receptor 2 isoform X2
gene-LOC105689583	3035.64	-0.132712	0.0668421	0.0096356	0.130011	lcl|NW_020311408.1_cds_XP_012262141.1_7810	protein=U2 snRNP-associated SURP motif-containing protein isoform X1
gene-LOC105694009	2927.81	-0.132665	0.174964	0.028877	0.221	lcl|NW_020311352.1_cds_XP_012269767.1_5377	protein=zinc finger protein Noc-like
gene-LOC105692085	5524.31	-0.13266	0.152325	0.031858	0.230674	lcl|NW_020311992.1_cds_XP_012266476.1_21269	protein=S-adenosylmethionine synthase-like isoform X1
gene-LOC105683761	4941.5	-0.132265	0.274893	0.0139066	0.154241	lcl|NW_020311962.1_cds_XP_012252040.1_13567	protein=aquaporin AQPAe.a-like isoform X1
gene-LOC105689720	2661	-0.132223	0.120781	0.0306822	0.22686	lcl|NW_020311993.1_cds_XP_012262381.1_21427	protein=protein spinster isoform X1
gene-LOC105683084	750.446	-0.132173	0.0798077	0.0176718	0.170609	lcl|NW_020311311.1_cds_XP_012250849.1_2574	protein=protein RFT1 homolog
gene-LOC105693441	791.713	-0.132031	0.12403	0.0327739	0.234294	lcl|NW_020311432.1_cds_XP_012268796.1_8503	protein=protein ARV1 isoform X1
gene-LOC105691095	11346.9	-0.13184	0.0921875	0.0250635	0.203726	lcl|NW_020311969.1_cds_XP_012264768.1_15560	protein=serine/threonine-protein kinase MARK2-like isoform X8
gene-LOC105689430	1069.49	-0.131822	0.0700153	0.0118276	0.144675	lcl|NW_020311964.1_cds_XP_012261855.1_14009	protein=ras-related protein M-Ras-like
gene-LOC105688536	5672.15	-0.131138	0.108489	0.0287459	0.220588	lcl|NW_020311450.1_cds_XP_012260361.1_9039	protein=A-kinase anchor protein 17A-like isoform X1
gene-LOC105688418	456.495	-0.131086	0.107852	0.0308918	0.227249	lcl|NW_020311974.1_cds_XP_012260158.1_16766	protein=tRNA (adenine(58)-N(1))-methyltransferase catalytic subunit TRMT61A
gene-LOC105686854	2757.41	-0.130705	0.0736395	0.0136989	0.153274	lcl|NW_020311981.1_cds_XP_012257449.1_18939	protein=telomere length and silencing protein 1 homolog
gene-LOC105684170	1361.89	-0.130335	0.113888	0.0306777	0.22686	lcl|NW_020311317.1_cds_XP_012252757.1_3223	protein=Golgi SNAP receptor complex member 1
gene-LOC105688748	311.439	-0.130213	0.223422	0.0211336	0.18909	lcl|NW_020311395.1_cds_XP_012260695.1_7217	protein=somatostatin receptor type 2-like
gene-LOC105687042	521.506	-0.130064	0.122981	0.0337116	0.238331	lcl|NW_020311978.1_cds_XP_012257778.1_18384	protein=phosphatidylinositol N-acetylglucosaminyltransferase subunit P
gene-LOC105682912	632.893	-0.129834	0.146836	0.0330768	0.235354	lcl|NW_020311298.1_cds_XP_020706316.1_1124	protein=uncharacterized protein LOC105682912
gene-LOC105683059	164.309	-0.129687	0.191022	0.0259464	0.207101	lcl|NW_020311311.1_cds_XP_012250783.1_2558	protein=uncharacterized protein LOC105683059 isoform X1
gene-LOC105689019	694.173	-0.129287	0.126947	0.0320757	0.231754	lcl|NW_020311446.1_cds_XP_012261165.1_8946	protein=immunoglobulin domain-containing protein oig-4 isoform X1
gene-LOC105684299	746.711	-0.129228	0.126781	0.0357935	0.24468	lcl|NW_020311966.1_cds_XP_012252974.1_14531	protein=high mobility group protein 20A
gene-LOC105684371	1609.95	-0.12884	0.116692	0.0289311	0.221	lcl|NW_020311301.1_cds_XP_020707032.1_1623	protein=Down syndrome cell adhesion molecule-like protein Dscam2
gene-LOC105687415	1152.38	-0.128801	0.0930109	0.0269258	0.211805	lcl|NW_020311343.1_cds_XP_012258487.1_4773	protein=girdin isoform X1
gene-LOC105691055	327.19	-0.128521	0.247342	0.0157156	0.16167	lcl|NW_020311984.1_cds_XP_025602894.1_19843	protein=Krueppel-like factor luna
gene-LOC105685554	3751.52	-0.128493	0.0896025	0.0257222	0.20597	lcl|NW_020311401.1_cds_XP_012255190.1_7511	protein=autophagy-related protein 2 homolog A
gene-LOC105689882	2607.39	-0.128329	0.057197	0.00579304	0.0991105	lcl|NW_020311961.1_cds_XP_012262667.1_13415	protein=UPF0184 protein C9orf16
gene-LOC105684574	705.594	-0.128232	0.101872	0.0307563	0.227077	lcl|NW_020311948.1_cds_XP_012253455.1_12046	protein=RYamide receptor-like isoform X1
gene-LOC105683052	736.559	-0.128206	0.100635	0.0305684	0.226658	lcl|NW_020311311.1_cds_XP_012250771.1_2561	protein=anaphase-promoting complex subunit 2
gene-LOC105687579	2702.95	-0.128084	0.0833902	0.0229223	0.195592	lcl|NW_020311973.1_cds_XP_012258776.1_16503	protein=zinc finger protein Rlf-like
gene-LOC105691390	1910.21	-0.128042	0.0712052	0.0148645	0.158623	lcl|NW_020311985.1_cds_XP_012265251.1_20211	protein=uncharacterized protein LOC105691390 isoform X1
gene-LOC105684570	513.909	-0.12782	0.124893	0.037655	0.2511	lcl|NW_020311948.1_cds_XP_012253449.1_12036	protein=probable ATP-dependent RNA helicase DDX43
gene-LOC105684744	13622.4	-0.127805	0.0760644	0.0278512	0.216177	lcl|NW_020311403.1_cds_XP_012253787.1_7724	protein=monocarboxylate transporter 3 isoform X2
gene-LOC105690284	1389.06	-0.127746	0.0517607	0.00332523	0.0764351	lcl|NW_020311327.1_cds_XP_012263380.1_3839	protein=YTH domain-containing protein 1
gene-LOC105687065	898.218	-0.127744	0.260588	0.0126396	0.148296	lcl|NW_020311978.1_cds_XP_012257841.1_18143	protein=retinol dehydrogenase 13 isoform X2
gene-LOC105693335	912.938	-0.127294	0.0906387	0.027503	0.214295	lcl|NW_020311432.1_cds_XP_012268600.1_8592	protein=ras association domain-containing protein 4
gene-LOC105692894	2724.5	-0.12665	0.0571739	0.00634413	0.104062	lcl|NW_020311323.1_cds_XP_012267855.1_3466	protein=uncharacterized protein LOC105692894 isoform X1
gene-LOC105690559	12783	-0.126531	0.0934863	0.0324159	0.23305	lcl|NW_020311305.1_cds_XP_025602937.1_2002	protein=tetraspanin-12-like
gene-LOC105685200	456.711	-0.126239	0.253498	0.0133281	0.151936	lcl|NW_020311984.1_cds_XP_012254509.1_19950	protein=uncharacterized protein CG4449
gene-LOC105689873	2121.38	-0.126221	0.0725274	0.0164292	0.165057	lcl|NW_020311961.1_cds_XP_012262653.1_13462	protein=cysteine protease ATG4B
gene-LOC105685976	955.949	-0.126008	0.0714449	0.0158833	0.162471	lcl|NW_020311353.1_cds_XP_012255910.1_5441	protein=transmembrane protein 39A isoform X1
gene-LOC105685530	1053.42	-0.126003	0.125884	0.0366502	0.248494	lcl|NW_020311401.1_cds_XP_012255120.1_7444	protein=nucleolar protein of 40 kDa-like
gene-LOC105687562	8517.73	-0.125881	0.140089	0.0339687	0.238959	lcl|NW_020311973.1_cds_XP_012258739.1_16426	protein=cytochrome b5-like
gene-LOC105684722	4255.14	-0.1258	0.0586622	0.00868677	0.123485	lcl|NW_020311397.1_cds_XP_020707289.1_7318	protein=transmembrane and coiled-coil domains protein 2 isoform X1
gene-LOC105683699	984.563	-0.125647	0.0902764	0.0283311	0.218397	lcl|NW_020311962.1_cds_XP_012251895.1_13606	protein=importin-13
gene-LOC112694906	669.973	-0.125638	0.179238	0.0291	0.221628	lcl|NW_020311559.1_cds_XP_025602218.1_10045	protein=LOW QUALITY PROTEIN: uncharacterized protein LOC112694906] transl_except=(pos:403..405,aa:Other),(pos:616..618,aa:Other),(pos:682..684,aa:Other),(pos:718..720,aa:Other),(pos:1012..1014,aa:Other)
gene-LOC105691387	3194.58	-0.125422	0.153465	0.0329832	0.235293	lcl|NW_020311315.1_cds_XP_012265248.1_3102	protein=D-2-hydroxyglutarate dehydrogenase, mitochondrial
gene-LOC105685956	459.972	-0.125215	0.17123	0.0313534	0.228145	lcl|NW_020311285.1_cds_XP_012255881.1_37	protein=poly(ADP-ribose) glycohydrolase ARH3 isoform X2
gene-LOC105690639	890.658	-0.125089	0.0715597	0.0170214	0.168009	lcl|NW_020311977.1_cds_XP_012264044.1_17613	protein=ATP-dependent DNA helicase MPH1 isoform X1
gene-LOC105693475	1957.12	-0.12466	0.0946886	0.0312796	0.228145	lcl|NW_020311432.1_cds_XP_012268852.1_8360	protein=calmodulin-like protein 4
gene-LOC105688408	3144.54	-0.124436	0.245868	0.0164032	0.16496	lcl|NW_020311965.1_cds_XP_012260127.1_14224	protein=short/branched chain specific acyl-CoA dehydrogenase, mitochondrial
gene-LOC105692445	1807.85	-0.123942	0.0702304	0.016672	0.166835	lcl|NW_020311356.1_cds_XP_012267083.1_5576	protein=upstream stimulatory factor 1
gene-LOC105691424	337.944	-0.12392	0.153507	0.034805	0.241822	lcl|NW_020311955.1_cds_XP_012265309.1_12464	protein=organic cation transporter 1-like
gene-LOC105684429	442.359	-0.123393	0.261662	0.011336	0.140653	lcl|NW_020311300.1_cds_XP_012253175.1_1558	protein=G1/S-specific cyclin-E1
gene-LOC105684119	3156.13	-0.123092	0.182397	0.029787	0.223667	lcl|NW_020311448.1_cds_XP_012252673.1_8980	protein=uncharacterized protein LOC105684119 isoform X2
gene-LOC105689806	10259.8	-0.123086	0.0624086	0.0103446	0.134348	lcl|NW_020311961.1_cds_XP_012262535.1_13410	protein=dnaJ homolog subfamily A member 2-like
gene-LOC105693155	2498.81	-0.122875	0.0969414	0.0324975	0.233279	lcl|NW_020311983.1_cds_XP_012268315.1_19612	protein=blood vessel epicardial substance-like isoform X1
gene-LOC105683513	1586.15	-0.122651	0.0776605	0.0230558	0.196235	lcl|NW_020311975.1_cds_XP_012251584.1_17122	protein=PDZ and LIM domain protein Zasp
gene-LOC105692268	893.841	-0.122479	0.102107	0.036273	0.247063	lcl|NW_020311312.1_cds_XP_012266769.1_2772	protein=CXXC-type zinc finger protein 1-like isoform X1
gene-LOC105689128	617.586	-0.1222	0.148899	0.0349807	0.242328	lcl|NW_020311304.1_cds_XP_012261362.1_1873	protein=thyroid adenoma-associated protein homolog isoform X1
gene-LOC105693345	971.192	-0.121974	0.125747	0.0382547	0.252158	lcl|NW_020311946.1_cds_XP_012268611.1_11940	protein=ankyrin repeat and death domain-containing protein 1A-like isoform X2
gene-LOC105693161	1556.39	-0.121959	0.0895269	0.0321205	0.231913	lcl|NW_020311983.1_cds_XP_012268330.1_19548	protein=vacuolar protein sorting-associated protein 13B isoform X1
gene-LOC105687505	17946.8	-0.121789	0.099862	0.0246544	0.202647	lcl|NW_020311973.1_cds_XP_012258617.1_16390	protein=very low-density lipoprotein receptor isoform X1
gene-LOC105688815	570.806	-0.121517	0.104342	0.0357688	0.24468	lcl|NW_020311971.1_cds_XP_012260789.1_15965	protein=regulator of chromosome condensation
gene-LOC105687698	714.345	-0.121195	0.204275	0.0204013	0.185811	lcl|NW_020311367.1_cds_XP_012258961.1_6117	protein=G-protein coupled receptor Mth2-like isoform X1
gene-LOC105693423	349.22	-0.121008	0.128943	0.0399279	0.257035	lcl|NW_020311432.1_cds_XP_012268767.1_8547	protein=tRNA (guanine-N(7)-)-methyltransferase
gene-LOC105685384	1909.4	-0.120959	0.0650308	0.0150735	0.159696	lcl|NW_020311401.1_cds_XP_012254835.1_7487	protein=uncharacterized protein LOC105685384
gene-LOC105688940	2099.82	-0.120947	0.110657	0.0393807	0.256228	lcl|NW_020311418.1_cds_XP_012261021.1_8029	protein=cytoplasmic tRNA 2-thiolation protein 2-A
gene-LOC105687094	379.515	-0.120387	0.0836218	0.0300235	0.224407	lcl|NW_020311978.1_cds_XP_012257887.1_18428	protein=solute carrier family 35 member E3-like
gene-LOC105690356	1700.49	-0.120226	0.138491	0.0396207	0.256961	lcl|NW_020311971.1_cds_XP_012263505.1_16055	protein=replication factor C subunit 1 isoform X1
gene-LOC105693669	1511.95	-0.119805	0.0656083	0.0150034	0.15959	lcl|NW_020311971.1_cds_XP_012269171.1_16176	protein=uncharacterized protein LOC105693669 isoform X1
gene-LOC105686453	1415.95	-0.119795	0.111388	0.0398353	0.257035	lcl|NW_020311966.1_cds_XP_012256729.1_14708	protein=uncharacterized protein LOC105686453
gene-LOC105684504	1312.2	-0.119712	0.0999751	0.0388923	0.254802	lcl|NW_020311475.1_cds_XP_012253321.1_9384	protein=membrane-associated guanylate kinase, WW and PDZ domain-containing protein 1-like isoform X1
gene-LOC105683707	896.723	-0.119681	0.0918328	0.0347631	0.241697	lcl|NW_020311962.1_cds_XP_012251908.1_13655	protein=uncharacterized protein LOC105683707
gene-LOC105683240	12133	-0.11961	0.0748689	0.0256243	0.205501	lcl|NW_020311349.1_cds_XP_012251122.1_5269	protein=myosin-2 essential light chain isoform X2
gene-LOC105690435	4075.64	-0.1193	0.0758788	0.0236497	0.19801	lcl|NW_020311433.1_cds_XP_020710603.1_8656	protein=uncharacterized protein LOC105690435
gene-LOC105686020	15533.9	-0.119229	0.103622	0.0449575	0.272809	lcl|NW_020311353.1_cds_XP_012255974.1_5451	protein=60S ribosomal protein L37
gene-LOC105687871	1820.73	-0.119054	0.134211	0.0401262	0.257647	lcl|NW_020311411.1_cds_XP_012259209.1_7870	protein=CCR4-NOT transcription complex subunit 6-like isoform X1
gene-LOC105690085	1280.37	-0.118942	0.0660925	0.017357	0.169343	lcl|NW_020311338.1_cds_XP_012263032.1_4564	protein=antichymotrypsin-2-like isoform X1
gene-LOC105691897	2673.7	-0.118917	0.0751682	0.0239706	0.199663	lcl|NW_020311513.1_cds_XP_012266127.1_9853	protein=uncharacterized protein LOC105691897 isoform X1
gene-LOC105686861	2293.42	-0.118903	0.0570342	0.010478	0.135286	lcl|NW_020311981.1_cds_XP_012257466.1_18972	protein=DNA repair protein complementing XP-G cells
gene-LOC105691980	4127.39	-0.11886	0.0840921	0.0313478	0.228145	lcl|NW_020311513.1_cds_XP_012266257.1_9902	protein=polyadenylate-binding protein-interacting protein 2B
gene-LOC105685349	442.822	-0.118755	0.104462	0.0406204	0.258974	lcl|NW_020311401.1_cds_XP_012254757.1_7471	protein=RAB6A-GEF complex partner protein 2
gene-LOC105693488	5242.51	-0.118709	0.0899774	0.034946	0.242303	lcl|NW_020311432.1_cds_XP_012268874.1_8348	protein=protein fem-1 homolog CG6966 isoform X1
gene-LOC105684086	10801.4	-0.118619	0.0807744	0.030959	0.227249	lcl|NW_020311925.1_cds_XP_012252619.1_10530	protein=RNA-binding protein Rsf1 isoform X2
gene-LOC105689153	390.88	-0.118615	0.104094	0.0382827	0.252158	lcl|NW_020311980.1_cds_XP_012261393.1_18848	protein=uncharacterized protein PF11_0207
gene-LOC105691620	6912.95	-0.118287	0.0611338	0.0139375	0.154241	lcl|NW_020311940.1_cds_XP_012265659.1_11160	protein=RNA-binding protein 39 isoform X1
gene-LOC105693780	2686.46	-0.117986	0.0797324	0.0290279	0.221245	lcl|NW_020311365.1_cds_XP_012269344.1_6011	protein=ras-related protein Ral-a isoform X1
gene-LOC105692622	18282.5	-0.117754	0.0938819	0.0353806	0.243982	lcl|NW_020311970.1_cds_NP_001295473.1_15775	protein=60S ribosomal protein L32] exception=annotated by transcript or proteomic data
gene-LOC105684112	18540.8	-0.117438	0.111936	0.0427989	0.265743	lcl|NW_020311448.1_cds_XP_012252660.1_9029	protein=filamin-A isoform X1
gene-LOC105687262	884.91	-0.117045	0.210592	0.0186705	0.176881	lcl|NW_020311982.1_cds_XP_012258152.1_19324	protein=cyclin-dependent kinase 20
gene-LOC105690878	616.266	-0.11704	0.0688738	0.0200954	0.184017	lcl|NW_020311308.1_cds_XP_012264450.1_2205	protein=uncharacterized protein LOC105690878
gene-LOC105688631	4045.8	-0.116724	0.198369	0.0215869	0.190615	lcl|NW_020311953.1_cds_XP_012260518.1_12256	protein=probable phosphoserine aminotransferase
gene-LOC105688433	1168.91	-0.116674	0.0566582	0.0106638	0.135973	lcl|NW_020311970.1_cds_XP_012260187.1_15580	protein=TBC1 domain family member 13 isoform X2
gene-LOC105692728	13099.7	-0.116629	0.0815814	0.0361843	0.246837	lcl|NW_020311994.1_cds_XP_012267558.1_21807	protein=60S ribosomal protein L37a
gene-LOC105691295	502.908	-0.116195	0.0835084	0.0341597	0.239804	lcl|NW_020311918.1_cds_XP_012265100.1_10384	protein=zinc finger protein 286A
gene-LOC105693118	520.208	-0.116186	0.232738	0.0124633	0.147139	lcl|NW_020311380.1_cds_XP_012268241.1_6773	protein=monocarboxylate transporter 12 isoform X1
gene-LOC105691696	2131.96	-0.11597	0.163221	0.0397145	0.257035	lcl|NW_020311393.1_cds_XP_012265792.1_7177	protein=gametogenetin-binding protein 2-like
gene-LOC105688470	2486.76	-0.115939	0.152533	0.0368938	0.248523	lcl|NW_020311965.1_cds_XP_012260252.1_14130	protein=rho-related BTB domain-containing protein 1 isoform X1
gene-LOC105693644	25961.7	-0.115911	0.0924284	0.0393472	0.256174	lcl|NW_020311987.1_cds_XP_012269163.1_20371	protein=60S ribosomal protein L5
gene-LOC105686839	4240.28	-0.115747	0.0829422	0.0336594	0.238331	lcl|NW_020311932.1_cds_XP_012257417.1_10713	protein=inositol polyphosphate 5-phosphatase OCRL-1 isoform X1
gene-LOC105690397	466.249	-0.115652	0.0878434	0.0375606	0.250824	lcl|NW_020311293.1_cds_XP_012263583.1_855	protein=tyrosine-protein kinase hopscotch isoform X1
gene-LOC105692270	27358.2	-0.115556	0.0668168	0.0201546	0.184227	lcl|NW_020311312.1_cds_XP_012266772.1_2675	protein=60S acidic ribosomal protein P2
gene-LOC105684577	21599.5	-0.115288	0.0673815	0.0215512	0.190501	lcl|NW_020311976.1_cds_XP_020707179.1_17324	protein=40S ribosomal protein S12
gene-LOC105685197	2816.9	-0.115213	0.131523	0.0436001	0.267701	lcl|NW_020311984.1_cds_XP_012254505.1_19946	protein=serine/threonine-protein kinase pelle isoform X1
gene-LOC105684427	2204.4	-0.115095	0.135599	0.0422385	0.264712	lcl|NW_020311975.1_cds_XP_012253174.1_16965	protein=cap-specific mRNA (nucleoside-2'-O-)-methyltransferase 2 isoform X1
gene-LOC105694148	8870.06	-0.114931	0.0848004	0.0438268	0.268225	lcl|NW_020311298.1_cds_XP_012269961.1_1298	protein=fatty acid hydroxylase domain-containing protein 2 isoform X1
gene-LOC105684879	1195.35	-0.114895	0.136722	0.0430403	0.266199	lcl|NW_020311980.1_cds_XP_012254001.1_18714	protein=sporulation-specific protein 15-like
gene-LOC105684491	2175.39	-0.114845	0.105892	0.0443362	0.270461	lcl|NW_020311941.1_cds_XP_012253295.1_11442	protein=2-hydroxyacyl-CoA lyase 1
gene-LOC105689137	973.031	-0.114264	0.082894	0.0363392	0.247063	lcl|NW_020311980.1_cds_XP_012261370.1_18773	protein=proto-oncogene tyrosine-protein kinase receptor Ret
gene-LOC105692382	5036.93	-0.11412	0.0937913	0.041936	0.264369	lcl|NW_020311357.1_cds_XP_012266972.1_5608	protein=myosin regulatory light chain sqh
gene-LOC105686747	3371.06	-0.114097	0.10717	0.0430279	0.266199	lcl|NW_020311976.1_cds_XP_012257281.1_17433	protein=synaptotagmin 1 isoform X1
gene-LOC105692762	1011.02	-0.113493	0.102143	0.0449803	0.272809	lcl|NW_020311994.1_cds_XP_012267615.1_21766	protein=cardioacceleratory peptide receptor-like isoform X1
gene-LOC105691010	882.552	-0.113488	0.0798119	0.0345486	0.241354	lcl|NW_020311412.1_cds_XP_012264665.1_7886	protein=DNA-directed RNA polymerase II subunit RPB7
gene-LOC105687630	805.666	-0.11341	0.110878	0.0497988	0.287211	lcl|NW_020311986.1_cds_XP_012258842.1_20333	protein=probable cleavage and polyadenylation specificity factor subunit 2
gene-LOC105691663	3407.68	-0.113058	0.0787945	0.033688	0.238331	lcl|NW_020311393.1_cds_XP_012265721.1_7101	protein=sorting nexin-29 isoform X1
gene-LOC105684901	1586.42	-0.112286	0.0440413	0.00345947	0.0770739	lcl|NW_020311419.1_cds_XP_012254033.1_8109	protein=uncharacterized protein LOC105684901 isoform X1
gene-LOC105689688	2016.34	-0.112123	0.10227	0.0472043	0.279504	lcl|NW_020311959.1_cds_XP_012262308.1_13107	protein=transmembrane protein 170A
gene-LOC105688284	452.731	-0.112011	0.0788501	0.0357956	0.24468	lcl|NW_020311304.1_cds_XP_020709547.1_1782	protein=multiple coagulation factor deficiency protein 2 homolog isoform X1
gene-LOC105692381	98.0596	-0.112004	0.143475	0.0422777	0.264712	lcl|NW_020311887.1_cds_XP_012266971.1_10121	protein=U2 small nuclear ribonucleoprotein auxiliary factor 35 kDa subunit-related protein 1
gene-LOC105687573	2837.59	-0.111795	0.0963919	0.0475087	0.280814	lcl|NW_020311973.1_cds_XP_012258756.1_16410	protein=transmembrane protein adipocyte-associated 1 homolog isoform X1
gene-LOC105689000	726.912	-0.111588	0.233279	0.00858594	0.122932	lcl|NW_020311988.1_cds_XP_012261112.1_20676	protein=uncharacterized protein LOC105689000
gene-LOC105693435	653.928	-0.111546	0.0806753	0.0377504	0.2511	lcl|NW_020311432.1_cds_XP_012268782.1_8447	protein=lys-63-specific deubiquitinase BRCC36-like
gene-LOC105685626	2990.91	-0.111204	0.0557424	0.0127323	0.148745	lcl|NW_020311943.1_cds_XP_012255317.1_11731	protein=active breakpoint cluster region-related protein
gene-LOC105690566	3139.44	-0.111164	0.103204	0.0464778	0.276981	lcl|NW_020311977.1_cds_XP_012263857.1_17944	protein=polypyrimidine tract-binding protein 1 isoform X2
gene-LOC105690377	7201.57	-0.111005	0.0434679	0.00382323	0.0810798	lcl|NW_020311971.1_cds_XP_012263533.1_16082	protein=cytoplasmic dynein 1 intermediate chain isoform X8
gene-LOC105683790	256.772	-0.110791	0.107167	0.049857	0.287211	lcl|NW_020311962.1_cds_XP_012252109.1_13548	protein=uncharacterized protein LOC105683790
gene-LOC105693189	2174.71	-0.11076	0.0886367	0.0456883	0.274658	lcl|NW_020311993.1_cds_XP_012268380.1_21472	protein=kinesin-related protein 12
gene-LOC105688997	8328.58	-0.110553	0.193089	0.0197502	0.181878	lcl|NW_020311988.1_cds_XP_012261106.1_20736	protein=elongation of very long chain fatty acids protein AAEL008004-like
gene-LOC105689539	1614.95	-0.110507	0.0642423	0.0231672	0.197016	lcl|NW_020311957.1_cds_XP_012262041.1_12732	protein=inhibitor of nuclear factor kappa-B kinase subunit beta-like isoform X1
gene-LOC105684006	556.496	-0.110505	0.101669	0.0488338	0.284113	lcl|NW_020311292.1_cds_XP_012252476.1_502	protein=uncharacterized protein CG10915
gene-LOC105693052	3611.1	-0.110306	0.040323	0.0018303	0.0539992	lcl|NW_020311323.1_cds_XP_012268134.1_3488	protein=xylosyltransferase oxt
gene-LOC105687575	2032.71	-0.110198	0.0751223	0.037019	0.248779	lcl|NW_020311973.1_cds_XP_012258767.1_16575	protein=ubiA prenyltransferase domain-containing protein 1 homolog
gene-LOC105685558	8274.68	-0.109753	0.0784088	0.0381206	0.252147	lcl|NW_020311503.1_cds_XP_012255212.1_9606	protein=KICSTOR complex protein SZT2-like isoform X2
gene-LOC105687142	2882.14	-0.109469	0.0729126	0.0318028	0.230605	lcl|NW_020311978.1_cds_XP_012257963.1_18238	protein=synaptobrevin homolog YKT6
gene-LOC105687015	528.359	-0.1093	0.0914914	0.0476682	0.280964	lcl|NW_020311978.1_cds_XP_012257743.1_18163	protein=lipid storage droplets surface-binding protein 2-like
gene-LOC105685158	21151.3	-0.109267	0.0599337	0.0175621	0.170035	lcl|NW_020311984.1_cds_XP_012254438.1_19905	protein=40S ribosomal protein S19a
gene-LOC105693786	13660.7	-0.109211	0.0668453	0.0264058	0.209777	lcl|NW_020311365.1_cds_XP_012269358.1_5985	protein=40S ribosomal protein S9 isoform X1
gene-LOC105684898	3652.93	-0.109041	0.0788603	0.0382786	0.252158	lcl|NW_020311419.1_cds_XP_012254025.1_8117	protein=tudor domain-containing protein 7B-like isoform X1
gene-LOC105693385	1324.32	-0.108859	0.0749633	0.0347409	0.241697	lcl|NW_020311343.1_cds_XP_012268671.1_4766	protein=adapter molecule Crk
gene-LOC105694055	1571.41	-0.108823	0.0597547	0.0221449	0.192521	lcl|NW_020311991.1_cds_XP_012269809.1_20892	protein=rab-like protein 6
gene-LOC105693125	258.511	-0.108771	0.193661	0.0196036	0.181481	lcl|NW_020311380.1_cds_XP_012268253.1_6746	protein=uncharacterized protein LOC105693125
gene-LOC105692443	1349.37	-0.108728	0.0764866	0.0376798	0.2511	lcl|NW_020311356.1_cds_XP_012267078.1_5572	protein=hormone-sensitive lipase isoform X1
gene-LOC105690653	3978.33	-0.108479	0.041445	0.00310861	0.0742679	lcl|NW_020311977.1_cds_XP_012264071.1_17641	protein=YTH domain-containing family protein 1
gene-LOC105693585	1449.54	-0.108435	0.140322	0.0459265	0.275476	lcl|NW_020311918.1_cds_XP_012269040.1_10273	protein=leucine-rich melanocyte differentiation-associated protein-like
gene-LOC105687637	2061.18	-0.107888	0.135027	0.0456631	0.274658	lcl|NW_020311364.1_cds_XP_012258854.1_5895	protein=TGF-beta receptor type-1 isoform X1
gene-LOC105686851	2542.62	-0.107848	0.0815736	0.0435386	0.267485	lcl|NW_020311981.1_cds_XP_012257442.1_18930	protein=zinc finger protein on ecdysone puffs isoform X1
gene-LOC105686060	4746.99	-0.107799	0.141282	0.041798	0.263991	lcl|NW_020311353.1_cds_XP_012256044.1_5392	protein=probable hydroxyacid-oxoacid transhydrogenase, mitochondrial
gene-LOC105693500	5072.82	-0.107699	0.0847397	0.0452489	0.27368	lcl|NW_020311432.1_cds_XP_012268897.1_8556	protein=MICAL-like protein 1 isoform X2
gene-LOC105692803	1462.57	-0.107698	0.0857859	0.0461878	0.276065	lcl|NW_020311984.1_cds_XP_012267679.1_20152	protein=annulin isoform X1
gene-LOC105693467	53451	-0.107403	0.088073	0.0482203	0.283039	lcl|NW_020311432.1_cds_XP_012268839.1_8357	protein=60S ribosomal protein L4
gene-LOC105684774	362.085	-0.107183	0.149994	0.0402996	0.258065	lcl|NW_020311980.1_cds_XP_012253826.1_18716	protein=uncharacterized protein LOC105684774 isoform X2
gene-LOC105694035	2968.39	-0.106917	0.0896267	0.0489542	0.284113	lcl|NW_020311991.1_cds_XP_012269772.1_20876	protein=bleomycin hydrolase isoform X1
gene-LOC105688302	1017.7	-0.106668	0.07336	0.0379978	0.252084	lcl|NW_020311974.1_cds_XP_020709273.1_16904	protein=uncharacterized protein LOC105688302 isoform X1
gene-LOC105686232	1069.01	-0.10659	0.0887413	0.0494125	0.285899	lcl|NW_020311995.1_cds_XP_012256295.1_21883	protein=sorting nexin-16
gene-LOC105687790	1312.32	-0.106426	0.101732	0.0460349	0.275476	lcl|NW_020311309.1_cds_XP_020709070.1_2395	protein=G-protein-signaling modulator 2 isoform X1
gene-LOC105689476	1000.15	-0.10638	0.0776572	0.0431518	0.266401	lcl|NW_020311993.1_cds_XP_012261933.1_21408	protein=probable ATP-dependent RNA helicase DDX47
gene-LOC105690687	600.048	-0.106229	0.14894	0.0391732	0.255369	lcl|NW_020311306.1_cds_XP_012264130.1_2045	protein=protein NRDE2 homolog
gene-LOC105683067	5554.1	-0.106026	0.0523156	0.0134971	0.152611	lcl|NW_020311311.1_cds_XP_012250801.1_2490	protein=SAFB-like transcription modulator isoform X1
gene-LOC105691443	1032.48	-0.106009	0.134347	0.0457072	0.274658	lcl|NW_020311955.1_cds_XP_012265335.1_12504	protein=zinc transporter 6-like
gene-LOC105685680	6999.92	-0.105528	0.0821123	0.0471142	0.279273	lcl|NW_020311424.1_cds_XP_012255438.1_8179	protein=uncharacterized protein LOC105685680
gene-LOC105692715	619.673	-0.105096	0.144573	0.0424205	0.26492	lcl|NW_020311323.1_cds_XP_012267530.1_3496	protein=ribosomal RNA-processing protein 7 homolog A
gene-LOC105691309	1075.04	-0.104957	0.0712643	0.0381551	0.252147	lcl|NW_020311918.1_cds_XP_012265132.1_10396	protein=protein SPT2 homolog
gene-LOC105688610	1143.69	-0.104571	0.081722	0.0492579	0.285167	lcl|NW_020311953.1_cds_XP_012260478.1_12263	protein=WD40 repeat-containing protein SMU1
gene-LOC105683543	36979.9	-0.103296	0.066376	0.0350451	0.242328	lcl|NW_020311360.1_cds_XP_012251638.1_5766	protein=60S ribosomal protein L7
gene-LOC105686410	2963.62	-0.103222	0.059402	0.0264895	0.210278	lcl|NW_020311970.1_cds_XP_012256637.1_15714	protein=probable ATP-dependent RNA helicase DDX46 isoform X1
gene-LOC105690787	1353.88	-0.102995	0.138735	0.0459562	0.275476	lcl|NW_020311950.1_cds_XP_012264292.1_12129	protein=uncharacterized protein LOC105690787
gene-LOC105693898	548.638	-0.102962	0.0738012	0.044351	0.270461	lcl|NW_020311396.1_cds_XP_012269547.1_7240	protein=zinc finger protein 93-like isoform X1
gene-LOC105683156	158.994	-0.102822	0.13548	0.0489161	0.284113	lcl|NW_020311917.1_cds_XP_012250969.1_10217	protein=protein IMPACT-like isoform X1
gene-LOC105690873	3486.77	-0.102762	0.163959	0.0285109	0.219128	lcl|NW_020311368.1_cds_XP_012264443.1_6195	protein=calcium/calmodulin-dependent protein kinase type II alpha chain-like isoform X4
gene-LOC105687838	918.436	-0.102423	0.145146	0.0428728	0.265904	lcl|NW_020311309.1_cds_XP_012259168.1_2302	protein=ADP-ribosylation factor-like protein 4C
gene-LOC105688624	571.823	-0.102103	0.152619	0.0368079	0.248523	lcl|NW_020311398.1_cds_XP_025601989.1_7359	protein=progestin and adipoQ receptor family member 4] frame=3] partial=5'
gene-LOC105689569	6899.7	-0.10168	0.197107	0.0090366	0.12635	lcl|NW_020311957.1_cds_XP_012262102.1_12698	protein=organic cation transporter protein-like isoform X1
gene-LOC105687408	22605.6	-0.10165	0.0701626	0.0381566	0.252147	lcl|NW_020311343.1_cds_XP_012258479.1_4854	protein=ubiquitin-40S ribosomal protein S27a
gene-LOC105683832	2336.52	-0.101442	0.186521	0.0160476	0.163328	lcl|NW_020311314.1_cds_XP_012252170.1_3084	protein=zinc transporter ZIP1
gene-LOC105693017	5226.59	-0.101219	0.0565316	0.0237996	0.198686	lcl|NW_020311386.1_cds_XP_012268072.1_6918	protein=septin-7 isoform X2
gene-LOC105689101	10087	-0.101154	0.134825	0.0483946	0.28357	lcl|NW_020311980.1_cds_XP_012261294.1_18789	protein=poly(U)-binding-splicing factor half pint isoform X3
gene-LOC105691478	367.751	-0.101037	0.169939	0.0231948	0.197016	lcl|NW_020311955.1_cds_XP_012265392.1_12415	protein=mitogen-activated protein kinase 15 isoform X1
gene-LOC105686469	5450.99	-0.101	0.156585	0.0325972	0.233369	lcl|NW_020311995.1_cds_XP_012256755.1_21975	protein=ribose-phosphate pyrophosphokinase 1 isoform X1
gene-LOC105684982	782.53	-0.10095	0.0633611	0.0343161	0.240071	lcl|NW_020311944.1_cds_XP_012254166.1_11791	protein=cyclin-dependent kinase 9
gene-LOC105692075	8798.21	-0.10082	0.0683222	0.038963	0.254983	lcl|NW_020311992.1_cds_XP_012266454.1_21119	protein=uncharacterized protein LOC105692075 isoform X1
gene-LOC105685023	1962.12	-0.100024	0.0690578	0.042914	0.265904	lcl|NW_020311959.1_cds_XP_012254246.1_13201	protein=Down syndrome critical region protein 3 isoform X1
gene-LOC105691346	1189.79	-0.0999854	0.163896	0.0296664	0.223634	lcl|NW_020311296.1_cds_XP_025602190.1_975	protein=LOW QUALITY PROTEIN: mushroom body large-type Kenyon cell-specific protein 1] exception=unclassified translation discrepancy
gene-LOC105692105	9837.58	-0.0999574	0.217436	0.00162416	0.0511308	lcl|NW_020311992.1_cds_XP_012266525.1_21127	protein=ornithine decarboxylase-like
gene-LOC105687653	4540.82	-0.0996932	0.0401172	0.00497016	0.092318	lcl|NW_020311986.1_cds_XP_012258884.1_20349	protein=serine/arginine-rich splicing factor 2
gene-LOC105693231	2404.24	-0.099658	0.0621224	0.0359618	0.245485	lcl|NW_020311372.1_cds_XP_012268449.1_6387	protein=splicing factor 3A subunit 1
gene-LOC105685251	1253.44	-0.0992369	0.06725	0.0424386	0.26492	lcl|NW_020311984.1_cds_XP_012254623.1_20010	protein=integrator complex subunit 6
gene-LOC105685523	136.098	-0.0991714	0.164082	0.0254575	0.204811	lcl|NW_020311934.1_cds_XP_012255106.1_10787	protein=coiled-coil domain-containing protein 137
gene-LOC105693538	1221.84	-0.0989707	0.0579489	0.0292497	0.221768	lcl|NW_020311465.1_cds_XP_012268966.1_9271	protein=histone acetyltransferase KAT8-like
gene-LOC105693212	871.415	-0.0981251	0.0663448	0.0433232	0.267038	lcl|NW_020311988.1_cds_XP_012268415.1_20639	protein=uncharacterized protein LOC105693212
gene-LOC105687095	83.5579	-0.0978678	0.187736	0.00817337	0.119214	lcl|NW_020311978.1_cds_XP_012257889.1_18431	protein=uncharacterized protein LOC105687095 isoform X1
gene-LOC105687799	1197.03	-0.0978109	0.0649256	0.0417913	0.263991	lcl|NW_020311309.1_cds_XP_012259111.1_2244	protein=myotubularin-related protein 10-B isoform X1
gene-LOC105684989	533.438	-0.0976999	0.175856	0.015614	0.161539	lcl|NW_020311944.1_cds_XP_020707471.1_11784	protein=uncharacterized protein LOC105684989
gene-LOC105692464	2959.55	-0.0976035	0.0578982	0.0300391	0.224407	lcl|NW_020311356.1_cds_XP_012267110.1_5541	protein=persulfide dioxygenase ETHE1, mitochondrial
gene-LOC105691367	2057.52	-0.0975135	0.0571643	0.0298342	0.22378	lcl|NW_020311315.1_cds_XP_012265201.1_3130	protein=CTL-like protein 1 isoform X1
gene-LOC105683884	6488.06	-0.0968077	0.184408	0.00831682	0.120958	lcl|NW_020311462.1_cds_XP_012252262.1_9210	protein=aminopeptidase N-like
gene-LOC105686120	1166.7	-0.0961918	0.0631714	0.0421394	0.264712	lcl|NW_020311358.1_cds_XP_012256165.1_5654	protein=solute carrier family 12 member 8
gene-LOC105687968	1163.56	-0.0957345	0.155582	0.0312871	0.228145	lcl|NW_020311959.1_cds_XP_012259372.1_13190	protein=probable phospholipid-transporting ATPase IF isoform X1
gene-LOC105687485	3927.76	-0.0951833	0.0430592	0.0111005	0.138921	lcl|NW_020311973.1_cds_XP_012258579.1_16339	protein=activating signal cointegrator 1 complex subunit 2 isoform X1
gene-LOC105693392	1794.69	-0.0943151	0.0611522	0.0420779	0.264712	lcl|NW_020311946.1_cds_XP_012268688.1_11837	protein=DALR anticodon-binding domain-containing protein 3 isoform X1
gene-LOC105692451	909.16	-0.093302	0.155732	0.0249074	0.202944	lcl|NW_020311288.1_cds_XP_012267089.1_336	protein=lysine-specific histone demethylase 1A
gene-LOC105688335	1380.09	-0.0928022	0.0599002	0.0431272	0.266401	lcl|NW_020311304.1_cds_XP_012259947.1_1847	protein=uncharacterized protein LOC105688335 isoform X1
gene-LOC105692584	157.442	-0.0924814	0.156234	0.0220041	0.192289	lcl|NW_020311994.1_cds_XP_020711898.1_21719	protein=protein sister of odd and bowel
gene-LOC105688199	26752.5	-0.0923077	0.141103	0.0399267	0.257035	lcl|NW_020311965.1_cds_XP_020709423.1_14039	protein=para-nitrobenzyl esterase isoform X1
gene-LOC105686960	14513.2	-0.0910491	0.152638	0.0244557	0.201867	lcl|NW_020311976.1_cds_XP_012257683.1_17384	protein=aquaporin AQPAn.G isoform X1
gene-LOC105684419	2412.38	-0.0909632	0.0554924	0.0421305	0.264712	lcl|NW_020311300.1_cds_XP_012253156.1_1540	protein=eukaryotic translation initiation factor 3 subunit J
gene-LOC105692222	1640.94	-0.0909273	0.13703	0.0437299	0.268173	lcl|NW_020311373.1_cds_XP_012266704.1_6489	protein=heat shock factor-binding protein 1
gene-LOC105689505	231.52	-0.0903833	0.145079	0.037243	0.249526	lcl|NW_020311964.1_cds_XP_012261981.1_14026	protein=arrestin domain-containing protein 3-like
gene-LOC105685025	629.501	-0.0902314	0.0593974	0.0473813	0.280224	lcl|NW_020311959.1_cds_XP_012254249.1_13198	protein=uncharacterized protein LOC105685025
gene-LOC105690576	16873.7	-0.0900627	0.0448366	0.0186348	0.176881	lcl|NW_020311977.1_cds_XP_012263913.1_17722	protein=V-type proton ATPase subunit E
gene-LOC105687165	758.965	-0.0896826	0.140645	0.0398068	0.257035	lcl|NW_020311978.1_cds_XP_012258001.1_18316	protein=uncharacterized protein LOC105687165 isoform X1
gene-LOC105693573	23436	-0.0894184	0.14187	0.0354667	0.244077	lcl|NW_020311316.1_cds_XP_012269021.1_3159	protein=uncharacterized protein LOC105693573 isoform X1
gene-LOC105683471	1545.13	-0.0893967	0.0533918	0.0367774	0.248523	lcl|NW_020311293.1_cds_XP_012251508.1_838	protein=pre-mRNA-splicing factor ATP-dependent RNA helicase PRP16 isoform X1
gene-LOC105687481	96.2398	-0.0887241	0.150818	0.0220724	0.192521	lcl|NW_020311973.1_cds_XP_012258568.1_16531	protein=blood vessel epicardial substance-like
gene-LOC105684265	3013.02	-0.0884265	0.144065	0.0293009	0.22199	lcl|NW_020311933.1_cds_XP_012252915.1_10757	protein=protein charybde-like
gene-LOC105692218	10275.4	-0.0879577	0.158378	0.0117612	0.144388	lcl|NW_020311373.1_cds_XP_012266700.1_6490	protein=group XV phospholipase A2-like
gene-LOC105690102	4295.1	-0.0879227	0.0567332	0.0455425	0.274658	lcl|NW_020311338.1_cds_XP_012263066.1_4532	protein=AP-1 complex subunit gamma-1 isoform X2
gene-LOC105686462	972.617	-0.0876053	0.141029	0.0378856	0.251669	lcl|NW_020311391.1_cds_XP_012256742.1_7023	protein=uncharacterized protein LOC105686462
gene-LOC105693997	849.828	-0.0873583	0.15956	0.00932775	0.127462	lcl|NW_020311392.1_cds_XP_012269711.1_7059	protein=hydroxylysine kinase
gene-LOC105686175	1693.43	-0.0869958	0.156292	0.0118983	0.144932	lcl|NW_020311970.1_cds_XP_012256224.2_15721	protein=cilia- and flagella-associated protein 45
gene-LOC105691400	1497.94	-0.0867751	0.0552229	0.0422712	0.264712	lcl|NW_020311993.1_cds_XP_012265272.1_21490	protein=ecto-NOX disulfide-thiol exchanger 2
gene-LOC105684359	25260.6	-0.0857415	0.152024	0.0139986	0.154521	lcl|NW_020311301.1_cds_XP_020707030.1_1621	protein=cytochrome P450 9e2-like	p450
gene-LOC105683343	631.513	-0.0847512	0.14103	0.0305727	0.226658	lcl|NW_020311373.1_cds_XP_012251302.1_6506	protein=maltase 2-like isoform X1
gene-LOC105693672	4893.85	-0.0842566	0.0545392	0.0495779	0.286302	lcl|NW_020311461.1_cds_XP_012269175.1_9207	protein=E3 ubiquitin-protein ligase listerin
gene-LOC105688226	2698.76	-0.0839732	0.135516	0.0362575	0.247063	lcl|NW_020311974.1_cds_XP_020709409.1_16732	protein=dynein heavy chain 2, axonemal isoform X1
gene-LOC105690901	6960.03	-0.0834326	0.136835	0.0326057	0.233369	lcl|NW_020311303.1_cds_XP_012264476.1_1739	protein=uncharacterized protein LOC105690901
gene-LOC105692912	8606.22	-0.083332	0.136606	0.0328118	0.2344	lcl|NW_020311972.1_cds_XP_012267868.1_16265	protein=T-complex protein 11-like protein 1 isoform X1
gene-LOC105689661	1262.46	-0.0832597	0.134196	0.0373197	0.249874	lcl|NW_020311401.1_cds_XP_012262255.2_7412	protein=chitobiosyldiphosphodolichol beta-mannosyltransferase
gene-LOC105683324	5158.66	-0.0820629	0.0482935	0.0399359	0.257035	lcl|NW_020311441.1_cds_XP_012251277.1_8897	protein=GTPase-activating protein isoform X2
gene-LOC105692120	2760.3	-0.0812793	0.049661	0.0476727	0.280964	lcl|NW_020311992.1_cds_XP_020711502.1_21105	protein=uncharacterized protein LOC105692120 isoform X2
gene-LOC105693892	8625.4	-0.0806028	0.139638	0.0142332	0.156319	lcl|NW_020311988.1_cds_XP_012269533.1_20598	protein=eukaryotic translation initiation factor 4E-binding protein 1 isoform X1
gene-LOC105689858	1144.91	-0.0803655	0.132871	0.0330136	0.235344	lcl|NW_020311961.1_cds_XP_012262621.1_13537	protein=uncharacterized protein LOC105689858 isoform X1
gene-LOC105691665	1915.96	-0.0798356	0.0464319	0.0413568	0.262435	lcl|NW_020311393.1_cds_XP_012265725.1_7105	protein=probable E3 ubiquitin-protein ligase MGRN1 isoform X1
gene-LOC105688041	1956.08	-0.0794509	0.0454586	0.0387986	0.254399	lcl|NW_020311979.1_cds_XP_012259484.1_18564	protein=F-box-like/WD repeat-containing protein TBL1XR1 isoform X2
gene-LOC105690164	2688.33	-0.0792443	0.141583	0.0120489	0.145306	lcl|NW_020311299.1_cds_XP_012263161.1_1459	protein=uncharacterized protein LOC105690164
gene-LOC105684329	5511.35	-0.0786682	0.138338	0.0163453	0.164648	lcl|NW_020311301.1_cds_XP_012253036.1_1619	protein=uncharacterized protein LOC105684329
gene-LOC105688406	649.37	-0.0781893	0.132198	0.0270717	0.212404	lcl|NW_020311965.1_cds_XP_012260119.1_14240	protein=titin isoform X1
gene-LOC105694001	54.537	-0.0779681	0.140476	0.010166	0.133661	lcl|NW_020311991.1_cds_XP_020706206.1_20862	protein=loricrin-like
gene-LOC105685668	6917.47	-0.0775176	0.0469649	0.0483919	0.28357	lcl|NW_020311424.1_cds_XP_012255412.1_8198	protein=aspartate--tRNA ligase, cytoplasmic isoform X1
gene-LOC105687680	104.198	-0.077383	0.127062	0.0396455	0.256961	lcl|NW_020311367.1_cds_XP_012258921.1_6160	protein=uncharacterized protein LOC105687680
gene-LOC105690647	5069.76	-0.0773309	0.127889	0.0370334	0.248779	lcl|NW_020311977.1_cds_XP_012264059.1_17852	protein=putative fatty acyl-CoA reductase CG5065
gene-LOC105684115	655.602	-0.0773257	0.124845	0.042243	0.264712	lcl|NW_020311448.1_cds_XP_012252663.1_9009	protein=importin-4-like isoform X1
gene-LOC105684462	432.646	-0.0771325	0.123317	0.049881	0.287211	lcl|NW_020311386.1_cds_XP_012253231.1_6929	protein=heat shock protein 70 A1-like	hsp
gene-LOC105687997	129.525	-0.0768705	0.128339	0.034449	0.240834	lcl|NW_020311291.1_cds_XP_012259409.1_484	protein=nose resistant to fluoxetine protein 6-like
gene-LOC105685066	3647.43	-0.0765652	0.14306	0.00301489	0.0736431	lcl|NW_020311967.1_cds_XP_012254303.1_15319	protein=fatty acid synthase-like
gene-LOC105691538	103069	-0.0762166	0.136413	0.0121138	0.145475	lcl|NW_020311940.1_cds_XP_025602371.1_11172	protein=uncharacterized protein LOC105691538
gene-LOC105684884	341.392	-0.0757791	0.129867	0.0266057	0.210704	lcl|NW_020311527.1_cds_XP_020707388.1_9960	protein=uncharacterized protein LOC105684884 isoform X1
gene-LOC105690087	81824.2	-0.0751605	0.133589	0.0146294	0.156907	lcl|NW_020311373.1_cds_XP_012263036.1_6413	protein=alpha-glucosidase-like
gene-LOC105684345	23409.2	-0.0751511	0.135547	0.011508	0.142112	lcl|NW_020311301.1_cds_XP_012253052.1_1617	protein=cytochrome P450 9e2-like	p450
gene-LOC105691123	559.167	-0.0744093	0.123636	0.0429566	0.266006	lcl|NW_020311969.1_cds_XP_012264831.1_15506	protein=uncharacterized protein LOC105691123
gene-LOC105683954	164.612	-0.0738546	0.131684	0.0144412	0.156741	lcl|NW_020311292.1_cds_XP_012252381.1_663	protein=ubiquitin-like-conjugating enzyme ATG10 isoform X1
gene-LOC105689437	8155.88	-0.0737665	0.131542	0.0144899	0.156741	lcl|NW_020311313.1_cds_XP_012261868.1_2936	protein=pyruvate dehydrogenase (acetyl-transferring) kinase, mitochondrial
gene-LOC105693471	314.684	-0.0733335	0.131755	0.0123406	0.146655	lcl|NW_020311432.1_cds_XP_020712197.1_8377	protein=uncharacterized protein LOC105693471
gene-LOC105694091	4783.78	-0.0732646	0.0437159	0.0488531	0.284113	lcl|NW_020311298.1_cds_XP_012269868.1_1315	protein=eukaryotic translation initiation factor 3 subunit M
gene-LOC105690474	3213.59	-0.0720917	0.0412585	0.0339942	0.238973	lcl|NW_020311977.1_cds_XP_012263681.1_17783	protein=RNA-binding protein 26 isoform X1
gene-LOC105685483	15550.8	-0.0703528	0.117517	0.0487735	0.284113	lcl|NW_020311401.1_cds_XP_012255021.1_7431	protein=neuromodulin
gene-LOC105686082	803.852	-0.0698558	0.116716	0.0495952	0.286302	lcl|NW_020311353.1_cds_XP_012256105.1_5387	protein=chondroadherin-like protein
gene-LOC105689652	628.277	-0.0697349	0.11717	0.0457085	0.274658	lcl|NW_020311477.1_cds_XP_012262247.1_9435	protein=uncharacterized protein LOC105689652
gene-LOC105693228	2413.25	-0.0697242	0.0354285	0.0290031	0.221222	lcl|NW_020311372.1_cds_XP_020712148.1_6300	protein=NEDD8-activating enzyme E1 catalytic subunit
gene-LOC105683890	195.803	-0.0696501	0.119731	0.0366439	0.248494	lcl|NW_020311339.1_cds_XP_012252285.1_4600	protein=Fanconi anemia group J protein homolog isoform X1
gene-LOC105687677	190.433	-0.066332	0.117492	0.0306101	0.226658	lcl|NW_020311367.1_cds_XP_012258916.1_6101	protein=G-protein coupled receptor 161-like
gene-LOC105692866	289.871	-0.0656749	0.118713	0.0212862	0.189445	lcl|NW_020311299.1_cds_XP_012267792.1_1405	protein=uncharacterized protein LOC105692866
gene-LOC105691595	102.305	-0.065046	0.117336	0.0244783	0.201867	lcl|NW_020311429.1_cds_XP_012265619.2_8280	protein=bone morphogenetic protein 4
gene-LOC105690433	32.3701	-0.0648736	0.11954	0.0133951	0.152196	lcl|NW_020311433.1_cds_XP_012263635.1_8636	protein=nuclear receptor subfamily 2 group E member 1
gene-LOC105686843	69.331	-0.0631835	0.111806	0.0450881	0.273076	lcl|NW_020311932.1_cds_XP_012257429.1_10721	protein=uncharacterized protein LOC105686843
gene-LOC105693319	367.797	-0.0629843	0.116581	0.0162374	0.16428	lcl|NW_020311432.1_cds_XP_012268581.1_8413	protein=stabilizer of axonemal microtubules 2-like
gene-LOC105687571	157.852	-0.0627942	0.112573	0.0387881	0.254399	lcl|NW_020311935.1_cds_XP_012258758.1_10935	protein=neuropeptide SIFamide receptor
gene-LOC105685975	3625.02	-0.0619715	0.112486	0.0333626	0.236998	lcl|NW_020311353.1_cds_XP_012255909.1_5423	protein=heat shock protein 68-like	hsp
gene-LOC105689604	1653.17	-0.0616499	0.114761	0.017492	0.169843	lcl|NW_020311370.1_cds_XP_012262172.1_6279	protein=aromatic-L-amino-acid decarboxylase
gene-LOC105692090	553.394	-0.0612383	0.115538	0.0114667	0.141927	lcl|NW_020311992.1_cds_XP_020711576.1_21249	protein=CUGBP Elav-like family member 4 isoform X1
gene-LOC105693115	34.4012	-0.0611815	0.112142	0.0304331	0.226658	lcl|NW_020311380.1_cds_XP_012268236.1_6751	protein=uncharacterized protein LOC105693115
gene-LOC105693687	5400.59	-0.0610982	0.11483	0.0136987	0.153274	lcl|NW_020311987.1_cds_XP_012269196.1_20357	protein=CTL-like protein 2
gene-LOC105688979	24.8945	-0.0606393	0.114291	0.0136692	0.153274	lcl|NW_020311957.1_cds_XP_020709655.1_12688	protein=putative transcription factor SOX-14
gene-LOC105684596	3084.07	-0.0601141	0.109004	0.0456841	0.274658	lcl|NW_020311948.1_cds_XP_012253483.1_12028	protein=amidophosphoribosyltransferase-like isoform X1
gene-LOC105689999	15.7589	-0.0600532	0.118013	0.000323181	0.0188281	lcl|NW_020311346.1_cds_XP_025601807.1_4973	protein=uncharacterized protein LOC105689999
gene-LOC105688217	31.7425	-0.0592913	0.109923	0.0329332	0.235101	lcl|NW_020311974.1_cds_XP_020709342.1_16839	protein=uncharacterized protein LOC105688217
gene-LOC105690332	2577.57	-0.0591924	0.108035	0.0476098	0.280964	lcl|NW_020311327.1_cds_XP_012263474.1_3885	protein=microsomal triglyceride transfer protein large subunit-like isoform X1
gene-LOC105693617	2002.55	-0.059085	0.108166	0.0404739	0.258445	lcl|NW_020311970.1_cds_XP_012269081.1_15620	protein=ras-related and estrogen-regulated growth inhibitor isoform X1
gene-LOC105683363	799.619	-0.0587629	0.111311	0.0193079	0.180081	lcl|NW_020311956.1_cds_XP_020706534.1_12603	protein=laccase-1-like
gene-LOC105689481	1000.05	-0.0586243	0.109718	0.027199	0.21258	lcl|NW_020311964.1_cds_XP_012261938.1_13967	protein=protein Skeletor, isoforms B/C isoform X3
gene-LOC105690903	582.917	-0.0582907	0.108709	0.0338411	0.238558	lcl|NW_020311303.1_cds_XP_012264479.1_1745	protein=cuticle protein 19-like
gene-LOC105690637	1766.96	-0.0571822	0.108159	0.0309375	0.227249	lcl|NW_020311977.1_cds_XP_012264042.1_17610	protein=glutathione-specific gamma-glutamylcyclotransferase 1
gene-LOC105685313	231.563	-0.0571624	0.108977	0.0240806	0.20025	lcl|NW_020311407.1_cds_XP_012254712.1_7781	protein=putative uncharacterized protein DDB_G0290521
gene-LOC105689769	1480.72	-0.0571375	0.107236	0.0429081	0.265904	lcl|NW_020311539.1_cds_XP_012262465.1_10004	protein=putative inorganic phosphate cotransporter isoform X1
gene-LOC105693681	57.3489	-0.0571192	0.109328	0.0212221	0.189374	lcl|NW_020311472.1_cds_XP_012269185.2_9358	protein=dynein intermediate chain 3, ciliary isoform X1
gene-LOC105683182	779.86	-0.0569619	0.107023	0.0391425	0.255333	lcl|NW_020311376.1_cds_XP_012251038.1_6563	protein=caspase-1-like
gene-LOC105690573	477.999	-0.0568524	0.110154	0.0133257	0.151936	lcl|NW_020311977.1_cds_XP_012263903.1_17714	protein=uncharacterized protein LOC105690573
gene-LOC105691130	532.046	-0.0565731	0.110288	0.00995523	0.13231	lcl|NW_020311388.1_cds_XP_012264840.1_6993	protein=sodium/potassium/calcium exchanger Nckx30C isoform X1
gene-LOC105684799	4959.36	-0.0565373	0.106746	0.0382359	0.252158	lcl|NW_020311977.1_cds_XP_012253862.1_17536	protein=uncharacterized protein LOC105684799 isoform X1
gene-LOC105686008	323.287	-0.0561384	0.112412	0.000834965	0.0320608	lcl|NW_020311958.1_cds_XP_012255959.1_12959	protein=uncharacterized protein LOC105686008
gene-LOC105689730	612.8	-0.0558713	0.106566	0.0334741	0.237584	lcl|NW_020311401.1_cds_XP_012262397.1_7408	protein=ATPase family AAA domain-containing protein 5
gene-LOC105694133	45.533	-0.0551829	0.106396	0.0299998	0.224407	lcl|NW_020311298.1_cds_XP_012269935.1_1366	protein=paired mesoderm homeobox protein 2A-like
gene-LOC105691267	158.17	-0.0551177	0.111445	0.000428421	0.0223861	lcl|NW_020311918.1_cds_XP_012265042.1_10468	protein=cytosolic carboxypeptidase 2-like
gene-LOC105684352	371.943	-0.0545957	0.107178	0.0179195	0.171869	lcl|NW_020311968.1_cds_XP_012253063.1_15440	protein=potassium voltage-gated channel protein Shal isoform X2
gene-LOC105689141	203.998	-0.0540484	0.104892	0.0350127	0.242328	lcl|NW_020311936.1_cds_XP_012261375.1_11004	protein=homeobox protein Nkx-2.5
gene-LOC105693339	205.218	-0.0529815	0.103305	0.0426819	0.265505	lcl|NW_020311946.1_cds_XP_012268604.1_11942	protein=neuroendocrine convertase 1-like
gene-LOC105683222	2570.27	-0.0528862	0.103047	0.0417239	0.263977	lcl|NW_020311360.1_cds_XP_025601872.1_5778	protein=sestrin-1
gene-LOC105689197	405.526	-0.0527996	0.103753	0.0363228	0.247063	lcl|NW_020311361.1_cds_XP_012261470.1_5812	protein=putative ammonium transporter 2 isoform X2
gene-LOC105683391	2861.99	-0.0527995	0.105879	0.0140086	0.154521	lcl|NW_020311975.1_cds_XP_012251363.1_16944	protein=esterase E4-like
gene-LOC105692457	131204	-0.0517462	0.104233	0.0200709	0.18401	lcl|NW_020311288.1_cds_XP_012267099.1_346	protein=maltase 2-like
gene-LOC105691074	57.0901	-0.0510425	0.10324	0.024494	0.201867	lcl|NW_020311969.1_cds_XP_025602627.1_15504	protein=uncharacterized protein LOC105691074
gene-LOC110117271	221.663	-0.05045	0.102078	0.0325514	0.233362	lcl|NW_020311308.1_cds_XP_020710829.1_2196	protein=facilitated trehalose transporter Tret1-like
gene-LOC105686509	906.286	-0.0499974	0.101554	0.0335606	0.237905	lcl|NW_020311995.1_cds_XP_012256832.1_22040	protein=uncharacterized protein LOC105686509 isoform X1
gene-LOC105684795	309.191	-0.0499962	0.102504	0.0222507	0.192757	lcl|NW_020311977.1_cds_XP_012253854.1_17532	protein=telomerase reverse transcriptase-like
gene-LOC105691623	40.3807	-0.0498092	0.100688	0.0443962	0.270461	lcl|NW_020311968.1_cds_XP_025602619.1_15489	protein=uncharacterized protein LOC105691623
gene-LOC105685755	31823.7	-0.0497534	0.101276	0.0354221	0.244077	lcl|NW_020311983.1_cds_XP_012255542.1_19745	protein=facilitated trehalose transporter Tret1-2 homolog isoform X1
gene-LOC105683036	944.576	-0.049521	0.101535	0.0292476	0.221768	lcl|NW_020311926.1_cds_XP_012250749.1_10645	protein=facilitated trehalose transporter Tret1-like
gene-LOC105688908	725.867	-0.0493956	0.103313	0.00815162	0.119172	lcl|NW_020311957.1_cds_XP_012260974.1_12687	protein=proline-rich protein HaeIII subfamily 1-like
gene-LOC105693465	173.739	-0.0493463	0.103327	0.00751436	0.114031	lcl|NW_020311432.1_cds_XP_012268835.1_8568	protein=ARL14 effector protein-like isoform X1
gene-LOC105685863	348.822	-0.0490802	0.100554	0.0386269	0.253766	lcl|NW_020311958.1_cds_XP_012255730.1_12962	protein=probable insulin-like peptide 7
gene-LOC105689981	770.461	-0.0489222	0.103073	0.0065573	0.106228	lcl|NW_020311296.1_cds_XP_012262860.1_1045	protein=pyrethroid hydrolase Ces2a-like
gene-LOC105689990	3801.12	-0.048233	0.101442	0.0165419	0.165697	lcl|NW_020311296.1_cds_XP_012262876.1_1077	protein=trypsin-1-like
gene-LOC105691381	4125.96	-0.0480979	0.101105	0.0193126	0.180081	lcl|NW_020311315.1_cds_XP_012265240.1_3121	protein=sodium/potassium/calcium exchanger 4-like
gene-LOC105692928	1331.91	-0.0479561	0.0992806	0.0441145	0.269553	lcl|NW_020311972.1_cds_XP_012267926.1_16270	protein=glucosamine-6-phosphate isomerase isoform X1
gene-LOC105687781	223.076	-0.0474874	0.0991386	0.0421492	0.264712	lcl|NW_020311309.1_cds_XP_012259089.1_2266	protein=uncharacterized protein LOC105687781
gene-LOC105692133	87.8535	-0.0474021	0.100079	0.0254194	0.204668	lcl|NW_020311377.1_cds_XP_012266571.1_6616	protein=uncharacterized protein LOC105692133
gene-LOC105690933	25.8439	-0.0473162	0.100229	0.0223129	0.192827	lcl|NW_020311302.1_cds_XP_012264513.1_1686	protein=tubulin alpha-2/alpha-4 chain-like isoform X1
gene-LOC105689545	3886.84	-0.0469627	0.0993743	0.0311919	0.228145	lcl|NW_020311408.1_cds_XP_012262052.1_7823	protein=kynurenine/alpha-aminoadipate aminotransferase, mitochondrial-like
gene-LOC105690225	279.304	-0.0468851	0.101411	0.00458681	0.0897616	lcl|NW_020311957.1_cds_XP_020710435.2_12802	protein=atrial natriuretic peptide receptor 1
gene-LOC105689336	629.399	-0.0467585	0.0984728	0.0413703	0.262435	lcl|NW_020311313.1_cds_XP_012261674.2_2832	protein=synaptic vesicle glycoprotein 2B-like isoform X1
gene-LOC105688818	30.2718	-0.0463578	0.101139	0.00343592	0.0769612	lcl|NW_020311971.1_cds_XP_012260792.1_15823	protein=hemicentin-2-like
gene-LOC105688014	1026.9	-0.045486	0.0988963	0.020204	0.184512	lcl|NW_020311979.1_cds_XP_012259443.1_18604	protein=15-hydroxyprostaglandin dehydrogenase NAD(+)]-like
gene-LOC105693881	2103.94	-0.045367	0.0975704	0.0423286	0.264867	lcl|NW_020311396.1_cds_XP_012269516.1_7266	protein=facilitated trehalose transporter Tret1-2 homolog
gene-LOC105692844	2117.53	-0.0453526	0.0978327	0.0387703	0.254399	lcl|NW_020311968.1_cds_XP_012267753.1_15396	protein=probable cytochrome P450 6a14	p450
gene-LOC105692345	1747.2	-0.0452399	0.0991768	0.0106889	0.13601	lcl|NW_020311312.1_cds_XP_012266914.1_2616	protein=phosphoenolpyruvate carboxykinase GTP]-like
gene-LOC105685480	87.0035	-0.0450981	0.0975419	0.0395984	0.256961	lcl|NW_020311401.1_cds_XP_012255017.1_7435	protein=uncharacterized protein LOC105685480
gene-LOC105688777	14814.4	-0.0446625	0.0973685	0.0365508	0.248169	lcl|NW_020311994.1_cds_XP_012260739.1_21521	protein=troponin C isoform X1
gene-LOC105685737	4062.84	-0.044461	0.0979024	0.0235758	0.197838	lcl|NW_020311983.1_cds_XP_012255519.1_19780	protein=retinoid-inducible serine carboxypeptidase-like
gene-LOC105686118	3568.24	-0.0438714	0.0969231	0.034283	0.240043	lcl|NW_020311353.1_cds_XP_012256162.1_5414	protein=putative fatty acyl-CoA reductase CG5065
gene-LOC105693129	4404.54	-0.0438103	0.0963374	0.04566	0.274658	lcl|NW_020311380.1_cds_XP_012268259.1_6770	protein=uncharacterized protein LOC105693129
gene-LOC105693633	51.8367	-0.043515	0.0962915	0.0424476	0.26492	lcl|NW_020311927.1_cds_XP_012269110.1_10652	protein=protein hairy
gene-LOC105686402	4811.55	-0.0429696	0.0959476	0.0418832	0.2642	lcl|NW_020311286.1_cds_XP_012256598.1_68	protein=esterase FE4-like isoform X3
gene-LOC105684762	38.6238	-0.0428342	0.0956802	0.0455795	0.274658	lcl|NW_020311977.1_cds_XP_012253810.1_17497	protein=uncharacterized protein LOC105684762
gene-LOC105687857	205.099	-0.0428292	0.0964336	0.029137	0.221743	lcl|NW_020311951.1_cds_XP_012259190.1_12228	protein=homeobox protein Hox-A1-like
gene-LOC105689915	6589.41	-0.0419012	0.0956123	0.0174566	0.169824	lcl|NW_020311961.1_cds_XP_012262718.1_13420	protein=uncharacterized protein LOC105689915
gene-LOC110117270	12.158	-0.041854	0.0964738	0.0144646	0.156741	lcl|NW_020311308.1_cds_XP_020710824.1_2209	protein=uncharacterized protein LOC110117270
gene-LOC105692836	602.392	-0.041758	0.0949896	0.0460326	0.275476	lcl|NW_020311968.1_cds_XP_012267742.1_15361	protein=ecdysone 20-monooxygenase
gene-LOC110116926	86.1006	-0.0410492	0.0943579	0.0490072	0.284113	lcl|NW_020311397.1_cds_XP_025601987.1_7317	protein=uncharacterized protein LOC110116926
gene-LOC105692942	97.7908	-0.04098	0.0951594	0.0277084	0.215399	lcl|NW_020311374.1_cds_XP_020712007.1_6515	protein=uncharacterized protein LOC105692942
gene-LOC105683656	657.387	-0.0406488	0.0942706	0.045991	0.275476	lcl|NW_020311962.1_cds_XP_025602505.1_13635	protein=regucalcin-like
gene-LOC105692948	1058.2	-0.0390993	0.0938337	0.0311989	0.228145	lcl|NW_020311330.1_cds_XP_012267951.1_4041	protein=homeobox protein Nkx-2.2a-like isoform X2
gene-LOC105684430	74.5761	-0.0389254	0.0939377	0.0258933	0.20684	lcl|NW_020311300.1_cds_XP_012253177.1_1490	protein=uncharacterized protein LOC105684430 isoform X2
gene-LOC112694838	318.42	-0.0381699	0.0929865	0.0395944	0.256961	lcl|NW_020311396.1_cds_XP_025601985.1_7274	protein=facilitated trehalose transporter Tret1-like
gene-LOC105690892	10.3509	-0.0371745	0.0926157	0.0316085	0.22936	lcl|NW_020311972.1_cds_XP_020710983.2_16291	protein=uncharacterized protein LOC105690892
gene-LOC105690069	243.126	-0.0369664	0.0930996	0.0149583	0.159359	lcl|NW_020311993.1_cds_XP_012262993.1_21361	protein=uncharacterized protein LOC105690069
gene-LOC105687132	477.201	-0.0364619	0.0921803	0.0330847	0.235354	lcl|NW_020311978.1_cds_XP_012257953.1_18362	protein=N-acetylneuraminate lyase-like
gene-LOC105688830	4519.58	-0.0364133	0.0911676	0.0350984	0.242365	lcl|NW_020311971.1_cds_XP_012260830.1_15907	protein=ribosomal protein S6 kinase alpha-5 isoform X2
gene-LOC105692631	241.59	-0.0362178	0.09276	0.00978242	0.130997	lcl|NW_020311994.1_cds_XP_012267374.1_21771	protein=endocuticle structural glycoprotein SgAbd-2-like
gene-LOC105687427	164.708	-0.0355529	0.0920823	0.0192579	0.180081	lcl|NW_020311973.1_cds_XP_012258505.1_16415	protein=uncharacterized protein LOC105687427
gene-LOC105684777	33392.5	-0.0349492	0.0923224	0.00315629	0.0743686	lcl|NW_020311985.1_cds_XP_012253829.1_20318	protein=uncharacterized protein LOC105684777
gene-LOC105687265	128.588	-0.0346364	0.0910162	0.0376073	0.250971	lcl|NW_020311982.1_cds_XP_012258156.1_19351	protein=uncharacterized protein LOC105687265
gene-LOC105683339	15512.5	-0.0331082	0.0907686	0.0152188	0.159868	lcl|NW_020311373.1_cds_XP_012251295.1_6504	protein=maltase 2-like isoform X1
gene-LOC105689764	1164.08	-0.0328325	0.0909192	0.00738044	0.113185	lcl|NW_020311961.1_cds_XP_012262456.1_13487	protein=protein FAM98B-like
gene-LOC105693135	137.432	-0.0308379	0.0897771	0.00704014	0.110133	lcl|NW_020311983.1_cds_XP_012268270.1_19574	protein=probable glutamate receptor
gene-LOC105693261	33.4676	-0.03078	0.0899255	0.00299595	0.0735349	lcl|NW_020311332.1_cds_XP_012268497.1_4112	protein=uncharacterized protein LOC105693261
gene-LOC105692013	795.936	-0.0303317	0.0897743	0.00171484	0.0523978	lcl|NW_020311992.1_cds_XP_012266300.1_21128	protein=ornithine decarboxylase 2-like isoform X1
gene-LOC105682964	51.837	-0.0302711	0.0890714	0.0221635	0.192521	lcl|NW_020311433.1_cds_XP_020706331.1_8713	protein=pro-resilin-like
gene-LOC105684768	97.8546	-0.0298389	0.0888137	0.0249229	0.202944	lcl|NW_020311977.1_cds_XP_012253815.1_17500	protein=sarcoplasmic calcium-binding protein
gene-LOC105693141	88.0761	-0.0294101	0.0885141	0.029502	0.223061	lcl|NW_020311988.1_cds_XP_020712292.1_20581	protein=pickpocket protein 28-like isoform X1
gene-LOC105686124	75.3093	-0.0281287	0.0881252	0.0176993	0.170711	lcl|NW_020311995.1_cds_XP_025603030.1_21868	protein=brachyurin-like
gene-LOC105692326	1522.09	-0.0279107	0.087931	0.0225205	0.193795	lcl|NW_020311312.1_cds_XP_012266870.1_2622	protein=vanin-like protein 3
gene-LOC105691191	298.777	-0.0278888	0.0875438	0.0481918	0.283039	lcl|NW_020311294.1_cds_XP_012264936.1_903	protein=uncharacterized protein LOC105691191 isoform X1
gene-LOC105687977	9.12447	-0.0273064	0.0877835	0.0144227	0.156741	lcl|NW_020311507.1_cds_XP_012259382.1_9616	protein=uncharacterized protein LOC105687977
gene-LOC105693768	213.761	-0.0265293	0.0872027	0.0307282	0.227035	lcl|NW_020311346.1_cds_XP_012269322.1_5022	protein=vicilin-like seed storage protein At2g18540
gene-LOC105689788	623.221	-0.0263528	0.0869486	0.0468054	0.278228	lcl|NW_020311961.1_cds_XP_012262489.1_13488	protein=uncharacterized protein LOC105689788
gene-LOC105687576	111.575	-0.0251383	0.0869262	0.0100707	0.133098	lcl|NW_020311935.1_cds_XP_012258772.1_10936	protein=uncharacterized protein LOC105687576
gene-LOC105691656	17.4135	-0.0248342	0.0863058	0.0468242	0.278228	lcl|NW_020311393.1_cds_XP_012265711.1_7120	protein=poly ADP-ribose] polymerase 11-like
gene-LOC105688994	9.25277	-0.0245859	0.0868248	0.00358303	0.0784475	lcl|NW_020311988.1_cds_XP_025602945.1_20728	protein=doublesex- and mab-3-related transcription factor A2
gene-LOC105685968	35.038	-0.0235309	0.086324	0.00643616	0.105231	lcl|NW_020311967.1_cds_XP_012255903.1_15240	protein=uncharacterized protein LOC105685968
gene-LOC105688085	3088.39	-0.023245	0.0857128	0.0466711	0.277807	lcl|NW_020311291.1_cds_XP_012259546.1_480	protein=nose resistant to fluoxetine protein 6-like
gene-LOC105686734	1092.17	-0.0215767	0.0853953	0.0200212	0.184002	lcl|NW_020311286.1_cds_XP_012257260.1_183	protein=thymus-specific serine protease-like
gene-LOC105687948	569.33	-0.0206569	0.0853763	0.000712732	0.0291329	lcl|NW_020311357.1_cds_XP_025601860.1_5634	protein=4-coumarate--CoA ligase 1-like
gene-LOC105692585	2308.15	-0.0203837	0.0848208	0.0420118	0.264682	lcl|NW_020311994.1_cds_XP_025603010.1_21730	protein=cytochrome P450 6B6-like	p450
gene-LOC105689257	11506.4	-0.019543	0.0846953	0.0215255	0.190501	lcl|NW_020311361.1_cds_XP_012261583.1_5825	protein=defensin-like
gene-LOC105692036	43408.7	-0.0191721	0.0844931	0.033492	0.237584	lcl|NW_020311992.1_cds_XP_012266355.1_20980	protein=uncharacterized protein LOC105692036
gene-LOC105686218	1519.43	-0.0187363	0.0843794	0.0296833	0.223634	lcl|NW_020311966.1_cds_XP_012256279.1_14719	protein=ERAD-associated E3 ubiquitin-protein ligase HRD1-like
gene-LOC105690355	24.1602	-0.0185604	0.0845388	0.00487989	0.0922836	lcl|NW_020311971.1_cds_XP_025602653.1_16145	protein=ATP-dependent RNA helicase laf-1-like
gene-LOC112694934	99.7428	-0.0168605	0.0841327	0.000171771	0.0122793	lcl|NW_020311922.1_cds_XP_025602272.1_10506	protein=uncharacterized protein LOC112694934
gene-LOC105683027	18.0402	-0.0168438	0.0839626	0.0106061	0.13575	lcl|NW_020311926.1_cds_XP_025602285.1_10651	protein=pupal cuticle protein C1B-like
gene-LOC105688733	841.474	-0.0135916	0.0831621	0.00567551	0.0985149	lcl|NW_020311965.1_cds_XP_012260680.1_14327	protein=abaecin-like
gene-LOC112695038	34.2567	-0.0132927	0.0829962	0.0288097	0.220911	lcl|NW_020311984.1_cds_XP_025602887.1_20080	protein=uncharacterized protein LOC112695038
gene-LOC105689303	272.783	-0.0114827	0.0826061	0.0414062	0.262498	lcl|NW_020311313.1_cds_XP_020709860.1_3055	protein=flavin-containing monooxygenase FMO GS-OX3-like
gene-LOC105683987	239.14	-0.0114339	0.0827408	0.000384906	0.0211357	lcl|NW_020311942.1_cds_XP_012252436.1_11493	protein=trypsin delta-like
gene-LOC105690076	1598.21	-0.0108662	0.0825646	0.013853	0.154147	lcl|NW_020311338.1_cds_XP_012263016.1_4487	protein=uncharacterized protein LOC105690076
gene-LOC105689056	46.5811	-0.0101736	0.0824924	0.00077264	0.0303693	lcl|NW_020311980.1_cds_XP_012261233.1_18804	protein=amine sulfotransferase-like
gene-LOC105693676	331.32	-0.00863973	0.0821781	0.0304654	0.226658	lcl|NW_020311971.1_cds_XP_012269180.1_16154	protein=defensin-2-like
gene-LOC105689090	186.141	0.0150704	0.0834562	0.0191073	0.179178	lcl|NW_020311936.1_cds_XP_012261272.1_11013	protein=allantoicase-like
gene-LOC105690499	128.988	0.0174512	0.0840792	0.0209446	0.188692	lcl|NW_020311433.1_cds_XP_012263715.1_8696	protein=protein lethal(2)essential for life-like
gene-LOC105684390	32.4859	0.0189931	0.0844367	0.0322227	0.232319	lcl|NW_020311431.1_cds_XP_012253121.1_8309	protein=pupal cuticle protein 20-like
gene-LOC105693966	260.929	0.0219872	0.0857055	0.0110421	0.138361	lcl|NW_020311463.1_cds_XP_025602144.1_9220	protein=LOW QUALITY PROTEIN: putative nuclease HARBI1] transl_except=(pos:295..297,aa:Other)
gene-LOC105691727	51.2868	0.0261274	0.0874227	0.00789794	0.11759	lcl|NW_020311334.1_cds_XP_012265837.1_4356	protein=uncharacterized protein LOC105691727
gene-LOC105692178	17.8907	0.0262361	0.0874077	0.0099525	0.13231	lcl|NW_020311380.1_cds_XP_020711603.1_6665	protein=uncharacterized protein LOC105692178
gene-LOC105686969	177.433	0.0263318	0.0874669	0.0102873	0.134348	lcl|NW_020311978.1_cds_XP_025602786.1_18156	protein=insulin-like growth factor-binding protein complex acid labile subunit
gene-LOC105691741	27.8796	0.0266877	0.0877037	0.00687911	0.109129	lcl|NW_020311334.1_cds_XP_012265854.1_4357	protein=uncharacterized protein LOC105691741
gene-LOC105690616	28.4218	0.0268292	0.0872148	0.0400717	0.257647	lcl|NW_020311977.1_cds_XP_025602736.1_17939	protein=larval/pupal cuticle protein H1C-like
gene-LOC110117371	8.16029	0.0268764	0.0874872	0.0207776	0.188056	lcl|NW_020311992.1_cds_XP_025602967.1_21134	protein=hepatic triacylglycerol lipase-like
gene-LOC105691728	21.9732	0.0269655	0.0872096	0.0451952	0.273518	lcl|NW_020311334.1_cds_XP_020711338.1_4358	protein=general transcriptional corepressor CYC8
gene-LOC105689335	488.114	0.027453	0.0875597	0.0350339	0.242328	lcl|NW_020311964.1_cds_XP_012261673.1_14016	protein=phospholipase A1-like
gene-LOC110117275	10.6621	0.0289961	0.0882129	0.0359169	0.245343	lcl|NW_020311303.1_cds_XP_020710875.1_1724	protein=uncharacterized protein LOC110117275
gene-LOC105692006	635.816	0.0298876	0.0887796	0.0289522	0.221	lcl|NW_020311992.1_cds_XP_012266292.1_21044	protein=facilitated trehalose transporter Tret1-like
gene-LOC105685729	58.5922	0.029964	0.0884938	0.0468049	0.278228	lcl|NW_020311983.1_cds_XP_012255509.1_19725	protein=fidgetin-like protein 1
gene-LOC105690613	25.9804	0.0300399	0.0888259	0.0296949	0.223634	lcl|NW_020311977.1_cds_XP_012263993.2_17936	protein=ice-structuring glycoprotein-like
gene-LOC110117352	30.9728	0.0311613	0.0893307	0.032278	0.232388	lcl|NW_020311334.1_cds_XP_020711341.1_4352	protein=uncharacterized protein LOC110117352
gene-LOC105688910	291.404	0.0313495	0.0891175	0.0485065	0.283957	lcl|NW_020311957.1_cds_XP_012260976.1_12676	protein=E3 ubiquitin-protein ligase DCST1-like
gene-LOC105689321	268.239	0.0319236	0.0899842	0.0210204	0.188692	lcl|NW_020311964.1_cds_XP_012261660.1_13880	protein=esterase E4-like isoform X1
gene-LOC110117370	42.1317	0.0319917	0.0899761	0.0222668	0.192757	lcl|NW_020311992.1_cds_XP_020711589.1_21132	protein=phospholipase A1 member A-like
gene-LOC110117328	11.7025	0.0320048	0.0896483	0.0368039	0.248523	lcl|NW_020311943.1_cds_XP_020711132.1_11514	protein=slit homolog 2 protein-like
gene-LOC105687632	22759.6	0.0320257	0.0896969	0.0366723	0.248494	lcl|NW_020311364.1_cds_XP_012258847.1_5911	protein=uncharacterized protein LOC105687632 isoform X1
gene-LOC105685716	34.667	0.0320607	0.0904543	0.00749671	0.113934	lcl|NW_020311983.1_cds_XP_012255495.2_19813	protein=odorant receptor 85b-like isoform X1
gene-LOC105683993	23.0727	0.0323062	0.0896563	0.0464734	0.276981	lcl|NW_020311292.1_cds_XP_012252446.1_650	protein=cathepsin L1-like
gene-LOC105684538	9.71559	0.032578	0.0906801	0.00810947	0.118929	lcl|NW_020311948.1_cds_XP_020707237.1_11985	protein=uncharacterized protein LOC105684538
gene-LOC105686859	3897.27	0.0340509	0.0913536	0.0148655	0.158623	lcl|NW_020311981.1_cds_XP_012257463.1_19077	protein=carbonyl reductase NADPH] 3-like
gene-LOC112694783	15.6367	0.0340834	0.0908193	0.0338337	0.238558	lcl|NW_020311309.1_cds_XP_025603041.1_2277	protein=uncharacterized protein LOC112694783
gene-LOC105691272	4358.27	0.0348722	0.0912627	0.0346022	0.241406	lcl|NW_020311918.1_cds_XP_012265049.1_10371	protein=leucine-rich repeat-containing protein 15-like
gene-LOC105690648	652.474	0.0351564	0.0913544	0.0371362	0.249139	lcl|NW_020311977.1_cds_XP_012264061.1_17597	protein=sulfotransferase 1 family member D1-like
gene-LOC105687894	284.237	0.0356685	0.0913479	0.0479495	0.28194	lcl|NW_020311935.1_cds_XP_012259259.1_10932	protein=cadherin-89D isoform X1
gene-LOC105686177	125.985	0.0360003	0.0915497	0.0477518	0.281267	lcl|NW_020311966.1_cds_XP_012256223.1_15122	protein=G-protein coupled receptor Mth2-like
gene-LOC105693191	888.625	0.0364805	0.0920538	0.0390781	0.255077	lcl|NW_020311993.1_cds_XP_012268382.1_21465	protein=venom acid phosphatase Acph-1-like
gene-LOC105693677	369.955	0.0365207	0.092526	0.0240684	0.20025	lcl|NW_020311971.1_cds_XP_012269181.1_16153	protein=uncharacterized protein LOC105693677
gene-LOC105689172	1289.11	0.0368069	0.0919974	0.0476356	0.280964	lcl|NW_020311979.1_cds_XP_012261427.1_18649	protein=cytochrome P450 6k1-like	p450
gene-LOC105690028	7463.21	0.0369723	0.093882	0.0109818	0.137786	lcl|NW_020311346.1_cds_XP_012262926.1_4946	protein=uncharacterized protein LOC105690028
gene-LOC105686297	45.7607	0.0374375	0.0930553	0.0248467	0.202944	lcl|NW_020311286.1_cds_XP_012256369.1_86	protein=uncharacterized protein LOC105686297
gene-LOC105686264	103.506	0.0378246	0.093042	0.0325153	0.233279	lcl|NW_020311286.1_cds_XP_012256342.1_87	protein=keratin-associated protein 19-2-like isoform X2
gene-LOC105691354	28.1555	0.0390263	0.0940486	0.0251747	0.203831	lcl|NW_020311985.1_cds_XP_012265186.1_20274	protein=pre-mRNA-splicing factor CWC22 homolog
gene-LOC105693066	827.377	0.0393021	0.0949942	0.00918409	0.126665	lcl|NW_020311287.1_cds_XP_012268165.1_248	protein=uncharacterized protein LOC105693066
gene-LOC105691389	4591.36	0.0397617	0.0943738	0.0298462	0.22378	lcl|NW_020311985.1_cds_XP_012265250.1_20204	protein=uncharacterized protein LOC105691389
gene-LOC105693640	13.6694	0.0415159	0.0953762	0.0321592	0.232027	lcl|NW_020311415.1_cds_XP_020712440.1_7924	protein=mucin-2-like
gene-LOC105691968	4836.39	0.0416888	0.0951505	0.0437149	0.268173	lcl|NW_020311347.1_cds_XP_012266244.1_5041	protein=uncharacterized protein LOC105691968
gene-LOC110117187	47.25	0.0417304	0.0967052	0.00971445	0.130547	lcl|NW_020311964.1_cds_XP_020709929.1_14006	protein=keratin, type I cytoskeletal 9-like isoform X1
gene-LOC105686865	17574.4	0.0419342	0.0965034	0.0161601	0.164141	lcl|NW_020311981.1_cds_XP_012257481.1_19037	protein=uncharacterized protein LOC105686865
gene-LOC105689299	307.396	0.042155	0.0951646	0.0489775	0.284113	lcl|NW_020311313.1_cds_XP_025603056.1_3036	protein=transient receptor potential channel pyrexia-like
gene-LOC105682998	10631.2	0.0423552	0.0960681	0.0311372	0.228145	lcl|NW_020311950.1_cds_XP_012250702.1_12178	protein=uncharacterized protein LOC105682998
gene-LOC105689510	831.842	0.042586	0.0970588	0.0148338	0.158619	lcl|NW_020311964.1_cds_XP_012261991.1_13959	protein=uncharacterized protein LOC105689510
gene-LOC105685338	306.021	0.0430531	0.0974833	0.0136605	0.153274	lcl|NW_020311317.1_cds_XP_012254747.1_3193	protein=elongation of very long chain fatty acids protein AAEL008004-like
gene-LOC110117133	65.3069	0.0437484	0.0964368	0.0438442	0.268225	lcl|NW_020311965.1_cds_XP_020709299.1_14061	protein=uncharacterized protein LOC110117133
gene-LOC112695026	4332.71	0.0438939	0.0982551	0.0120405	0.145306	lcl|NW_020311978.1_cds_XP_025602783.1_18155	protein=uncharacterized protein LOC112695026
gene-LOC105686879	1066.18	0.0444782	0.0972014	0.0401327	0.257647	lcl|NW_020311981.1_cds_XP_012257519.1_19046	protein=cytochrome P450 4C1-like isoform X1	p450
gene-LOC105689023	710.445	0.044604	0.0985684	0.0156403	0.161539	lcl|NW_020311446.1_cds_XP_012261175.1_8940	protein=guanine nucleotide-binding protein subunit beta-2
gene-LOC105687946	14.3119	0.0446377	0.0984922	0.0161761	0.164141	lcl|NW_020311304.1_cds_XP_020709243.1_1830	protein=ionotropic receptor 25a-like
gene-LOC105688515	86.5144	0.0451243	0.0975543	0.0403907	0.258373	lcl|NW_020311965.1_cds_XP_012260323.1_14037	protein=integrin-linked protein kinase homolog pat-4-like
gene-LOC105693349	656.338	0.0454395	0.0993851	0.0144686	0.156741	lcl|NW_020311946.1_cds_XP_012268617.1_11868	protein=uncharacterized protein LOC105693349 isoform X1
gene-LOC105692943	55.0777	0.045853	0.0985511	0.0325169	0.233279	lcl|NW_020311330.1_cds_XP_020712006.1_4030	protein=uncharacterized protein LOC105692943] partial=5'
gene-LOC105689134	326.754	0.0461473	0.100011	0.0129158	0.150146	lcl|NW_020311936.1_cds_XP_012261367.1_10988	protein=facilitated trehalose transporter Tret1-like
gene-LOC105689338	179.333	0.0478049	0.0994984	0.0407329	0.2591	lcl|NW_020311313.1_cds_XP_012261677.1_3025	protein=IDLSRF-like peptide
gene-LOC105692091	854.691	0.0482741	0.101604	0.0157243	0.16167	lcl|NW_020311992.1_cds_XP_012266497.1_21045	protein=phenoloxidase 1-like
gene-LOC105685708	19.7037	0.0487069	0.101632	0.0190861	0.179178	lcl|NW_020311983.1_cds_XP_012255485.1_19702	protein=protein Skeletor, isoforms B/C isoform X1
gene-LOC105688799	156.735	0.049028	0.10213	0.0171911	0.16855	lcl|NW_020311304.1_cds_XP_012260776.1_1961	protein=uncharacterized protein LOC105688799
gene-LOC105687476	348.559	0.0499857	0.103533	0.0115237	0.142112	lcl|NW_020311973.1_cds_XP_012258564.1_16559	protein=uncharacterized protein LOC105687476
gene-LOC105687734	29.3173	0.0504757	0.10104	0.0471379	0.279273	lcl|NW_020311309.1_cds_XP_020709024.2_2324	protein=thioredoxin-like protein 1
gene-LOC105687060	2474.32	0.050507	0.102628	0.0275576	0.214556	lcl|NW_020311976.1_cds_XP_012257831.1_17345	protein=gram-negative bacteria-binding protein 3-like
gene-LOC105686628	409.863	0.0511939	0.104207	0.016043	0.163328	lcl|NW_020311966.1_cds_XP_012257055.1_15135	protein=larval/pupal cuticle protein H1C-like
gene-LOC105693932	1056.46	0.051202	0.104456	0.0136289	0.153274	lcl|NW_020311329.1_cds_XP_012269617.1_3992	protein=ketimine reductase mu-crystallin
gene-LOC105693178	43.0246	0.0512666	0.101941	0.0434394	0.267038	lcl|NW_020311993.1_cds_XP_025602985.1_21464	protein=discoidin domain-containing receptor 2
gene-LOC105684431	272.403	0.0520375	0.104403	0.0219019	0.192122	lcl|NW_020311300.1_cds_XP_012253178.1_1482	protein=cyclin-dependent kinase 5 activator 1
gene-LOC105690357	2286.89	0.0529958	0.103385	0.0492362	0.285167	lcl|NW_020311971.1_cds_XP_012263509.1_16053	protein=angiotensin-converting enzyme-like
gene-LOC105683214	16.7299	0.0533798	0.105835	0.019596	0.181481	lcl|NW_020311502.1_cds_XP_012251084.1_9600	protein=pyruvate kinase PKM-like
gene-LOC105689543	1230.51	0.0536478	0.107352	0.00975108	0.13075	lcl|NW_020311408.1_cds_XP_012262047.1_7825	protein=uncharacterized protein LOC105689543
gene-LOC105686766	37.647	0.0536543	0.106185	0.0189793	0.178638	lcl|NW_020311976.1_cds_XP_020708625.1_17426	protein=inactive pancreatic lipase-related protein 1
gene-LOC105691729	97.5729	0.053677	0.104331	0.0380527	0.252118	lcl|NW_020311334.1_cds_XP_020711340.1_4360	protein=uncharacterized protein LOC105691729
gene-LOC105687088	233.269	0.0539972	0.105609	0.0280356	0.217079	lcl|NW_020311978.1_cds_XP_012257875.1_18376	protein=pancreatic triacylglycerol lipase-like
gene-LOC112694836	18.9905	0.0545327	0.106205	0.0266559	0.210773	lcl|NW_020311394.1_cds_XP_025601977.1_7215	protein=uncharacterized protein LOC112694836] partial=3'
gene-LOC105693347	264.357	0.0554386	0.10555	0.0406142	0.258974	lcl|NW_020311946.1_cds_XP_025602391.1_11948	protein=peroxidasin-like protein
gene-LOC105684671	1493.89	0.0556489	0.107474	0.0251216	0.203726	lcl|NW_020311948.1_cds_XP_012253637.1_11986	protein=odorant receptor coreceptor
gene-LOC105689355	90491.6	0.0557063	0.10673	0.0326215	0.233369	lcl|NW_020311313.1_cds_NP_001295467.1_3035	protein=rhodopsin
gene-LOC105687024	29.6733	0.0558359	0.107636	0.0246772	0.202647	lcl|NW_020311978.1_cds_XP_012257756.1_18265	protein=protein twist
gene-LOC105684543	87.9855	0.0567855	0.106387	0.0440177	0.269124	lcl|NW_020311948.1_cds_XP_020707160.1_12010	protein=collagen alpha-1(XI) chain-like
gene-LOC105691232	147.123	0.0571857	0.109249	0.0229918	0.195855	lcl|NW_020311918.1_cds_XP_020711039.1_10376	protein=vascular endothelial growth factor receptor kdr-like
gene-LOC105693765	15092.3	0.0597491	0.113987	0.0105116	0.135286	lcl|NW_020311324.1_cds_XP_012269316.2_3614	protein=uncharacterized protein LOC105693765
gene-LOC105683861	2396.83	0.0610252	0.111204	0.0368972	0.248523	lcl|NW_020311402.1_cds_XP_012252228.1_7688	protein=retinaldehyde-binding protein 1
gene-LOC105684797	807.045	0.0612211	0.111443	0.0313149	0.228145	lcl|NW_020311977.1_cds_XP_012253857.1_17542	protein=nose resistant to fluoxetine protein 6-like
gene-LOC105690798	5738.57	0.06237	0.11344	0.0235306	0.197838	lcl|NW_020311331.1_cds_XP_012264313.1_4096	protein=non-specific lipid-transfer protein isoform X1
gene-LOC105692151	1170.39	0.0628834	0.11346	0.0340596	0.239267	lcl|NW_020311935.1_cds_XP_012266591.1_10924	protein=G-protein coupled receptor Mth2-like
gene-LOC105688023	140.379	0.0633832	0.111596	0.0485166	0.283957	lcl|NW_020311965.1_cds_XP_012259450.1_14308	protein=oocyte zinc finger protein XlCOF6.1-like
gene-LOC105685046	9533.14	0.0646125	0.114312	0.0394374	0.256432	lcl|NW_020311345.1_cds_XP_012254273.1_4922	protein=cysteine-rich venom protein 1-like
gene-LOC105683376	267.501	0.0652446	0.117441	0.0249	0.202944	lcl|NW_020311975.1_cds_XP_012251342.1_16946	protein=esterase E4-like
gene-LOC105685549	2105.03	0.0652538	0.115034	0.0389102	0.254802	lcl|NW_020311943.1_cds_XP_012255178.1_11557	protein=cytochrome P450 4c3-like	p450
gene-LOC105691936	1478.15	0.0653679	0.119795	0.0190447	0.179087	lcl|NW_020311513.1_cds_XP_012266194.1_9883	protein=protein D2-like
gene-LOC105689075	599.968	0.0657022	0.115209	0.0385298	0.253292	lcl|NW_020311304.1_cds_XP_012261259.1_1814	protein=uncharacterized protein LOC105689075 isoform X2
gene-LOC105689043	593.059	0.065909	0.121446	0.0125571	0.147922	lcl|NW_020311988.1_cds_XP_012261219.1_20662	protein=mucin-5AC-like
gene-LOC105689070	165.439	0.0674949	0.117042	0.0404241	0.258373	lcl|NW_020311980.1_cds_XP_012261249.1_18843	protein=uncharacterized protein LOC105689070
gene-LOC105685358	385.104	0.0675577	0.124521	0.00799439	0.117961	lcl|NW_020311317.1_cds_XP_020706598.1_3192	protein=uncharacterized protein LOC105685358
gene-LOC105690921	77.3823	0.0676769	0.117117	0.0404863	0.258445	lcl|NW_020311303.1_cds_XP_012264502.1_1719	protein=hemicentin-2-like
gene-LOC105683503	325.98	0.0682898	0.113994	0.0368873	0.248523	lcl|NW_020311423.1_cds_XP_012251560.1_8161	protein=alpha-amylase A-like
gene-LOC105692556	1258.58	0.0686199	0.121918	0.0214273	0.190348	lcl|NW_020311983.1_cds_XP_012267268.1_19410	protein=protein cycle isoform X1
gene-LOC105683174	106.78	0.0695449	0.126767	0.0109109	0.137573	lcl|NW_020311917.1_cds_XP_012251031.1_10239	protein=calpain-B-like
gene-LOC105692198	2030.28	0.0704443	0.125446	0.0192954	0.180081	lcl|NW_020311373.1_cds_XP_012266667.1_6493	protein=neither inactivation nor afterpotential protein C
gene-LOC105687444	326.233	0.0705092	0.127456	0.0131246	0.150891	lcl|NW_020311973.1_cds_XP_020708921.1_16613	protein=laccase-3-like
gene-LOC105687019	44308.6	0.0707198	0.122565	0.0312902	0.228145	lcl|NW_020311978.1_cds_XP_012257751.1_18310	protein=general odorant-binding protein 56d-like
gene-LOC105689026	72.4065	0.0708415	0.119534	0.0433831	0.267038	lcl|NW_020311988.1_cds_XP_012261183.1_20717	protein=protein aurora borealis
gene-LOC105691087	50.7013	0.0708471	0.128211	0.0121871	0.145684	lcl|NW_020311994.1_cds_XP_025603003.1_21811	protein=hypoxia-inducible factor 3-alpha
gene-LOC105683368	188.88	0.071671	0.122672	0.0323881	0.233015	lcl|NW_020311956.1_cds_XP_020706526.1_12666	protein=uncharacterized protein LOC105683368
gene-LOC105685107	14094.7	0.0717263	0.125913	0.0235571	0.197838	lcl|NW_020311975.1_cds_XP_012254379.1_17085	protein=uncharacterized protein LOC105685107
gene-LOC105686050	22013.9	0.0717352	0.119121	0.0487912	0.284113	lcl|NW_020311967.1_cds_XP_012256027.1_15258	protein=general odorant-binding protein 83a-like
gene-LOC105688670	2928.71	0.0724938	0.124841	0.0227673	0.195066	lcl|NW_020311953.1_cds_XP_012260603.1_12281	protein=chaoptin
gene-LOC105685409	33973.2	0.0734065	0.12809	0.0236554	0.19801	lcl|NW_020311401.1_cds_XP_012254882.1_7564	protein=trithorax group protein osa-like isoform X1
gene-LOC105692108	2334.87	0.0735018	0.133097	0.00935279	0.127603	lcl|NW_020311992.1_cds_XP_012266530.1_20983	protein=larval cuticle protein 65Ag1-like
gene-LOC105688665	10666.1	0.0739635	0.129165	0.0226405	0.194497	lcl|NW_020311398.1_cds_XP_012260596.1_7379	protein=esterase FE4-like
gene-LOC105685734	324.773	0.0740384	0.126963	0.0304251	0.226658	lcl|NW_020311295.1_cds_XP_012255515.1_954	protein=G-protein coupled receptor 52
gene-LOC105685374	737.175	0.0752772	0.128057	0.0300404	0.224407	lcl|NW_020311407.1_cds_XP_020707772.1_7775	protein=uncharacterized protein LOC105685374
gene-LOC105690911	1930.29	0.0753918	0.123398	0.0456222	0.274658	lcl|NW_020311303.1_cds_XP_012264487.1_1742	protein=D-beta-hydroxybutyrate dehydrogenase, mitochondrial
gene-LOC105683933	454.547	0.0759275	0.135325	0.0142514	0.156349	lcl|NW_020311381.1_cds_XP_012252355.1_6825	protein=protein escargot
gene-LOC105684691	576.123	0.0764304	0.125742	0.040904	0.259965	lcl|NW_020311948.1_cds_XP_012253675.1_12093	protein=orexin receptor type 2-like
gene-LOC105684828	1385.39	0.0765766	0.0433817	0.0402867	0.258065	lcl|NW_020311985.1_cds_XP_012253903.1_20288	protein=transcription elongation factor B polypeptide 3
gene-LOC105692084	1022.15	0.0768309	0.134642	0.0180765	0.173033	lcl|NW_020311990.1_cds_XP_012266479.1_20791	protein=proton-associated sugar transporter A
gene-LOC105692449	530.442	0.0775286	0.128194	0.0379767	0.252084	lcl|NW_020311288.1_cds_XP_012267088.1_337	protein=toll-like receptor Tollo
gene-LOC105687291	756.173	0.0779934	0.138353	0.0137246	0.153392	lcl|NW_020311982.1_cds_XP_012258245.1_19237	protein=senecionine N-oxygenase isoform X1
gene-LOC105689767	153.762	0.078771	0.133993	0.0241369	0.200554	lcl|NW_020311961.1_cds_XP_020710218.1_13509	protein=mucin-12
gene-LOC105690353	688.611	0.0806626	0.14733	0.00784642	0.117292	lcl|NW_020311971.1_cds_XP_012263501.2_16143	protein=slit homolog 3 protein-like
gene-LOC105692829	1241.2	0.0811798	0.131733	0.0413546	0.262435	lcl|NW_020311984.1_cds_XP_012267731.1_20125	protein=ATP synthase subunit s, mitochondrial isoform X1	ATP
[truncated: 767 more rows]

## Sheet: Summary_detox
GeneID	baseMean	log2FoldChange	lfcSE	pvalue	padj	ID	Protein	Putative detoxifyer?	Comparison	Higher expression in:
[truncated: 68 more rows]

[truncated: 1 more sheets: Overlap]
