# Supplementary material for: Fighting for Chemicals: Pharmacophagy‐Induced Contest Behaviour and Its Molecular Signatures in a Sawfly
Source: Mol Ecol. 2026 Apr 15;35(8):e70345. doi: 10.1111/mec.70345 (PMC13080588; doi:10.1111/mec.70345)
Supplement: Supplementary file 6 — Data S5: KEGG results. [file MEC-35-e70345-s001.xlsx]

## Sheet: AC vs C-
S5: KEGG results
Significant KEGG results: AC vs C-
Upregulated in AC+	p.geomean	stat.mean	p.val	q.val	set.size	sample13	sample14	sample15	sample16	sample17
ko00190 Oxidative phosphorylation	2.38796e-05	3.58281	5.64651e-15	1.21965e-12	94	5.06573e-05	3.83534e-05	0.840493	9.77476e-08	8.85354e-08
ko01200 Carbon metabolism	0.00179356	2.75786	8.19831e-10	8.85418e-08	74	0.000341334	0.00270599	0.15435	0.000100889	0.00507229
ko00020 Citrate cycle (TCA cycle)	0.00358014	2.73132	4.90959e-09	3.5349e-07	22	0.0013336	0.0013921	0.129651	0.00086733	0.00513492
ko01120 Microbial metabolism in diverse environments	0.0143401	2.01652	4.00753e-06	0.000216406	106	0.00363739	0.0260028	0.22858	0.0019021	0.0428089
ko00010 Glycolysis / Gluconeogenesis	0.0176236	2.0366	5.38762e-06	0.000232745	31	0.00281636	0.0408715	0.267754	0.00828954	0.0102705
ko00710 Carbon fixation in photosynthetic organisms	0.0218998	2.04672	1.07894e-05	0.000388418	15	0.00681875	0.0268082	0.255145	0.00887051	0.0191037
ko04260 Cardiac muscle contraction	0.0268736	1.9396	1.45515e-05	0.000449018	35	0.0226127	0.0256519	0.187739	0.0128761	0.0113059
ko04723 Retrograde endocannabinoid signaling	0.0227029	1.79549	3.96066e-05	0.00106938	66	0.0506931	0.0265119	0.60298	0.00445381	0.00187875
ko04022 cGMP-PKG signaling pathway	0.058045	1.58514	0.000247073	0.00560245	48	0.0474258	0.0592871	0.0880255	0.0646906	0.0455552
ko04261 Adrenergic signaling in cardiomyocytes	0.0583383	1.58391	0.000259373	0.00560245	42	0.0458234	0.0454962	0.126132	0.0612148	0.0450708
ko04919 Thyroid hormone signaling pathway	0.0737199	1.46234	0.000630244	0.0123757	53	0.0556265	0.0648537	0.0729908	0.0918847	0.0934211
ko01230 Biosynthesis of amino acids	0.0557264	1.42039	0.000928039	0.0167047	40	0.0292784	0.0534333	0.541703	0.023742	0.0572558
ko04020 Calcium signaling pathway	0.101051	1.23838	0.0030123	0.0500506	63	0.0700379	0.152288	0.157131	0.142354	0.0590357
ko00051 Fructose and mannose metabolism	0.10763	1.21629	0.00403881	0.0623131	17	0.0468792	0.262521	0.143319	0.0636571	0.153599
ko04510 Focal adhesion	0.123069	1.14855	0.00538004	0.0732746	66	0.117292	0.102263	0.130103	0.0941052	0.210795
ko00620 Pyruvate metabolism	0.101682	1.16765	0.00542775	0.0732746	22	0.0318879	0.15064	0.395053	0.0609421	0.159759
ko04922 Glucagon signaling pathway	0.108593	1.10133	0.00753917	0.0957093	39	0.0721067	0.0529115	0.479767	0.0637508	0.216977
ko00030 Pentose phosphate pathway	0.125133	1.10337	0.00797578	0.0957093	19	0.0899652	0.136733	0.210494	0.13734	0.145522
Upregulated in C-	p.geomean	stat.mean	p.val	q.val	set.size	sample13	sample14	sample15	sample16	sample17
ko03010 Ribosome	6.25269e-08	-4.99256	6.09441e-27	1.31639e-24	119	2.70397e-07	3.99175e-09	0.0344285	1.84291e-06	1.36191e-11

## Sheet: AC vs C+
Significant KEGG results: AC vs C-
Upregulated in AC+	p.geomean	stat.mean	p.val	q.val	set.size	sample13	sample14	sample15	sample16	sample17
ko00190 Oxidative phosphorylation	0.00142439	2.32169	2.0281e-07	3.77247e-05	94	0.00560844	0.00397972	0.980803	1.16279e-05	3.4681e-05
ko01200 Carbon metabolism	0.00654915	2.25943	3.49303e-07	3.77247e-05	74	0.0012502	0.00920047	0.34964	0.000511437	0.0204956
ko00020 Citrate cycle (TCA cycle)	0.0251424	1.91702	2.05707e-05	0.00148109	22	0.0104648	0.0126407	0.336527	0.00711943	0.0400083
ko01120 Microbial metabolism in diverse environments	0.0262744	1.77709	4.06161e-05	0.00219327	106	0.00562701	0.0436604	0.311276	0.00423051	0.0746506
ko00710 Carbon fixation in photosynthetic organisms	0.0349985	1.7354	0.000137697	0.00594852	15	0.0126053	0.0393105	0.410711	0.0138514	0.0436882
ko04022 cGMP-PKG signaling pathway	0.0660381	1.47541	0.000585779	0.0182204	48	0.0516628	0.0765237	0.12941	0.0772206	0.0498152
ko04260 Cardiac muscle contraction	0.0542055	1.49319	0.000590475	0.0182204	35	0.0449218	0.0682796	0.48718	0.0263725	0.0179322
ko00010 Glycolysis / Gluconeogenesis	0.050114	1.43899	0.000865647	0.0233725	31	0.0110947	0.101231	0.556873	0.0278846	0.0470895
ko04723 Retrograde endocannabinoid signaling	0.0579216	1.34419	0.00150715	0.0361716	66	0.107754	0.0787016	0.726087	0.0124102	0.0097141
ko01230 Biosynthesis of amino acids	0.0648474	1.28552	0.00238203	0.0493057	40	0.0342903	0.0631236	0.632991	0.0283783	0.0813846
ko04261 Adrenergic signaling in cardiomyocytes	0.0910981	1.27633	0.00251094	0.0493057	42	0.067695	0.0812656	0.279003	0.0951344	0.06835
ko04919 Thyroid hormone signaling pathway	0.107404	1.23319	0.00318696	0.0573652	53	0.0653185	0.0900993	0.13351	0.120686	0.166894
Upregulated in C+	p.geomean	stat.mean	p.val	q.val	set.size	sample13	sample14	sample15	sample16	sample17
ko03010 Ribosome	0.00077098	-2.62802	4.73037e-09	1.02176e-06	119	0.00175616	0.000145226	0.829051	0.00714625	8.20303e-07

## Sheet: C- vs C+
Significant KEGG results: C+ vs C-
Upregulated in C-	p.geomean	stat.mean	p.val	q.val	set.size	sample7	sample8	sample9	sample10	sample11	sample12
ko03010 Ribosome	0.000148469	-2.75515	3.46384e-11	7.4819e-09	119	0.000250759	0.00134739	0.312501	0.000209435	1.04648e-05	0.110442
